# Supplementary material for: The fnr‐like mutants confer isoxaben tolerance by initiating mitochondrial retrograde signalling
Source: Plant Biotechnol J. 2024 Jun 27;22(11):3000–11. doi: 10.1111/pbi.14421 (PMC11500984; doi:10.1111/pbi.14421)
Supplement: Supplementary file 3 — Data S1 Full dataset of gene expression analysis in the root tips of wild‐type, fnrl‐1 and fnrl‐2 mutants in response to 48 h of 2.5 nM isoxaben or Mock treatment. [file PBI-22-3000-s003.xlsx]

## Sheet: col0isx_vs_col0Mock
	baseMean	log2FoldChange	lfcSE	stat	pvalue	padj	ensembl	entrez	external_gene_name
AT1G01010	217.836	-0.0669397	0.136518	-0.490335	0.623897	0.871304	AT1G01010	AT1G01010	NAC001
AT1G01020	204.985	0.063848	0.12277	0.52006	0.603022	0.86126	AT1G01020	AT1G01020	ARV1
AT1G01030	7.54855	0.029458	0.527798	0.0558131	0.955491	0.989802	AT1G01030	AT1G01030	NGA3
AT1G01040	465.429	-0.10591	0.0814977	-1.29955	0.193756	0.542511	AT1G01040	AT1G01040	DCL1
AT1G01046	2.55607	-0.330108	0.932947	-0.353834	0.723463	0.916388	AT1G01046	AT1G01046	MIR838A
AT1G01050	1048.08	0.0148212	0.0683128	0.216962	0.828238	0.952414	AT1G01050	AT1G01050	PPA1
AT1G01060	12.0742	0.303241	0.417169	0.726902	0.467286	0.789833	AT1G01060	AT1G01060	LHY
AT1G01070	224.688	-0.347318	0.165865	-2.09398	0.0362617	0.206902	AT1G01070	AT1G01070
AT1G01080	77.4041	0.265424	0.208956	1.27023	0.204001	0.557312	AT1G01080	AT1G01080
AT1G01090	2757.68	-0.0886904	0.0601428	-1.47466	0.140303	0.459046	AT1G01090	AT1G01090	PDH-E1 ALPHA
AT1G01100	2752.81	-0.0345241	0.114963	-0.300308	0.763943	0.930169	AT1G01100	AT1G01100	RPP1A
AT1G01110	141.617	0.233497	0.169748	1.37555	0.168961	0.505504	AT1G01110	AT1G01110	IQD18
AT1G01120	668.502	-0.126696	0.130457	-0.971171	0.331463	0.694325	AT1G01120	AT1G01120	KCS1
AT1G01130	21.8747	-0.224974	0.344348	-0.653335	0.513541	0.814871	AT1G01130	AT1G01130
AT1G01140	83.2551	-0.363577	0.201783	-1.80182	0.0715733	0.320062	AT1G01140	AT1G01140	CIPK9
AT1G01160	327.787	-0.0565681	0.102246	-0.553257	0.580087	0.850231	AT1G01160	AT1G01160	GIF2
AT1G01170	60.7317	-0.195041	0.208603	-0.934985	0.349796	0.711141	AT1G01170	AT1G01170
AT1G01180	161.034	-0.479959	0.175313	-2.73773	0.00618655	0.0620033	AT1G01180	AT1G01180
AT1G01190	39.9605	-1.28804	0.391205	-3.29249	0.000993047	0.0153643	AT1G01190	AT1G01190	CYP78A8
AT1G01200	64.1803	-0.144615	0.202808	-0.713066	0.475805	0.794324	AT1G01200	AT1G01200	RABA3
AT1G01210	118.128	0.134194	0.17835	0.752419	0.451799	0.779406	AT1G01210	AT1G01210
AT1G01220	389.482	-0.14044	0.0902428	-1.55625	0.11965	0.422229	AT1G01220	AT1G01220	FKGP
AT1G01225	64.9561	-0.160986	0.205904	-0.78185	0.434303	0.768946	AT1G01225	AT1G01225
AT1G01230	404.627	-0.0424108	0.0975113	-0.434932	0.663612	0.889326	AT1G01230	AT1G01230
AT1G01240	138.619	0.0672611	0.16124	0.41715	0.676569	0.896465	AT1G01240	AT1G01240
AT1G01260	302.415	0.245473	0.0973573	2.52136	0.0116903	0.095971	AT1G01260	AT1G01260	BHLH13
AT1G01290	172.768	-0.184112	0.152961	-1.20365	0.228725	0.589034	AT1G01290	AT1G01290	CNX3
AT1G01300	967.527	-0.0190754	0.0855483	-0.222978	0.823553	0.950997	AT1G01300	AT1G01300	APF2
AT1G01310	1.54379	-1.56941	1.77714	-0.883109	0.377177	NA	AT1G01310	AT1G01310
AT1G01320	371.175	-0.162093	0.111979	-1.44754	0.147747	0.471962	AT1G01320	AT1G01320
AT1G01340	171.24	0.014729	0.164634	0.089465	0.928712	0.983065	AT1G01340	AT1G01340	CNGC10
AT1G01350	282.049	-0.0478693	0.101295	-0.472572	0.636518	0.876268	AT1G01350	AT1G01350
AT1G01360	177.606	-0.134273	0.14443	-0.929682	0.352536	0.712419	AT1G01360	AT1G01360	PYL9
AT1G01370	89.9686	0.000651605	0.180932	0.00360139	0.997127	0.998577	AT1G01370	AT1G01370	HTR12
AT1G01380	16.8457	-0.38019	0.428485	-0.887289	0.374923	0.73016	AT1G01380	AT1G01380	ETC1
AT1G01420	39.5473	-0.358119	0.304775	-1.17503	0.239984	0.603844	AT1G01420	AT1G01420	UGT72B3
AT1G01430	481.267	-0.0662604	0.0958788	-0.691085	0.489512	0.80245	AT1G01430	AT1G01430	TBL25
AT1G01440	278.422	-0.0470098	0.106313	-0.442181	0.658358	0.88635	AT1G01440	AT1G01440
AT1G01448	90.2535	-0.0782128	0.17831	-0.438633	0.660927	0.888043	AT1G01448	AT1G01448
AT1G01453	40.406	1.24631	0.308102	4.04513	5.22948e-05	0.00147967	AT1G01453	AT1G01453
AT1G01470	1153.34	0.294931	0.118689	2.48491	0.0129586	0.103105	AT1G01470	AT1G01470	LEA14
AT1G01480	51.0595	-1.26812	0.236648	-5.35869	8.38294e-08	6.03309e-06	AT1G01480	AT1G01480	ACS2
AT1G01490	582.181	0.153114	0.0810757	1.88853	0.0589544	0.285176	AT1G01490	AT1G01490
AT1G01500	113.364	-0.487917	0.154891	-3.15006	0.00163238	0.0226592	AT1G01500	AT1G01500
AT1G01510	552.869	0.0417573	0.0819651	0.509452	0.610435	0.8649	AT1G01510	AT1G01510	AN
AT1G01520	2.54774	-1.03776	0.935004	-1.1099	0.267043	0.635166	AT1G01520	AT1G01520
AT1G01540	667.74	-0.0848403	0.0699148	-1.21348	0.224946	0.585021	AT1G01540	AT1G01540
AT1G01550	1821.54	-0.0993086	0.0619213	-1.60379	0.108761	0.400866	AT1G01550	AT1G01550	BPS1
AT1G01560	4.27776	-0.965178	0.942474	-1.02409	0.305793	0.673579	AT1G01560	AT1G01560	MPK11
AT1G01570	48.3236	-1.06544	0.238095	-4.47485	7.64648e-06	0.00028716	AT1G01570	AT1G01570
AT1G01580	205.016	0.366189	0.360913	1.01462	0.310289	0.677629	AT1G01580	AT1G01580	FRO2
AT1G01600	71.211	-0.637097	0.199173	-3.19871	0.00138043	0.0198419	AT1G01600	AT1G01600	CYP86A4
AT1G01610	791.44	-0.925922	0.127015	-7.28987	3.10254e-13	7.04208e-11	AT1G01610	AT1G01610	GPAT4
AT1G01620	5195.24	-0.231931	0.111639	-2.0775	0.0377552	0.212662	AT1G01620	AT1G01620	PIP1-3
AT1G01630	817.523	0.0672201	0.0725898	0.926027	0.354432	0.714294	AT1G01630	AT1G01630
AT1G01640	226.389	-0.25312	0.144572	-1.75082	0.0799771	0.339662	AT1G01640	AT1G01640
AT1G01650	599.404	0.133568	0.0744566	1.79391	0.0728283	0.322666	AT1G01650	AT1G01650	SPPL4
AT1G01660	52.2202	0.63549	0.22197	2.86296	0.00419706	0.046683	AT1G01660	AT1G01660
AT1G01670	12.1746	0.0148558	0.414509	0.0358396	0.97141	0.993504	AT1G01670	AT1G01670	PUB56
AT1G01680	0.857148	-2.87605	2.14282	-1.34218	0.179538	NA	AT1G01680	AT1G01680	PUB54
AT1G01690	102.005	-0.0375326	0.160559	-0.233763	0.815169	0.948956	AT1G01690	AT1G01690	ATPRD3
AT1G01695	2.33212	-0.887416	1.20524	-0.736299	0.461549	NA	AT1G01695	AT1G01695
AT1G01700	9.94741	-0.29281	0.519498	-0.563639	0.573	0.847337	AT1G01700	AT1G01700	ATROPGEF2
AT1G01710	372.221	0.067088	0.0887434	0.755978	0.449663	0.778533	AT1G01710	AT1G01710
AT1G01720	503.176	-0.155781	0.10425	-1.49429	0.135099	0.449931	AT1G01720	AT1G01720	NAC002
AT1G01725	49.0941	-0.151205	0.226559	-0.6674	0.504517	0.809542	AT1G01725	AT1G01725
AT1G01730	287.224	-0.249708	0.105459	-2.36781	0.0178939	0.128147	AT1G01730	AT1G01730
AT1G01740	73.8253	-0.122676	0.195038	-0.628985	0.529359	0.824101	AT1G01740	AT1G01740	BSK4
AT1G01750	491.042	0.457644	0.139241	3.28671	0.00101365	0.0156362	AT1G01750	AT1G01750	ADF11
AT1G01760	52.7114	0.130636	0.231519	0.564255	0.57258	0.847181	AT1G01760	AT1G01760
AT1G01770	195.288	-0.100691	0.143655	-0.700924	0.483351	0.798944	AT1G01770	AT1G01770
AT1G01780	314.538	0.283179	0.143517	1.97313	0.0484804	0.250587	AT1G01780	AT1G01780	PLIM2B
AT1G01790	230.344	0.0362637	0.121777	0.297789	0.765864	0.930894	AT1G01790	AT1G01790	KEA1
AT1G01800	784.883	0.179525	0.0740664	2.42384	0.0153575	0.115728	AT1G01800	AT1G01800
AT1G01810	9.70286	-0.52672	0.526561	-1.0003	0.317164	0.68183	AT1G01810	AT1G01810
AT1G01820	684.524	-0.200666	0.0837378	-2.39636	0.0165587	0.1217	AT1G01820	AT1G01820	PEX11C
AT1G01830	260.391	-0.286715	0.123967	-2.31284	0.0207315	0.142451	AT1G01830	AT1G01830
AT1G01840	8.71386	0.912682	0.587893	1.55246	0.120552	0.424117	AT1G01840	AT1G01840
AT1G01860	51.0215	-0.149305	0.226099	-0.660354	0.509027	0.811814	AT1G01860	AT1G01860	PFC1
AT1G01880	19.4878	-0.257604	0.368518	-0.699027	0.484535	0.799847	AT1G01880	AT1G01880	GEN1
AT1G01900	53.5935	-0.278481	0.276497	-1.00718	0.31385	0.679301	AT1G01900	AT1G01900	SBTI1.1
AT1G01910	729.167	0.0502503	0.0726001	0.692151	0.488842	0.802052	AT1G01910	AT1G01910
AT1G01920	408.571	0.131515	0.103924	1.26549	0.205695	0.559195	AT1G01920	AT1G01920
AT1G01930	205.11	-0.0213643	0.115048	-0.1857	0.85268	0.95937	AT1G01930	AT1G01930
AT1G01940	235.438	0.124508	0.139004	0.895721	0.370402	0.727461	AT1G01940	AT1G01940	CYP18-1
AT1G01950	358.115	0.0574976	0.105624	0.54436	0.586194	0.853612	AT1G01950	AT1G01950	ARK2
AT1G01960	1971.35	0.0962943	0.0583848	1.6493	0.0990852	0.381829	AT1G01960	AT1G01960	BIG3
AT1G01970	60.7511	-0.325143	0.232939	-1.39583	0.162766	0.4963	AT1G01970	AT1G01970
AT1G01990	152.464	-0.177184	0.130538	-1.35734	0.174674	0.51424	AT1G01990	AT1G01990
AT1G02000	217.33	0.105275	0.11306	0.931144	0.351779	0.711934	AT1G02000	AT1G02000	GAE2
AT1G02010	107.289	0.0639965	0.16037	0.399056	0.689852	0.901658	AT1G02010	AT1G02010	SEC1A
AT1G02020	91.9701	-0.186555	0.176934	-1.05437	0.291713	0.661615	AT1G02020	AT1G02020
AT1G02030	15.7784	-0.572782	0.428084	-1.33801	0.180892	0.522855	AT1G02030	AT1G02030	ZAT1
AT1G02040	1.2047	-0.620652	1.86554	-0.332694	0.739365	NA	AT1G02040	AT1G02040
AT1G02050	118.741	0.0795319	0.160094	0.496784	0.619342	0.869587	AT1G02050	AT1G02050	PKSA
AT1G02060	119.075	0.140385	0.147147	0.954044	0.340061	0.702254	AT1G02060	AT1G02060
AT1G02070	2.27386	-0.996157	1.0252	-0.971667	0.331216	NA	AT1G02070	AT1G02070
AT1G02080	2125.24	0.00195694	0.0692369	0.0282644	0.977451	0.994772	AT1G02080	AT1G02080
AT1G02090	652.668	0.203056	0.0783288	2.59235	0.00953218	0.0837053	AT1G02090	AT1G02090	CSN7
AT1G02100	583.716	-0.0381419	0.082809	-0.460601	0.645085	0.880591	AT1G02100	AT1G02100	LCMT1
AT1G02110	247.076	0.0927076	0.133796	0.692904	0.48837	0.801959	AT1G02110	AT1G02110
AT1G02120	804.304	0.00529864	0.0777179	0.0681779	0.945644	0.98739	AT1G02120	AT1G02120	VAD1
AT1G02130	625.5	-0.0704755	0.087529	-0.805167	0.420723	0.761642	AT1G02130	AT1G02130	RABD2A
AT1G02140	1228.64	-0.0425648	0.0707207	-0.601871	0.54726	0.833569	AT1G02140	AT1G02140	MEE63
AT1G02145	364.384	-0.0312494	0.09518	-0.328319	0.74267	0.922667	AT1G02145	AT1G02145	ALG12
AT1G02150	317.89	-0.0254749	0.103986	-0.244985	0.806468	0.946347	AT1G02150	AT1G02150
AT1G02160	152.371	0.102499	0.149914	0.683716	0.494155	0.805068	AT1G02160	AT1G02160
AT1G02170	428.622	-0.0887669	0.120561	-0.736283	0.461559	0.785614	AT1G02170	AT1G02170	AMC1
AT1G02180	26.0192	0.13805	0.307942	0.448299	0.653938	0.884581	AT1G02180	AT1G02180
AT1G02205	79.278	-0.719669	0.207985	-3.4602	0.000539767	0.00954527	AT1G02205	AT1G02205	CER1
AT1G02220	479.056	-0.296726	0.180669	-1.64238	0.100512	0.384897	AT1G02220	AT1G02220	NAC003
AT1G02230	51.6264	-0.715808	0.265164	-2.69949	0.00694452	0.0671531	AT1G02230	AT1G02230	NAC004
AT1G02250	0.629069	0.0689287	1.91662	0.0359637	0.971311	NA	AT1G02250	AT1G02250	NAC005
AT1G02260	337.691	-0.083087	0.0924931	-0.898305	0.369023	0.726475	AT1G02260	AT1G02260
AT1G02270	233.191	-0.0601672	0.106032	-0.567444	0.570413	0.846161	AT1G02270	AT1G02270
AT1G02280	273.889	-0.254879	0.111823	-2.27931	0.0226488	0.151641	AT1G02280	AT1G02280	TOC33
AT1G02290	119.934	0.143488	0.163249	0.878953	0.379427	0.73367	AT1G02290	AT1G02290
AT1G02300	48.7352	0.366523	0.237835	1.54108	0.123297	0.42896	AT1G02300	AT1G02300	CATHB1
AT1G02305	1476.74	-0.0490377	0.108344	-0.45261	0.650829	0.883635	AT1G02305	AT1G02305	CATHB2
AT1G02310	39.8944	0.140512	0.251541	0.558604	0.576432	0.848141	AT1G02310	AT1G02310	MAN1
AT1G02330	417.129	0.0620663	0.0894704	0.693707	0.487866	0.80166	AT1G02330	AT1G02330	CSU2
AT1G02335	442.641	-0.472991	0.103616	-4.56487	4.99813e-06	0.000200459	AT1G02335	AT1G02335	GL22
AT1G02340	92.9123	0.482335	0.232847	2.07146	0.0383154	0.214706	AT1G02340	AT1G02340	HFR1
AT1G02350	11.1454	0.0710204	0.490554	0.144776	0.884888	0.970084	AT1G02350	AT1G02350
AT1G02360	1407.06	0.0608547	0.111772	0.544456	0.586128	0.853612	AT1G02360	AT1G02360
AT1G02370	187.148	-0.0336641	0.133617	-0.251945	0.801083	0.944472	AT1G02370	AT1G02370
AT1G02380	26.9018	0.03563	0.299856	0.118824	0.905415	0.975435	AT1G02380	AT1G02380
AT1G02390	22.9172	-0.478315	0.339741	-1.40788	0.159167	0.489953	AT1G02390	AT1G02390	GPAT2
AT1G02400	143.681	0.139893	0.184258	0.759222	0.44772	0.77744	AT1G02400	AT1G02400	GA2OX6
AT1G02405	0.924835	-1.11199	1.74054	-0.638874	0.522905	NA	AT1G02405	AT1G02405
AT1G02410	328.904	0.0624316	0.0998712	0.625121	0.531892	0.825287	AT1G02410	AT1G02410	COX11
AT1G02420	49.6709	-0.427631	0.255618	-1.67293	0.0943411	0.37285	AT1G02420	AT1G02420
AT1G02430	69.5974	0.178669	0.238904	0.74787	0.454539	0.781434	AT1G02430	AT1G02430	ATARFD1B
AT1G02440	11.425	-0.599123	0.525962	-1.1391	0.254662	0.621461	AT1G02440	AT1G02440	ATARFD1A
AT1G02450	1.82439	-2.53223	1.32074	-1.91727	0.0552033	NA	AT1G02450	AT1G02450	NIMIN-1
AT1G02460	73.9669	-0.7193	0.190694	-3.77201	0.000161938	0.00361214	AT1G02460	AT1G02460
AT1G02470	5.58791	0.173809	0.69608	0.249697	0.802822	0.945266	AT1G02470	AT1G02470
AT1G02475	71.0376	0.268239	0.197674	1.35698	0.174788	0.51424	AT1G02475	AT1G02475
AT1G02490	1.15006	1.17708	1.55718	0.755902	0.449708	NA	AT1G02490	AT1G02490
AT1G02500	9566.13	-0.0560983	0.0667598	-0.8403	0.40074	0.747385	AT1G02500	AT1G02500	SAM1
AT1G02520	1095.11	0.0346812	0.128704	0.269464	0.787573	0.939248	AT1G02520	AT1G02520	ABCB11
AT1G02530	14.6078	-0.318295	0.453921	-0.701213	0.48317	0.798824	AT1G02530	AT1G02530	ABCB12
AT1G02560	806.123	0.0501024	0.0764777	0.655124	0.512388	0.814175	AT1G02560	AT1G02560	CLPP5
AT1G02570	71.6738	0.403768	0.276984	1.45773	0.144914	0.467026	AT1G02570	AT1G02570
AT1G02580	21.1833	0.276323	0.333717	0.828018	0.40766	0.752207	AT1G02580	AT1G02580	MEA
AT1G02610	50.4656	0.478028	0.283423	1.68663	0.0916754	0.366838	AT1G02610	AT1G02610
AT1G02630	0.521295	1.50725	2.95891	0.509393	0.610477	NA	AT1G02630	AT1G02630	ETN8
AT1G02640	412.583	-0.186156	0.256617	-0.725425	0.468191	0.790331	AT1G02640	AT1G02640	BXL2
AT1G02650	9.35712	0.306579	0.521631	0.587733	0.556712	0.838478	AT1G02650	AT1G02650
AT1G02660	69.8956	0.497116	0.205835	2.41513	0.0157298	0.117631	AT1G02660	AT1G02660	PLIP2
AT1G02670	39.4095	0.283619	0.286655	0.98941	0.322462	0.686067	AT1G02670	AT1G02670
AT1G02680	117.355	-0.126732	0.15218	-0.832779	0.40497	0.750133	AT1G02680	AT1G02680	TAF13
AT1G02690	631.222	-0.0612897	0.0918069	-0.667594	0.504393	0.809542	AT1G02690	AT1G02690	IMPA-6
AT1G02700	3.73998	-0.304337	0.883664	-0.344404	0.730543	0.918012	AT1G02700	AT1G02700
AT1G02710	8.97002	-0.234516	0.53521	-0.438175	0.661259	0.888057	AT1G02710	AT1G02710
AT1G02720	280.63	0.0168262	0.111117	0.151429	0.879638	0.968837	AT1G02720	AT1G02720	GATL5
AT1G02730	716.556	-0.324282	0.116302	-2.78828	0.00529883	0.0553043	AT1G02730	AT1G02730	CSLD5
AT1G02740	100.717	-0.28665	0.177326	-1.61651	0.105984	0.395833	AT1G02740	AT1G02740	MRG2
AT1G02750	122.964	-0.0130746	0.17717	-0.0737972	0.941172	0.985746	AT1G02750	AT1G02750	DI19-2
AT1G02770	0.889897	-1.41654	1.84521	-0.767687	0.442673	NA	AT1G02770	AT1G02770
AT1G02780	11271.1	0.152922	0.0635007	2.4082	0.0160316	0.119079	AT1G02780	AT1G02780	RPL19A
AT1G02800	1.09977	0.109802	1.79038	0.061329	0.951097	NA	AT1G02800	AT1G02800	CEL2
AT1G02810	673.591	0.0257599	0.137263	0.187669	0.851136	0.959017	AT1G02810	AT1G02810	PME7
AT1G02813	3.15214	-1.01549	0.907613	-1.11886	0.263202	0.630604	AT1G02813	AT1G02813
AT1G02816	413.806	0.140597	0.0951479	1.47767	0.139495	0.458258	AT1G02816	AT1G02816
AT1G02820	1.89978	0.297016	1.13364	0.262002	0.79332	NA	AT1G02820	AT1G02820	LEA2
AT1G02840	1307.84	0.10151	0.0755526	1.34357	0.179087	0.520017	AT1G02840	AT1G02840	SR34
AT1G02850	594.219	-0.215152	0.109382	-1.96698	0.0491849	0.252865	AT1G02850	AT1G02850	BGLU11
AT1G02860	327.534	-0.229824	0.13032	-1.76353	0.0778105	0.334968	AT1G02860	AT1G02860	BAH1
AT1G02870	340.423	0.135807	0.0928838	1.46212	0.143708	0.46525	AT1G02870	AT1G02870
AT1G02880	513.28	-0.0619251	0.0996705	-0.621298	0.534404	0.826546	AT1G02880	AT1G02880	TPK1
AT1G02890	1490.52	-0.0944129	0.0659344	-1.43192	0.152166	0.478208	AT1G02890	AT1G02890
AT1G02900	1033.88	0.0197475	0.0947522	0.208412	0.834907	0.954662	AT1G02900	AT1G02900	RALF1
AT1G02910	161.579	-0.346833	0.137444	-2.52345	0.0116209	0.0955528	AT1G02910	AT1G02910	LPA1
AT1G02920	1625.61	0.0229908	0.321055	0.0716102	0.942912	0.986424	AT1G02920	AT1G02920	GSTF7
AT1G02930	920.452	0.389663	0.241695	1.61221	0.106917	0.397402	AT1G02930	AT1G02930	GSTF6
AT1G02950	92.6841	-0.431189	0.163724	-2.63363	0.00844773	0.0770706	AT1G02950	AT1G02950	ATGSTF4
AT1G02960	282.706	-0.0748303	0.109706	-0.682101	0.495175	0.805574	AT1G02960	AT1G02960
AT1G02965	0.72834	-0.0109395	1.9461	-0.00562123	0.995515	NA	AT1G02965	AT1G02965
AT1G02970	90.3435	-0.178832	0.17898	-0.999176	0.317709	0.682357	AT1G02970	AT1G02970	WEE1
AT1G02980	4.61961	-0.430934	0.701221	-0.614547	0.538854	0.829089	AT1G02980	AT1G02980	CUL2
AT1G02990	327.357	-0.0266129	0.095907	-0.277486	0.781407	0.937176	AT1G02990	AT1G02990
AT1G03000	298.974	-0.0735403	0.095184	-0.772611	0.439752	0.772857	AT1G03000	AT1G03000	PEX6
AT1G03010	41.8692	0.113918	0.246863	0.461463	0.644466	0.880212	AT1G03010	AT1G03010
AT1G03030	274.294	0.00491514	0.107532	0.0457087	0.963542	0.991628	AT1G03030	AT1G03030
AT1G03040	435.83	-0.175585	0.106897	-1.64255	0.100476	0.384891	AT1G03040	AT1G03040
AT1G03055	1.06481	-1.9614	1.71653	-1.14265	0.253183	NA	AT1G03055	AT1G03055	D27
AT1G03060	1338.74	-0.0401355	0.0695146	-0.577368	0.563691	0.843148	AT1G03060	AT1G03060	SPI
AT1G03070	65.5787	0.0912233	0.214156	0.425966	0.670133	0.892769	AT1G03070	AT1G03070	LFG4
AT1G03080	2062.19	0.142172	0.0671739	2.11647	0.0343045	0.199932	AT1G03080	AT1G03080	NET1D
AT1G03090	636.376	0.38488	0.161391	2.38477	0.0170899	0.124118	AT1G03090	AT1G03090	MCCA
AT1G03100	68.305	-0.234242	0.206653	-1.1335	0.257003	0.624404	AT1G03100	AT1G03100
AT1G03106	1.38547	-0.44	1.39307	-0.315849	0.752117	NA	AT1G03106	AT1G03106
AT1G03110	331.797	0.0295485	0.109412	0.270067	0.787109	0.938939	AT1G03110	AT1G03110	TRM82
AT1G03120	2.67656	1.63835	1.19387	1.3723	0.169969	0.507474	AT1G03120	AT1G03120	ATRAB28
AT1G03130	16.6269	-0.329162	0.402268	-0.818265	0.413206	0.756737	AT1G03130	AT1G03130	PSAD2
AT1G03140	592.267	-0.0044939	0.0820631	-0.0547615	0.956328	0.989975	AT1G03140	AT1G03140
AT1G03150	254.661	0.0109113	0.121773	0.0896034	0.928602	0.982999	AT1G03150	AT1G03150	NAA20
AT1G03160	162.124	-0.11964	0.141892	-0.843179	0.399128	0.746924	AT1G03160	AT1G03160	FZL
AT1G03170	1.55494	0.0864385	1.33611	0.0646943	0.948417	NA	AT1G03170	AT1G03170	FAF2
AT1G03180	92.8108	-0.0596575	0.178951	-0.333373	0.738853	0.921376	AT1G03180	AT1G03180
AT1G03190	200.804	0.0180681	0.124047	0.145655	0.884193	0.969843	AT1G03190	AT1G03190	XPD
AT1G03200	4.14966	-0.659017	0.826552	-0.797309	0.425272	0.764602	AT1G03200	AT1G03200
AT1G03210	520.192	-0.0566575	0.0748292	-0.757157	0.448956	0.778343	AT1G03210	AT1G03210
AT1G03220	11307.1	-0.231486	0.109564	-2.11279	0.034619	0.201084	AT1G03220	AT1G03220
AT1G03230	1336.28	0.249488	0.119792	2.08267	0.0372811	0.211142	AT1G03230	AT1G03230
AT1G03240	1.0888	2.46371	1.62797	1.51336	0.130188	NA	AT1G03240	AT1G03240
AT1G03250	235.617	0.00610397	0.121063	0.0504198	0.959788	0.991611	AT1G03250	AT1G03250
AT1G03260	144.571	-0.311294	0.138615	-2.24574	0.0247204	0.16092	AT1G03260	AT1G03260
AT1G03270	52.275	0.0729238	0.256361	0.284457	0.77606	0.934851	AT1G03270	AT1G03270	CBSDUF4
AT1G03280	552.724	-0.0908027	0.071988	-1.26136	0.20718	0.560908	AT1G03280	AT1G03280
AT1G03290	410.285	-0.098564	0.11016	-0.894733	0.37093	0.727599	AT1G03290	AT1G03290
AT1G03300	43.5389	-0.0507136	0.256327	-0.197847	0.843165	0.957215	AT1G03300	AT1G03300	DUF1
AT1G03310	116.738	0.14442	0.158642	0.910352	0.362637	0.721192	AT1G03310	AT1G03310	ISA2
AT1G03330	424.74	0.15572	0.0922811	1.68745	0.0915168	0.366617	AT1G03330	AT1G03330	LSM2
AT1G03340	16.2054	0.364281	0.434359	0.838663	0.401658	0.747892	AT1G03340	AT1G03340
AT1G03350	717.639	-0.0420765	0.0845082	-0.497899	0.618555	0.869104	AT1G03350	AT1G03350
AT1G03360	281.424	0.052489	0.104748	0.501098	0.616302	0.868315	AT1G03360	AT1G03360	RRP4
AT1G03370	889.971	0.0401527	0.0696246	0.576703	0.56414	0.84327	AT1G03370	AT1G03370
AT1G03380	793.974	-0.224067	0.0911924	-2.45707	0.0140074	0.108564	AT1G03380	AT1G03380	ATG18G
AT1G03390	0.662379	1.37123	2.06629	0.663618	0.506935	NA	AT1G03390	AT1G03390
AT1G03400	7.09101	-0.629959	0.677862	-0.929332	0.352717	0.712599	AT1G03400	AT1G03400
AT1G03410	54.5645	-0.745831	0.192551	-3.87343	0.000107314	0.00263252	AT1G03410	AT1G03410	2A6
AT1G03420	1.45974	1.07492	1.43384	0.749677	0.453449	NA	AT1G03420	NA	NA
AT1G03430	181.965	0.0807758	0.136281	0.592715	0.553372	0.836474	AT1G03430	AT1G03430	AHP5
AT1G03440	63.5426	-0.484893	0.239804	-2.02203	0.0431728	0.232162	AT1G03440	AT1G03440
AT1G03445	10.6677	-1.05311	0.501853	-2.09843	0.0358668	0.205786	AT1G03445	AT1G03445	BSU1
AT1G03457	242.566	-0.0378079	0.143235	-0.263957	0.791813	0.941146	AT1G03457	AT1G03457
AT1G03470	88.3803	-0.153454	0.203042	-0.755773	0.449785	0.778533	AT1G03470	AT1G03470	NET3A
AT1G03475	452.286	-0.136388	0.0893657	-1.52618	0.126965	0.435407	AT1G03475	AT1G03475	CPX1
AT1G03495	82.5764	-0.548063	0.224287	-2.44358	0.0145423	0.111455	AT1G03495	AT1G03495
AT1G03506	1.8641	-0.0156119	1.21837	-0.0128138	0.989776	NA	AT1G03506	AT1G03506
AT1G03510	21.4582	0.208184	0.370362	0.562108	0.574042	0.847513	AT1G03510	AT1G03510	PCMP-E3
AT1G03520	167.628	-0.114963	0.129755	-0.886006	0.375614	0.730816	AT1G03520	AT1G03520
AT1G03530	343.524	0.0860953	0.111661	0.771044	0.440681	0.773195	AT1G03530	AT1G03530	ATNAF1
AT1G03540	25.024	0.0629871	0.32115	0.19613	0.844509	0.957815	AT1G03540	AT1G03540	PCMP-E4
AT1G03550	312.908	0.174315	0.121321	1.4368	0.150774	0.476547	AT1G03550	AT1G03550	SCAMP2
AT1G03560	124.46	0.0913804	0.154829	0.590201	0.555056	0.837021	AT1G03560	AT1G03560
AT1G03580	1.60343	-0.764599	1.2274	-0.622943	0.533322	NA	AT1G03580	NA	NA
AT1G03590	436.569	0.375344	0.0980359	3.82864	0.000128853	0.00300053	AT1G03590	AT1G03590	PPC6-6
AT1G03600	24.2465	-0.60252	0.373771	-1.612	0.106961	0.397456	AT1G03600	AT1G03600	PSB27-1
AT1G03610	222.244	0.131408	0.151746	0.865978	0.386502	0.738843	AT1G03610	AT1G03610
AT1G03620	8.86997	0.174695	0.547276	0.319208	0.749569	0.925799	AT1G03620	AT1G03620
AT1G03630	17.213	-0.0820966	0.411174	-0.199664	0.841743	0.956871	AT1G03630	AT1G03630	PORC
AT1G03650	39.5072	-0.3812	0.264683	-1.44021	0.149808	0.475564	AT1G03650	AT1G03650
AT1G03660	54.6274	-0.322808	0.312118	-1.03425	0.301018	0.670065	AT1G03660	AT1G03660
AT1G03680	120.455	0.00813126	0.146469	0.0555154	0.955728	0.989849	AT1G03680	AT1G03680	ATHM1
AT1G03687	174.19	-0.0211865	0.134832	-0.157133	0.87514	0.966742	AT1G03687	AT1G03687
AT1G03700	124.673	-0.80159	0.214562	-3.73594	0.000187016	0.00407379	AT1G03700	AT1G03700
AT1G03710	2.27791	0.0613144	0.991846	0.0618184	0.950707	NA	AT1G03710	AT1G03710
AT1G03730	220.033	0.0269565	0.115925	0.232534	0.816123	0.949275	AT1G03730	AT1G03730
AT1G03740	1054.94	-0.291109	0.107178	-2.71613	0.00660497	0.0647488	AT1G03740	AT1G03740
AT1G03750	124.101	-0.052821	0.166035	-0.318133	0.750384	0.925799	AT1G03750	AT1G03750	SWI2
AT1G03760	165.059	0.147593	0.15153	0.974015	0.330049	0.693417	AT1G03760	AT1G03760
AT1G03770	217.891	0.329552	0.125999	2.61551	0.00890932	0.0801839	AT1G03770	AT1G03770	RING1B
AT1G03780	266.386	-0.147656	0.112618	-1.31112	0.189818	0.536861	AT1G03780	AT1G03780	TPX2
AT1G03790	1.28762	1.2378	1.51009	0.819691	0.412392	NA	AT1G03790	AT1G03790	SOM
AT1G03800	4.92028	0.107303	0.788358	0.13611	0.891734	0.972243	AT1G03800	AT1G03800	ERF10
AT1G03820	106.164	-1.27239	0.266699	-4.77089	1.83417e-06	8.64948e-05	AT1G03820	AT1G03820
AT1G03830	261.551	0.108172	0.14273	0.757881	0.448522	0.778049	AT1G03830	AT1G03830
AT1G03840	222.964	0.00932778	0.115196	0.0809731	0.935463	0.984912	AT1G03840	AT1G03840	MGP
AT1G03850	832.464	-0.256169	0.248637	-1.03029	0.302872	0.671196	AT1G03850	AT1G03850
AT1G03860	1661.04	0.0884891	0.0650443	1.36045	0.173689	0.512904	AT1G03860	AT1G03860	PHB2
AT1G03870	4064.26	-0.0191939	0.0880435	-0.218004	0.827426	0.952132	AT1G03870	AT1G03870	FLA9
AT1G03880	0.672104	-0.517412	2.02698	-0.255263	0.79852	NA	AT1G03880	AT1G03880	CRB
AT1G03900	1485.43	-0.125398	0.0595964	-2.10412	0.0353681	0.203717	AT1G03900	AT1G03900	ATNAP4
AT1G03905	131.586	0.152165	0.176214	0.863525	0.387849	0.740048	AT1G03905	AT1G03905	ABCI19
AT1G03910	772.963	0.0395603	0.0724429	0.546089	0.585005	0.852977	AT1G03910	AT1G03910	CTN
AT1G03920	186.03	0.226161	0.140764	1.60666	0.108128	0.399533	AT1G03920	AT1G03920
AT1G03930	307.432	-0.136748	0.107979	-1.26643	0.205359	0.558961	AT1G03930	AT1G03930	CKL9
AT1G03935	5.77156	0.247693	0.68366	0.362304	0.717125	0.91347	AT1G03935	AT1G03935
AT1G03940	75.9005	-0.223456	0.223101	-1.00159	0.316541	0.68107	AT1G03940	AT1G03940	3AT1
AT1G03950	188.302	0.0185925	0.122682	0.15155	0.879542	0.968837	AT1G03950	AT1G03950	VPS2.3
AT1G03960	195.566	-0.146261	0.119398	-1.22499	0.220578	0.579761	AT1G03960	AT1G03960	B''EPSILON
AT1G03970	47.331	-0.191367	0.251475	-0.760976	0.446672	0.777166	AT1G03970	AT1G03970	GBF4
AT1G03980	59.2083	-0.101565	0.228745	-0.444009	0.657036	0.885695	AT1G03980	AT1G03980	ATPCS2
AT1G03990	58.3294	-0.110299	0.229479	-0.480651	0.630765	0.874325	AT1G03990	AT1G03990	FAO1
AT1G04000	99.1133	-0.31727	0.159017	-1.9952	0.0460216	0.242617	AT1G04000	AT1G04000
AT1G04010	227.956	0.0743362	0.125781	0.590997	0.554522	0.836715	AT1G04010	AT1G04010	PSAT
AT1G04020	252.748	-0.0907738	0.1148	-0.790713	0.429111	0.767211	AT1G04020	AT1G04020	ATBARD1
AT1G04030	253.93	-0.444371	0.103703	-4.28503	1.82715e-05	0.000596205	AT1G04030	AT1G04030
AT1G04040	3506.81	-0.113512	0.0808775	-1.40351	0.160466	0.492034	AT1G04040	AT1G04040
AT1G04050	86.3704	-0.0276673	0.174716	-0.158356	0.874176	0.966382	AT1G04050	AT1G04050	SUVR1
AT1G04070	110.293	-0.152388	0.166616	-0.914604	0.3604	0.719324	AT1G04070	AT1G04070	TOM9-1
AT1G04080	1239.16	-0.036843	0.0763028	-0.482852	0.629201	0.873549	AT1G04080	AT1G04080	PRP39
AT1G04090	15.7523	0.144083	0.412804	0.349036	0.727062	0.917156	AT1G04090	AT1G04090
AT1G04100	54.653	0.0352631	0.233645	0.150926	0.880034	0.968897	AT1G04100	AT1G04100	IAA10
AT1G04120	2351.75	0.0824102	0.0581641	1.41686	0.156525	0.485351	AT1G04120	AT1G04120	ABCC5
AT1G04130	203.662	0.45956	0.149983	3.06408	0.0021834	0.0284351	AT1G04130	AT1G04130	TPR2
AT1G04140	1498.7	-0.100134	0.0566446	-1.76775	0.0771025	0.333072	AT1G04140	AT1G04140
AT1G04150	11.0199	-0.805859	0.45548	-1.76925	0.0768516	0.332434	AT1G04150	AT1G04150
AT1G04160	303.485	0.524677	0.111532	4.70428	2.54761e-06	0.000112607	AT1G04160	AT1G04160	XI-B
AT1G04170	1958.68	0.0463323	0.0552205	0.839041	0.401446	0.747757	AT1G04170	AT1G04170	EIF2 GAMMA
AT1G04180	72.6058	-0.111298	0.299363	-0.371784	0.710054	0.909781	AT1G04180	AT1G04180	YUC9
AT1G04190	636.837	0.0289816	0.07566	0.38305	0.701682	0.907311	AT1G04190	AT1G04190	TPR3
AT1G04200	684.066	0.14275	0.0846116	1.68712	0.0915802	0.3668	AT1G04200	AT1G04200
AT1G04210	939.971	0.0514369	0.0709725	0.724745	0.468609	0.790519	AT1G04210	AT1G04210
AT1G04220	697.427	-0.68525	0.140412	-4.8803	1.05927e-06	5.3364e-05	AT1G04220	AT1G04220	KCS2
AT1G04230	138.349	-0.174877	0.141593	-1.23507	0.216804	0.575294	AT1G04230	AT1G04230
AT1G04240	134.002	-0.256888	0.164828	-1.55852	0.119109	0.421268	AT1G04240	AT1G04240	SHY2
AT1G04250	1320.01	0.109633	0.115562	0.948699	0.342774	0.704651	AT1G04250	AT1G04250	IAA17
AT1G04260	177.279	-0.00512508	0.130823	-0.0391757	0.96875	0.9929	AT1G04260	AT1G04260	PRA1D
AT1G04270	5011.59	0.175646	0.0587118	2.99166	0.00277469	0.0340192	AT1G04270	AT1G04270	RPS15A
AT1G04280	623.569	0.0531258	0.0872138	0.609145	0.542428	0.831065	AT1G04280	AT1G04280
AT1G04290	50.5253	0.42104	0.246411	1.70869	0.0875087	0.35799	AT1G04290	AT1G04290
AT1G04300	986.225	0.0144896	0.0701073	0.206677	0.836262	0.954935	AT1G04300	AT1G04300	TRAF1B
AT1G04310	86.387	0.664298	0.194971	3.40716	0.000656422	0.0110953	AT1G04310	AT1G04310	ERS2
AT1G04330	19.4282	0.148134	0.395473	0.374574	0.707977	0.908955	AT1G04330	AT1G04330
AT1G04340	464.488	0.0914919	0.0943679	0.969523	0.332284	0.695303	AT1G04340	AT1G04340
AT1G04350	22.8402	-0.265664	0.376102	-0.706361	0.479963	0.797109	AT1G04350	AT1G04350
AT1G04360	174.445	-0.403689	0.179501	-2.24895	0.0245158	0.160175	AT1G04360	AT1G04360	ATL1
AT1G04370	1.16526	1.08639	1.47986	0.73412	0.462876	NA	AT1G04370	AT1G04370	ERF14
AT1G04380	1.56385	0.593329	1.38432	0.428606	0.66821	NA	AT1G04380	AT1G04380
AT1G04390	140.854	-0.149977	0.138222	-1.08504	0.277903	0.646594	AT1G04390	AT1G04390
AT1G04400	1423.65	-0.0563709	0.0811094	-0.694999	0.487056	0.801374	AT1G04400	AT1G04400	CRY2
AT1G04410	15664.8	0.0459834	0.0590365	0.778898	0.43604	0.770245	AT1G04410	AT1G04410	MDH1
AT1G04420	74.201	-0.117204	0.191384	-0.6124	0.540273	0.829847	AT1G04420	AT1G04420
AT1G04425	32.9659	0.879769	0.339735	2.58957	0.00960957	0.0841041	AT1G04425	AT1G04425
AT1G04430	2316.82	0.113295	0.0591656	1.91488	0.0555082	0.274516	AT1G04430	AT1G04430
AT1G04440	1738.97	0.0412417	0.0721639	0.571501	0.56766	0.845011	AT1G04440	AT1G04440	CKL13
AT1G04445	4.77165	-0.759702	0.791807	-0.959454	0.33733	0.699746	AT1G04445	AT1G04445
AT1G04480	1799.04	0.0872736	0.0844722	1.03316	0.301528	0.670123	AT1G04480	AT1G04480	RPL23A
AT1G04490	20.1073	-0.240887	0.360897	-0.667466	0.504475	0.809542	AT1G04490	AT1G04490
AT1G04510	897.369	-0.0218538	0.0682356	-0.320269	0.748764	0.925799	AT1G04510	AT1G04510	PRP19A
AT1G04520	342.391	0.268197	0.117296	2.28649	0.0222255	0.149242	AT1G04520	AT1G04520	CRRSP3
AT1G04530	381.854	-0.0881381	0.103534	-0.851297	0.394604	0.743384	AT1G04530	AT1G04530	TPR4
AT1G04540	74.5286	0.155759	0.183282	0.84983	0.39542	0.743787	AT1G04540	AT1G04540
AT1G04550	147.522	-0.344576	0.145212	-2.37292	0.0176482	0.127012	AT1G04550	AT1G04550	IAA12
AT1G04555	85.1502	0.028884	0.179328	0.161068	0.87204	0.96596	AT1G04555	AT1G04555
AT1G04570	7.8711	0.109517	0.547367	0.200079	0.841419	0.956777	AT1G04570	AT1G04570
AT1G04580	2.03783	-1.46837	1.09983	-1.33508	0.181849	NA	AT1G04580	AT1G04580	AAO4
AT1G04590	393.755	0.133562	0.104667	1.27607	0.201932	0.553831	AT1G04590	AT1G04590
AT1G04600	34.7933	-0.104417	0.263916	-0.395644	0.692368	0.902924	AT1G04600	AT1G04600	XI-A
AT1G04610	152.107	-0.43046	0.151249	-2.84603	0.00442676	0.0487133	AT1G04610	AT1G04610	YUC3
AT1G04620	71.5573	-0.657636	0.203719	-3.22815	0.00124593	0.0183295	AT1G04620	AT1G04620	HCAR
AT1G04630	461.511	-0.0171529	0.104489	-0.164159	0.869606	0.965358	AT1G04630	AT1G04630	MEE4
AT1G04635	58.13	0.113782	0.236799	0.480501	0.630872	0.874325	AT1G04635	AT1G04635	EMB1687
AT1G04640	72.6933	-0.132072	0.213979	-0.617218	0.537091	0.828245	AT1G04640	AT1G04640	LIP2
AT1G04650	75.806	-0.385283	0.1872	-2.05814	0.0395767	0.218753	AT1G04650	AT1G04650
AT1G04660	2.82358	-0.294844	0.907772	-0.324799	0.745333	0.92395	AT1G04660	AT1G04660
AT1G04670	0.837941	-0.332684	1.78156	-0.186738	0.851866	NA	AT1G04670	AT1G04670
AT1G04680	995.451	-0.278693	0.0788887	-3.53274	0.00041127	0.00753752	AT1G04680	AT1G04680
AT1G04690	1512.41	0.00859828	0.0610388	0.140866	0.887976	0.970692	AT1G04690	AT1G04690	KAB1
AT1G04700	180.371	0.399933	0.148771	2.68824	0.00718296	0.0685601	AT1G04700	AT1G04700
AT1G04710	200.77	-0.154076	0.135952	-1.13332	0.257082	0.624488	AT1G04710	AT1G04710	KAT1
AT1G04730	155.167	-0.0436175	0.127917	-0.340984	0.733116	0.919549	AT1G04730	AT1G04730	CTF18
AT1G04750	1304.44	-0.057949	0.0586375	-0.988258	0.323026	0.686431	AT1G04750	AT1G04750	VAMP721
AT1G04760	35.0078	-0.0575795	0.259341	-0.222023	0.824296	0.951111	AT1G04760	AT1G04760	VAMP726
AT1G04770	255.818	-0.100564	0.164007	-0.613167	0.539766	0.829468	AT1G04770	AT1G04770
AT1G04778	13.1813	-0.439403	0.424744	-1.03451	0.300896	0.669937	AT1G04778	AT1G04778
AT1G04780	780.15	-0.0151808	0.0742577	-0.204434	0.838015	0.955464	AT1G04780	AT1G04780
AT1G04790	294.94	0.0960981	0.105238	0.913152	0.361163	0.72006	AT1G04790	AT1G04790
AT1G04800	0.796073	-1.77579	1.95772	-0.907069	0.36437	NA	AT1G04800	AT1G04800
AT1G04810	1153.19	0.0476163	0.0667051	0.713833	0.475331	0.794008	AT1G04810	AT1G04810	RPN2B
AT1G04820	8548.2	-0.0343174	0.0529325	-0.648323	0.516776	0.816748	AT1G04820	AT1G04820	TUBA4
AT1G04830	307.454	0.0166549	0.0968773	0.171917	0.863503	0.963152	AT1G04830	AT1G04830
AT1G04840	28.6497	-0.125364	0.295188	-0.424693	0.67106	0.893147	AT1G04840	AT1G04840	PCMP-H64
AT1G04850	2104.58	0.0535931	0.0584745	0.916521	0.359394	0.718544	AT1G04850	AT1G04850
AT1G04860	575.794	0.0523975	0.0858589	0.610275	0.54168	0.830739	AT1G04860	AT1G04860	UBP2
AT1G04870	641.914	0.111625	0.0753304	1.48181	0.138391	0.456259	AT1G04870	AT1G04870	PRMT10
AT1G04880	9.49188	0.0526902	0.496487	0.106126	0.915482	0.978742	AT1G04880	AT1G04880	HMGB15
AT1G04900	347.664	0.0998089	0.0999703	0.998385	0.318093	0.682689	AT1G04900	AT1G04900
AT1G04910	602.847	-0.00873692	0.0765672	-0.114108	0.909152	0.976613	AT1G04910	AT1G04910	OFUT1
AT1G04920	3.07604	-0.556915	0.860642	-0.647093	0.517572	0.817313	AT1G04920	AT1G04920	SPS3
AT1G04930	76.2845	-0.163898	0.197953	-0.827965	0.40769	0.752207	AT1G04930	AT1G04930
AT1G04940	221.552	-0.181987	0.113437	-1.60431	0.108647	0.400736	AT1G04940	AT1G04940	TIC20-I
AT1G04945	146.145	-0.0391166	0.156887	-0.24933	0.803105	0.94529	AT1G04945	AT1G04945
AT1G04950	299.88	-0.0409724	0.0981243	-0.417556	0.676272	0.896312	AT1G04950	AT1G04950	TAF6
AT1G04960	425.23	-0.0422245	0.0875059	-0.482533	0.629427	0.873567	AT1G04960	AT1G04960
AT1G04970	769.343	-0.218911	0.0717755	-3.04993	0.00228891	0.0293467	AT1G04970	AT1G04970
AT1G04980	832.444	0.320003	0.0933103	3.42945	0.000604798	0.0104101	AT1G04980	AT1G04980	PDIL2-2
AT1G04985	290.115	0.227798	0.105322	2.16286	0.0305517	0.184793	AT1G04985	AT1G04985
AT1G04990	644.948	-0.0614448	0.0822575	-0.746982	0.455075	0.781434	AT1G04990	AT1G04990
AT1G05000	539.002	-0.230875	0.138787	-1.66352	0.0962093	0.375984	AT1G05000	AT1G05000
AT1G05010	493.466	0.102228	0.129162	0.791471	0.428669	0.766869	AT1G05010	AT1G05010	ACO4
AT1G05020	21.3377	1.09447	0.336783	3.24977	0.00115498	0.0173499	AT1G05020	AT1G05020	AP180
AT1G05030	126.274	-0.0124878	0.142212	-0.0878113	0.930027	0.983373	AT1G05030	AT1G05030
AT1G05055	192.122	-0.166269	0.128146	-1.2975	0.194461	0.543461	AT1G05055	AT1G05055	GTF2H2
AT1G05060	166.319	-0.308308	0.144433	-2.13461	0.0327928	0.193968	AT1G05060	AT1G05060
AT1G05061	8.65923	0.112787	0.583106	0.193424	0.846627	0.958511	AT1G05061	NA	NA
AT1G05065	5.02152	-0.422561	0.712969	-0.592678	0.553397	0.836474	AT1G05065	AT1G05065	CLE20
AT1G05070	184.576	0.0791002	0.143561	0.550988	0.581642	0.850908	AT1G05070	AT1G05070
AT1G05090	20.95	-0.0125036	0.349723	-0.0357529	0.971479	0.993504	AT1G05090	AT1G05090
AT1G05100	16.7475	-0.10297	0.391738	-0.262855	0.792662	0.941468	AT1G05100	AT1G05100	MAPKKK18
AT1G05120	503.268	0.0929427	0.0873996	1.06342	0.28759	0.657654	AT1G05120	AT1G05120
AT1G05135	12.5123	0.855267	0.672248	1.27225	0.203285	0.556359	AT1G05135	NA	NA
AT1G05140	97.2239	-0.134419	0.197232	-0.681524	0.49554	0.805618	AT1G05140	AT1G05140	ARASP2
AT1G05150	683.692	-0.0531519	0.077654	-0.684471	0.493678	0.804977	AT1G05150	AT1G05150
AT1G05160	108.489	0.0173419	0.173804	0.0997785	0.92052	0.980194	AT1G05160	AT1G05160	KAO1
AT1G05170	285.947	-0.0729403	0.0980041	-0.744258	0.456721	0.782392	AT1G05170	AT1G05170	B3GALT2
AT1G05180	674.591	-0.033876	0.069984	-0.484053	0.628348	0.872994	AT1G05180	AT1G05180	AXR1
AT1G05190	185.883	0.107579	0.159415	0.67484	0.499778	0.807297	AT1G05190	AT1G05190	RPL6
AT1G05200	215.647	0.153417	0.141299	1.08576	0.277584	0.646456	AT1G05200	AT1G05200	GLR3.4
AT1G05205	474.995	0.186407	0.111613	1.67011	0.0948979	0.373711	AT1G05205	AT1G05205
AT1G05210	189.483	0.0882697	0.120177	0.7345	0.462644	0.786301	AT1G05210	AT1G05210
AT1G05220	54.1327	-0.23192	0.230031	-1.00821	0.313353	0.67919	AT1G05220	AT1G05220
AT1G05230	35.1793	-0.183254	0.262937	-0.69695	0.485834	0.800945	AT1G05230	AT1G05230	HDG2
AT1G05240	2.80146	1.36261	0.920383	1.48048	0.138746	0.456976	AT1G05240	AT1G05240	PER2
AT1G05250	34.2167	4.6824	1.12895	4.14758	NA	NA	AT1G05250	AT1G05250	PER2
AT1G05260	4013.73	-0.369274	0.0726699	-5.08152	3.74421e-07	2.22872e-05	AT1G05260	AT1G05260	PER3
AT1G05270	507.713	-0.0312376	0.0799274	-0.390825	0.695926	0.904153	AT1G05270	AT1G05270
AT1G05280	183.016	-0.108246	0.160256	-0.675457	0.499386	0.806916	AT1G05280	AT1G05280
AT1G05300	311.414	-0.120245	0.1445	-0.832146	0.405326	0.75027	AT1G05300	AT1G05300	ZIP5
AT1G05310	130.244	-0.519312	0.164137	-3.16389	0.00155675	0.0218294	AT1G05310	AT1G05310	PME8
AT1G05320	749.015	-0.0784524	0.0988383	-0.793745	0.427344	0.766148	AT1G05320	AT1G05320
AT1G05330	0.731726	-1.79393	2.01072	-0.892183	0.372295	NA	AT1G05330	AT1G05330
AT1G05340	334.119	1.0565	0.131475	8.03571	9.30409e-16	2.91176e-13	AT1G05340	AT1G05340
AT1G05350	623.696	0.139295	0.0807299	1.72545	0.084447	0.350463	AT1G05350	AT1G05350
AT1G05360	395.276	-0.0550928	0.0949562	-0.580192	0.561785	0.841273	AT1G05360	AT1G05360	KMS2
AT1G05370	11.1561	0.283065	0.523257	0.540968	0.58853	0.853966	AT1G05370	AT1G05370
AT1G05380	690.099	-0.0453611	0.0709518	-0.639323	0.522613	0.821067	AT1G05380	AT1G05380
AT1G05385	46.4892	0.228319	0.267881	0.852314	0.39404	0.742831	AT1G05385	AT1G05385	PSB27-2
AT1G05400	18.7279	-0.164078	0.394338	-0.416084	0.677348	0.896818	AT1G05400	AT1G05400
AT1G05410	225.729	-0.108674	0.113261	-0.959502	0.337306	0.699746	AT1G05410	AT1G05410
AT1G05420	16.4714	-0.0407647	0.421317	-0.0967552	0.922921	0.980914	AT1G05420	AT1G05420	ATOFP12
AT1G05430	243.217	-0.0396021	0.109727	-0.360916	0.718162	0.914021	AT1G05430	AT1G05430
AT1G05440	40.184	-0.0370824	0.274746	-0.13497	0.892636	0.972539	AT1G05440	AT1G05440
AT1G05450	28.4168	-0.884123	0.352	-2.51171	0.0120147	0.0979337	AT1G05450	AT1G05450
AT1G05460	164.089	0.134816	0.139568	0.965956	0.334066	0.696984	AT1G05460	AT1G05460	SDE3
AT1G05470	257.845	-0.206511	0.135152	-1.52799	0.126516	0.434722	AT1G05470	AT1G05470	IP5P6
AT1G05490	33.9145	-0.713563	0.26324	-2.71069	0.00671435	0.0656652	AT1G05490	AT1G05490	CLSY3
AT1G05500	993.06	0.0304039	0.0625769	0.485864	0.627064	0.872325	AT1G05500	AT1G05500	SYT5
AT1G05510	2.68152	0.885042	1.14276	0.774477	0.438649	0.77192	AT1G05510	AT1G05510	OBAP1A
AT1G05520	1212.54	-0.00193301	0.0671392	-0.0287911	0.977031	0.994772	AT1G05520	AT1G05520
AT1G05530	65.8267	-0.694623	0.284311	-2.44318	0.0145585	0.111538	AT1G05530	AT1G05530	UGT75B2
AT1G05540	6.27818	-0.405261	0.655226	-0.618505	0.536242	0.827871	AT1G05540	AT1G05540
AT1G05560	279.944	-0.289622	0.31598	-0.916583	0.359361	0.718544	AT1G05560	AT1G05560	UGT1
AT1G05570	2392.56	-0.231628	0.103515	-2.23762	0.0252457	0.163157	AT1G05570	AT1G05570	CALS1
AT1G05575	74.5864	-0.344657	0.184941	-1.86361	0.0623769	0.295503	AT1G05575	AT1G05575
AT1G05577	14.9605	-0.0265516	0.453386	-0.058563	0.9533	0.9891	AT1G05577	AT1G05577
AT1G05590	251.653	0.188775	0.113702	1.66026	0.0968625	0.377623	AT1G05590	AT1G05590	HEXO2
AT1G05600	64.9923	-0.177233	0.188949	-0.937995	0.348247	0.709582	AT1G05600	AT1G05600
AT1G05610	14.0893	0.774135	0.457834	1.69087	0.0908624	0.365129	AT1G05610	AT1G05610	APS2
AT1G05620	976.908	0.287152	0.0755978	3.79842	0.000145623	0.00333022	AT1G05620	AT1G05620	URH2
AT1G05630	234.347	0.112618	0.112185	1.00386	0.315446	0.680118	AT1G05630	AT1G05630	AT5PTASE13
AT1G05640	81.6089	0.0257647	0.211356	0.121902	0.902977	0.975208	AT1G05640	AT1G05640
AT1G05650	286.617	-2.73808	0.193668	-14.138	2.21522e-45	1.52518e-41	AT1G05650	AT1G05650
AT1G05660	592.115	-1.0437	0.132636	-7.86887	3.57861e-15	1.04107e-12	AT1G05660	AT1G05660
AT1G05670	132.117	0.0200355	0.142629	0.140473	0.888286	0.970692	AT1G05670	AT1G05670
AT1G05680	795.444	-0.339918	0.229356	-1.48206	0.138325	0.456189	AT1G05680	AT1G05680	UGT74E2
AT1G05690	8.9239	-0.368326	0.610498	-0.60332	0.546296	0.832858	AT1G05690	AT1G05690	BT3
AT1G05700	257.308	0.249971	0.302561	0.826184	0.4087	0.753028	AT1G05700	AT1G05700
AT1G05710	222.735	0.0657845	0.129037	0.50981	0.610185	0.8649	AT1G05710	AT1G05710
AT1G05720	356.485	0.139881	0.0966669	1.44704	0.147886	0.472104	AT1G05720	AT1G05720
AT1G05730	54.36	0.101161	0.234638	0.431136	0.666369	0.891007	AT1G05730	AT1G05730
AT1G05740	1.00818	0.557994	1.63376	0.341539	0.732698	NA	AT1G05740	AT1G05740
AT1G05750	56.5495	0.147493	0.221067	0.667186	0.504653	0.809664	AT1G05750	AT1G05750	PDE247
AT1G05770	17.4593	0.645837	0.378869	1.70465	0.0882603	0.359427	AT1G05770	AT1G05770	JAL2
AT1G05780	103.727	0.0714857	0.153236	0.466507	0.640852	0.878101	AT1G05780	AT1G05780
AT1G05785	141.512	-0.0650749	0.136996	-0.475012	0.634778	0.875666	AT1G05785	AT1G05785
AT1G05790	270.793	-0.0537403	0.108256	-0.496421	0.619597	0.869651	AT1G05790	AT1G05790
AT1G05805	307.673	-0.108546	0.0963783	-1.12625	0.260061	0.627958	AT1G05805	AT1G05805	BHLH128
AT1G05810	258.244	0.204403	0.115065	1.77642	0.0756644	0.329367	AT1G05810	AT1G05810	ARA
AT1G05820	45.5495	0.103891	0.245009	0.424029	0.671545	0.893504	AT1G05820	AT1G05820	SPPL5
AT1G05830	539.724	0.157742	0.0876748	1.79917	0.0719913	0.320884	AT1G05830	AT1G05830	ATX2
AT1G05835	24.2433	0.477812	0.328969	1.45245	0.146376	0.469033	AT1G05835	AT1G05835
AT1G05840	326.147	-0.0705124	0.123468	-0.571097	0.567934	0.845011	AT1G05840	AT1G05840
AT1G05850	5765.58	-0.0161437	0.0535225	-0.301624	0.762939	0.929801	AT1G05850	AT1G05850	CTL1
AT1G05860	127.96	0.159509	0.150042	1.0631	0.287738	0.657727	AT1G05860	AT1G05860
AT1G05870	356.022	0.29818	0.117378	2.54034	0.0110746	0.0924902	AT1G05870	AT1G05870
AT1G05880	3.47118	-1.26755	1.42558	-0.889151	0.373922	0.729615	AT1G05880	AT1G05880	ARI12
AT1G05890	837.512	-0.0759114	0.0899318	-0.844099	0.398614	0.746655	AT1G05890	AT1G05890	ARI5
AT1G05894	9.09124	0.683977	0.500549	1.36645	0.171797	0.510134	AT1G05894	AT1G05894
AT1G05900	107.493	0.200742	0.171531	1.1703	0.241882	0.606495	AT1G05900	AT1G05900	NTH2
AT1G05910	581.259	0.0586879	0.0788285	0.744501	0.456574	0.782392	AT1G05910	AT1G05910
AT1G05940	505.29	-0.21298	0.0858825	-2.4799	0.0131418	0.104122	AT1G05940	AT1G05940	CAT9
AT1G05950	113.232	-0.127125	0.16088	-0.790184	0.42942	0.767358	AT1G05950	AT1G05950
AT1G05960	1301.72	0.044375	0.0622357	0.713016	0.475836	0.794324	AT1G05960	AT1G05960
AT1G05970	58.6034	-0.047775	0.21089	-0.226539	0.820782	0.950348	AT1G05970	AT1G05970
AT1G05990	32.9405	0.796312	0.349847	2.27617	0.0228357	0.152644	AT1G05990	AT1G05990	CML7
AT1G06000	1021.61	0.0708533	0.1004	0.705708	0.48037	0.79743	AT1G06000	AT1G06000	UGT89C1
AT1G06010	164.454	0.0947051	0.139959	0.676663	0.49862	0.806675	AT1G06010	AT1G06010
AT1G06020	5.97359	-0.418997	0.624485	-0.670948	0.502254	0.808632	AT1G06020	AT1G06020
AT1G06030	6.347	0.947043	0.571386	1.65745	0.0974291	0.378413	AT1G06030	AT1G06030
AT1G06040	707.567	0.0885095	0.167809	0.527441	0.597887	0.85825	AT1G06040	AT1G06040	BBX24
AT1G06050	76.99	0.116263	0.182414	0.637359	0.523891	0.821969	AT1G06050	AT1G06050
AT1G06060	230.893	-0.158863	0.12431	-1.27796	0.201263	0.552805	AT1G06060	AT1G06060
AT1G06070	293.379	0.266534	0.105249	2.53241	0.0113282	0.0940447	AT1G06070	AT1G06070
AT1G06080	175.023	0.367884	0.13368	2.75197	0.00592382	0.0602741	AT1G06080	AT1G06080	ADS1
AT1G06090	1162.68	-0.0386215	0.0888237	-0.434811	0.6637	0.889326	AT1G06090	AT1G06090
AT1G06100	1.18531	-1.16824	1.3871	-0.842219	0.399665	NA	AT1G06100	AT1G06100
AT1G06110	622.059	-0.208996	0.0978629	-2.1356	0.0327121	0.193646	AT1G06110	AT1G06110	SKIP16
AT1G06120	285.438	-0.143919	0.139422	-1.03226	0.30195	0.670406	AT1G06120	AT1G06120
AT1G06130	262.868	0.0617382	0.117554	0.525191	0.59945	0.858974	AT1G06130	AT1G06130	GLX2-4
AT1G06140	22.2964	-0.265248	0.349076	-0.759856	0.447341	0.777399	AT1G06140	AT1G06140	PCMP-E61
AT1G06145	45.6914	0.279623	0.244887	1.14185	0.253517	0.620621	AT1G06145	NA	NA
AT1G06148	0.505008	0.902429	2.3458	0.384699	0.70046	NA	AT1G06148	AT1G06148
AT1G06160	46.0232	-0.48009	0.433643	-1.10711	0.268247	0.636757	AT1G06160	AT1G06160	ERF094
AT1G06170	4.46081	-1.10851	0.851644	-1.30161	0.193048	0.541768	AT1G06170	AT1G06170	BHLH89
AT1G06180	148.321	0.125494	0.16016	0.783557	0.4333	0.768801	AT1G06180	AT1G06180	ATMYB13
AT1G06190	257.568	0.149837	0.11276	1.32881	0.183912	0.528184	AT1G06190	AT1G06190
AT1G06200	684.352	0.0446991	0.074523	0.599803	0.548638	0.834151	AT1G06200	AT1G06200
AT1G06210	598.872	0.100458	0.078871	1.27369	0.202772	0.555324	AT1G06210	AT1G06210	TOL2
AT1G06220	1169.94	0.0661337	0.0550144	1.20212	0.229319	0.589933	AT1G06220	AT1G06220	CLO
AT1G06225	0.640603	-0.776961	2.06476	-0.376297	0.706696	NA	AT1G06225	AT1G06225	CLE3
AT1G06230	789.14	0.00251264	0.0752182	0.0334047	0.973352	0.993928	AT1G06230	AT1G06230	GTE4
AT1G06240	115.119	0.25467	0.153822	1.65561	0.0978004	0.379355	AT1G06240	AT1G06240
AT1G06250	18.8867	0.177229	0.406678	0.435797	0.662984	0.889163	AT1G06250	AT1G06250
AT1G06265	21.9947	-0.42218	0.36418	-1.15926	0.24635	0.612318	AT1G06265	AT1G06265
AT1G06270	80.9906	-0.173104	0.185816	-0.931585	0.351551	0.71176	AT1G06270	AT1G06270
AT1G06290	1549.46	0.167747	0.0677225	2.47697	0.0132503	0.104724	AT1G06290	AT1G06290	ACX3
AT1G06310	56.0518	0.523822	0.230617	2.2714	0.023123	0.15367	AT1G06310	AT1G06310	ACX3.2
AT1G06320	17.6961	-0.323238	0.380383	-0.84977	0.395453	0.743787	AT1G06320	AT1G06320
AT1G06330	23.3298	0.146935	0.393308	0.373587	0.708712	0.909277	AT1G06330	AT1G06330
AT1G06350	5.50128	0.457264	0.962318	0.475169	0.634667	0.875666	AT1G06350	AT1G06350
AT1G06370	35.6243	0.00483081	0.279888	0.0172598	0.986229	0.995942	AT1G06370	NA	NA
AT1G06380	155.709	-0.0791704	0.13292	-0.595625	0.551426	0.835119	AT1G06380	AT1G06380
AT1G06390	657.54	0.165837	0.0824916	2.01035	0.0443941	0.236879	AT1G06390	AT1G06390	ASK9
AT1G06400	723.246	-0.0477995	0.0790004	-0.605054	0.545143	0.832158	AT1G06400	AT1G06400	RABA1A
AT1G06410	1810.22	0.0390426	0.0664122	0.587884	0.55661	0.838447	AT1G06410	AT1G06410	TPS7
AT1G06420	18.8717	0.597063	0.426562	1.39971	0.1616	0.494058	AT1G06420	AT1G06420
AT1G06430	321.999	-0.0417268	0.12903	-0.323388	0.746402	0.924436	AT1G06430	AT1G06430	FTSH8
AT1G06440	47.7751	0.318868	0.268862	1.18599	0.235625	0.597817	AT1G06440	AT1G06440
AT1G06450	32.8096	-0.508093	0.267119	-1.90212	0.0571551	0.279285	AT1G06450	AT1G06450	CAF1-1
AT1G06460	66.6223	0.00329084	0.214652	0.015331	0.987768	0.996304	AT1G06460	AT1G06460	ACD32.1
AT1G06470	445.584	-0.110284	0.0862072	-1.27928	0.200797	0.552401	AT1G06470	AT1G06470
AT1G06475	33.9267	-0.0465778	0.290306	-0.160444	0.872531	0.965992	AT1G06475	AT1G06475
AT1G06490	158.49	-0.112355	0.144359	-0.778303	0.43639	0.770245	AT1G06490	AT1G06490	CALS7
AT1G06500	86.0562	-0.0845122	0.195033	-0.433322	0.664781	0.88995	AT1G06500	AT1G06500
AT1G06510	86.2742	0.0781795	0.171237	0.456557	0.647989	0.882166	AT1G06510	AT1G06510
AT1G06515	262.202	0.0611855	0.097837	0.625382	0.53172	0.825287	AT1G06515	AT1G06515
AT1G06520	3.95526	-0.0324142	0.794205	-0.0408134	0.967445	0.992528	AT1G06520	AT1G06520	GPAT1
AT1G06530	523.01	-0.0877836	0.101365	-0.866013	0.386483	0.738843	AT1G06530	AT1G06530	PMD2
AT1G06540	11.3178	-0.524529	0.507924	-1.03269	0.301748	0.670406	AT1G06540	AT1G06540
AT1G06550	1345.59	0.391283	0.06451	6.06547	1.3157e-09	1.50143e-07	AT1G06550	AT1G06550
AT1G06560	283.502	-0.114524	0.111326	-1.02872	0.303609	0.67149	AT1G06560	AT1G06560
AT1G06570	159.038	0.0222138	0.162319	0.136853	0.891147	0.972186	AT1G06570	AT1G06570	HPD
AT1G06580	37.9223	0.201642	0.270671	0.744972	0.456289	0.782388	AT1G06580	AT1G06580
AT1G06590	236.374	0.133627	0.115615	1.1558	0.247765	0.614282	AT1G06590	AT1G06590	APC5
AT1G06620	679.152	0.274974	0.107269	2.56341	0.0103649	0.0886859	AT1G06620	AT1G06620
AT1G06630	279.347	0.177468	0.117029	1.51645	0.129406	0.4394	AT1G06630	AT1G06630
AT1G06640	3338.9	0.15823	0.0676693	2.33828	0.0193728	0.135459	AT1G06640	AT1G06640
AT1G06645	2.8243	1.76737	1.1276	1.56737	0.117027	0.41719	AT1G06645	AT1G06645
AT1G06650	168.651	0.0251004	0.15318	0.163862	0.86984	0.965358	AT1G06650	AT1G06650
AT1G06660	106.671	-0.0838896	0.170644	-0.491605	0.622999	0.87094	AT1G06660	AT1G06660	JASON
AT1G06670	1089.21	0.132048	0.0586446	2.25167	0.0243432	0.159369	AT1G06670	AT1G06670	NIH
AT1G06680	370.061	-0.155899	0.130793	-1.19195	0.233281	0.594647	AT1G06680	AT1G06680	PSBP1
AT1G06690	94.3613	-0.06391	0.212687	-0.300489	0.763804	0.930169	AT1G06690	AT1G06690
AT1G06700	1205.69	-0.157312	0.0602564	-2.61071	0.00903533	0.0808628	AT1G06700	AT1G06700	PTI11
AT1G06710	92.9382	-0.00895828	0.173525	-0.0516252	0.958827	0.991315	AT1G06710	AT1G06710
AT1G06720	841.378	0.174781	0.0771536	2.26537	0.0234902	0.155276	AT1G06720	AT1G06720
AT1G06730	200.577	-0.20288	0.129928	-1.56148	0.11841	0.419946	AT1G06730	AT1G06730
AT1G06740	43.4489	0.195069	0.238915	0.816481	0.414225	0.757179	AT1G06740	AT1G06740
AT1G06750	1.4067	-0.0473306	1.24597	-0.0379871	0.969698	NA	AT1G06750	AT1G06750
AT1G06760	2242.57	0.0925065	0.10022	0.923033	0.35599	0.716235	AT1G06760	AT1G06760
AT1G06770	117.116	0.24419	0.155501	1.57034	0.116336	0.415802	AT1G06770	AT1G06770	DRIP1
AT1G06780	626.633	0.159195	0.0838221	1.8992	0.0575377	0.28069	AT1G06780	AT1G06780	GAUT6
AT1G06790	177.484	0.124358	0.145635	0.853905	0.393158	0.742758	AT1G06790	AT1G06790
AT1G06800	150.934	0.332875	0.146119	2.2781	0.0227205	0.151972	AT1G06800	AT1G06800	PLA-I{gamma}1
AT1G06810	0.777231	2.42969	2.06273	1.1779	0.238838	NA	AT1G06810	AT1G06810
AT1G06820	285.063	0.0215679	0.10161	0.212261	0.831903	0.953769	AT1G06820	AT1G06820	CRTISO
AT1G06830	8.03563	0.543072	0.548364	0.99035	0.322003	0.685951	AT1G06830	AT1G06830	GRXS11
AT1G06840	689.189	-0.138474	0.0778933	-1.77774	0.0754474	0.328908	AT1G06840	AT1G06840
AT1G06850	298.419	-0.0549069	0.103072	-0.532706	0.594237	0.855776	AT1G06850	AT1G06850	AtbZIP52
AT1G06870	616.611	0.140092	0.0802082	1.74661	0.0807057	0.34164	AT1G06870	AT1G06870	TPP2
AT1G06890	1184.73	0.00679995	0.0543814	0.125042	0.90049	0.974517	AT1G06890	AT1G06890	UXT3
AT1G06900	1072.02	0.105529	0.0664807	1.58736	0.112431	0.408366	AT1G06900	AT1G06900
AT1G06910	70.9285	-0.0296717	0.206987	-0.14335	0.886014	0.970293	AT1G06910	AT1G06910	TRFL7
AT1G06920	0.651551	1.83277	2.30907	0.793724	0.427356	NA	AT1G06920	AT1G06920	OFP4
AT1G06923	101.281	0.272516	0.186131	1.46411	0.143164	0.464157	AT1G06923	AT1G06923
AT1G06930	89.7113	0.201889	0.193355	1.04413	0.296424	0.66601	AT1G06930	AT1G06930
AT1G06950	1238.75	-0.0508735	0.0630636	-0.806702	0.419838	0.761208	AT1G06950	AT1G06950	TIC110
AT1G06960	116.957	0.0153273	0.152954	0.100208	0.920179	0.980026	AT1G06960	AT1G06960
AT1G06970	2.96768	0.22322	0.837519	0.266526	0.789834	0.94069	AT1G06970	AT1G06970	CHX14
AT1G06980	27.9255	-0.423855	0.352153	-1.20361	0.228741	0.589034	AT1G06980	AT1G06980
AT1G06990	0.625064	-1.13716	2.27679	-0.499457	0.617457	NA	AT1G06990	AT1G06990
AT1G07000	328.131	0.0855962	0.105912	0.808183	0.418985	0.760608	AT1G07000	AT1G07000	ATEXO70B2
AT1G07010	19.8372	-0.162407	0.394278	-0.411911	0.680405	0.898049	AT1G07010	AT1G07010
AT1G07020	222.748	0.143619	0.127065	1.13028	0.25836	0.625681	AT1G07020	AT1G07020
AT1G07030	410.438	-0.110548	0.0872833	-1.26654	0.205319	0.558961	AT1G07030	AT1G07030
AT1G07040	406.437	-0.146755	0.0974775	-1.50553	0.132189	0.445021	AT1G07040	AT1G07040
AT1G07050	6.83457	-0.15547	0.666474	-0.233273	0.815549	0.949077	AT1G07050	AT1G07050
AT1G07060	3.34749	0.502679	0.800569	0.627902	0.530068	0.824502	AT1G07060	AT1G07060
AT1G07070	380.266	0.0717208	0.0945714	0.758377	0.448225	0.777884	AT1G07070	AT1G07070	RPL35AA
AT1G07080	724.549	-0.0781448	0.0786163	-0.994002	0.320222	0.684556	AT1G07080	AT1G07080
AT1G07090	152.038	-0.228095	0.206359	-1.10533	0.269016	0.637364	AT1G07090	AT1G07090	LSH6
AT1G07110	419.298	0.0144003	0.117968	0.12207	0.902843	0.975208	AT1G07110	AT1G07110	FKFBP
AT1G07119	2.67214	-0.475542	0.877782	-0.541754	0.587988	0.853736	AT1G07119	AT1G07119
AT1G07120	8.16916	0.298659	0.556869	0.536318	0.591739	0.855009	AT1G07120	AT1G07120
AT1G07130	133.452	-0.111006	0.180226	-0.615927	0.537943	0.8287	AT1G07130	AT1G07130	STN1
AT1G07135	22.7425	1.26714	0.347156	3.65006	0.000262175	0.00530905	AT1G07135	AT1G07135
AT1G07140	3133.66	-0.134383	0.0705993	-1.90346	0.0569799	0.278825	AT1G07140	AT1G07140	RANBP1A
AT1G07150	52.3628	0.597876	0.225086	2.65622	0.00790225	0.0736889	AT1G07150	AT1G07150	MAPKKK13
AT1G07160	23.2835	0.446846	0.438876	1.01816	0.308603	0.675805	AT1G07160	AT1G07160
AT1G07170	224.845	0.011494	0.118607	0.0969085	0.922799	0.980914	AT1G07170	AT1G07170
AT1G07175	36.9035	-0.566512	0.256827	-2.20581	0.0273974	0.172057	AT1G07175	AT1G07175
AT1G07180	45.3929	0.380675	0.408163	0.932654	0.350999	0.71176	AT1G07180	AT1G07180	NDA1
AT1G07200	399.095	-0.219968	0.104264	-2.10972	0.0348827	0.202122	AT1G07200	AT1G07200	SMXL6
AT1G07210	746.7	0.124035	0.0757268	1.63793	0.101437	0.386635	AT1G07210	AT1G07210
AT1G07220	151.11	-0.118719	0.141213	-0.840706	0.400513	0.747163	AT1G07220	AT1G07220
AT1G07230	429.345	-0.104948	0.102951	-1.0194	0.308015	0.675592	AT1G07230	AT1G07230	NPC1
AT1G07240	353.818	-0.330624	0.101584	-3.2547	0.00113511	0.0170638	AT1G07240	AT1G07240	UGT71C5
AT1G07250	396.73	-0.135103	0.113856	-1.18661	0.235383	0.597581	AT1G07250	AT1G07250	UGT71C4
AT1G07260	208.398	-0.223527	0.16631	-1.34404	0.178935	0.520017	AT1G07260	AT1G07260	UGT71C3
AT1G07270	27.2753	-0.385696	0.309713	-1.24533	0.21301	0.569543	AT1G07270	AT1G07270	CDC6B
AT1G07280	82.0407	0.449711	0.183595	2.44947	0.0143067	0.110181	AT1G07280	AT1G07280
AT1G07290	101.129	-0.0728558	0.184307	-0.395295	0.692625	0.903088	AT1G07290	AT1G07290	GONST2
AT1G07300	58.2666	-0.0136692	0.220423	-0.0620135	0.950552	0.988255	AT1G07300	AT1G07300
AT1G07310	435.852	-0.259986	0.104731	-2.48242	0.0130494	0.103747	AT1G07310	AT1G07310
AT1G07320	251.199	-0.068374	0.126656	-0.539842	0.589306	0.854304	AT1G07320	AT1G07320	RPL4
AT1G07330	0.537462	1.78899	2.51761	0.710593	0.477336	NA	AT1G07330	AT1G07330
AT1G07350	595.353	0.716397	0.308713	2.32059	0.0203087	0.140169	AT1G07350	AT1G07350	SR45A
AT1G07360	651.482	0.018371	0.0908082	0.202305	0.839678	0.956427	AT1G07360	AT1G07360
AT1G07370	384.241	-0.0605157	0.111135	-0.544524	0.586081	0.853612	AT1G07370	AT1G07370	PCNA
AT1G07380	351.29	-0.234356	0.0998107	-2.348	0.0188744	0.132915	AT1G07380	AT1G07380
AT1G07390	37.6534	0.0882885	0.26254	0.336286	0.736655	0.920956	AT1G07390	AT1G07390	AtRLP1
AT1G07400	22.8276	0.757935	0.397071	1.90882	0.0562856	0.276607	AT1G07400	AT1G07400	HSP17.8
AT1G07410	121.576	0.0497884	0.154445	0.322369	0.747173	0.924954	AT1G07410	AT1G07410	RABA2B
AT1G07420	720.248	0.0182871	0.078537	0.232846	0.815881	0.949195	AT1G07420	AT1G07420	SMO2-2
AT1G07440	7.76573	-0.115664	0.6372	-0.181519	0.85596	0.960486	AT1G07440	AT1G07440
AT1G07470	258.854	-0.181211	0.111498	-1.62524	0.10411	0.39136	AT1G07470	AT1G07470
AT1G07473	0.65924	2.82095	2.28335	1.23544	0.216666	NA	AT1G07473	AT1G07473
AT1G07480	190.626	-0.00732494	0.132256	-0.0553847	0.955832	0.989855	AT1G07480	AT1G07480
AT1G07500	1.19009	-0.0403534	1.57234	-0.0256646	0.979525	NA	AT1G07500	AT1G07500	SMR5
AT1G07510	676.864	0.0594714	0.071285	0.834276	0.404125	0.749953	AT1G07510	AT1G07510	FTSH10
AT1G07520	300.228	0.00199064	0.104838	0.0189878	0.984851	0.995643	AT1G07520	AT1G07520
AT1G07530	443.519	-0.169898	0.092975	-1.82735	0.0676468	0.309673	AT1G07530	AT1G07530	SCL14
AT1G07550	21.8427	-1.15932	0.440288	-2.6331	0.00846105	0.077158	AT1G07550	AT1G07550
AT1G07560	291.343	-0.664885	0.151884	-4.37757	1.20008e-05	0.000421638	AT1G07560	AT1G07560
AT1G07570	94.0399	0.385064	0.18244	2.11064	0.0348035	0.201872	AT1G07570	AT1G07570	APK1A
AT1G07590	19047.9	-0.0246096	0.127436	-0.193114	0.84687	0.958568	AT1G07590	AT1G07590
AT1G07610	4577.74	-0.292546	0.131173	-2.23023	0.0257322	0.165216	AT1G07610	AT1G07610	MT1C
AT1G07615	165.058	0.0513422	0.135096	0.380043	0.703914	0.90753	AT1G07615	AT1G07615	ATOBGM
AT1G07620	43.9142	-1.08457	0.298238	-3.63659	0.000276272	0.00552409	AT1G07620	AT1G07620	ATOBGM
AT1G07630	468.701	-0.288632	0.105083	-2.74671	0.0060196	0.0608887	AT1G07630	AT1G07630	PLL5
AT1G07640	216.073	-0.108011	0.142949	-0.755591	0.449895	0.778533	AT1G07640	AT1G07640	OBP2
AT1G07650	389.988	0.109198	0.105524	1.03482	0.300755	0.669937	AT1G07650	AT1G07650
AT1G07660	202.057	0.178932	0.129519	1.38152	0.16712	0.502968	AT1G07660	AT1G07660
AT1G07670	1898.49	0.254675	0.0808208	3.15111	0.00162649	0.0226077	AT1G07670	AT1G07670	ECA4
AT1G07680	1.09316	1.60508	1.40201	1.14484	0.252274	NA	AT1G07680	AT1G07680
AT1G07690	7.8499	0.146388	0.515847	0.283781	0.776578	0.935017	AT1G07690	AT1G07690
AT1G07700	109.209	-0.777342	0.191256	-4.06441	4.81537e-05	0.00138526	AT1G07700	AT1G07700
AT1G07705	351.64	-0.0699693	0.0956456	-0.731547	0.464445	0.787889	AT1G07705	AT1G07705
AT1G07710	41.4727	0.200689	0.261538	0.767339	0.44288	0.774747	AT1G07710	AT1G07710
AT1G07720	4.91685	0.595926	0.805837	0.739512	0.459596	0.784671	AT1G07720	AT1G07720	KCS3
AT1G07728	2.77248	0.881672	1.04942	0.840149	0.400825	0.747408	AT1G07728	AT1G07728
AT1G07740	43.341	-0.288282	0.271227	-1.06288	0.287836	0.657806	AT1G07740	AT1G07740
AT1G07745	66.4091	0.012347	0.234057	0.0527522	0.957929	0.990891	AT1G07745	AT1G07745	RAD51D
AT1G07750	1292.35	0.147593	0.071912	2.05242	0.0401291	0.221031	AT1G07750	AT1G07750
AT1G07770	3379.15	0.213689	0.071434	2.99141	0.00277688	0.0340192	AT1G07770	AT1G07770	RPS15AF
AT1G07780	123.1	0.589117	0.148283	3.97292	7.09975e-05	0.0018849	AT1G07780	AT1G07780	PAI1
AT1G07790	453.461	-0.0918924	0.0894731	-1.02704	0.304402	0.672668	AT1G07790	AT1G07790	HTB1
AT1G07795	22.682	0.490841	0.349965	1.40254	0.160753	0.492343	AT1G07795	AT1G07795
AT1G07810	948.121	-0.0246071	0.0608815	-0.40418	0.68608	0.900359	AT1G07810	AT1G07810	ECA1
AT1G07820	916.417	0.0927579	0.0918995	1.00934	0.312811	0.67919	AT1G07820	AT1G07820
AT1G07830	406.13	-0.0828843	0.0976829	-0.848503	0.396158	0.74435	AT1G07830	AT1G07830
AT1G07840	295.91	0.00898453	0.0956892	0.0938928	0.925194	0.981781	AT1G07840	AT1G07840
AT1G07850	0.7334	0.591768	1.81351	0.326311	0.744189	NA	AT1G07850	AT1G07850
AT1G07870	218.782	-0.183561	0.138554	-1.32484	0.185225	0.529747	AT1G07870	AT1G07870
AT1G07880	37.4723	0.133071	0.310737	0.428244	0.668473	0.892214	AT1G07880	AT1G07880	MPK13
AT1G07885	1.27806	0.784615	1.29097	0.607773	0.543338	NA	AT1G07885	AT1G07885
AT1G07890	12238.1	0.0911757	0.0673894	1.35297	0.176066	0.516092	AT1G07890	AT1G07890	APX1
AT1G07901	10.9569	-0.0924894	0.461123	-0.200574	0.841031	0.956633	AT1G07901	AT1G07901
AT1G07910	317.474	0.156259	0.100411	1.55619	0.119663	0.422229	AT1G07910	AT1G07910	ATRNL
AT1G07920	3102.93	0.175048	0.0607636	2.8808	0.00396669	0.0447716	AT1G07920	AT1G07920	A1
AT1G07930	4715.97	0.135393	0.0574248	2.35774	0.0183866	0.130475	AT1G07930	AT1G07930	A1
AT1G07940	2589.77	0.0360126	0.0630569	0.571112	0.567924	0.845011	AT1G07940	AT1G07940	A1
AT1G07950	227.55	0.107157	0.122589	0.874122	0.382052	0.735092	AT1G07950	AT1G07950	MED22B
AT1G07960	615.119	0.0937248	0.0834552	1.12306	0.261414	0.62946	AT1G07960	AT1G07960	PDIL5-1
AT1G07970	267.576	-0.0538098	0.104896	-0.51298	0.607965	0.863993	AT1G07970	AT1G07970
AT1G07980	167.791	-0.138104	0.132884	-1.03929	0.298672	0.66849	AT1G07980	AT1G07980	NF-YC10
AT1G07985	35.1252	0.0991225	0.372022	0.266442	0.789899	0.94069	AT1G07985	AT1G07985
AT1G07990	729.987	-0.0393938	0.0722888	-0.54495	0.585788	0.853589	AT1G07990	AT1G07990
AT1G08000	106.372	0.032847	0.15491	0.212039	0.832076	0.953769	AT1G08000	AT1G08000	GATA10
AT1G08010	307.837	0.00361196	0.102331	0.0352967	0.971843	0.993598	AT1G08010	AT1G08010	GATA11
AT1G08030	297.01	-0.0681604	0.0996824	-0.683776	0.494117	0.805068	AT1G08030	AT1G08030	TPST
AT1G08035	1.30425	0.914128	1.74551	0.523704	0.600485	NA	AT1G08035	AT1G08035	SMR16
AT1G08040	298.925	-0.21855	0.112607	-1.94082	0.0522807	0.263444	AT1G08040	AT1G08040
AT1G08050	195.192	-0.0133922	0.137064	-0.0977078	0.922164	0.980758	AT1G08050	AT1G08050
AT1G08060	265.498	-0.0871168	0.119688	-0.727864	0.466697	0.789445	AT1G08060	AT1G08060	MOM
AT1G08070	19.6777	-0.353564	0.370542	-0.95418	0.339993	0.702254	AT1G08070	AT1G08070	PCMP-H12
AT1G08090	39.3126	-1.41692	0.653758	-2.16735	0.0302084	0.183547	AT1G08090	AT1G08090	NRT2.1
AT1G08110	787.346	0.000762556	0.0721015	0.0105761	0.991562	0.996774	AT1G08110	AT1G08110
AT1G08115	28.6762	-0.375528	0.518223	-0.724645	0.46867	0.790558	AT1G08115	AT1G08115
AT1G08120	0.661563	0.156315	1.97857	0.0790038	0.93703	NA	AT1G08120	AT1G08120
AT1G08125	251.898	0.0793709	0.115681	0.686121	0.492637	0.804266	AT1G08125	AT1G08125
AT1G08130	636.299	0.00182489	0.0864451	0.0211104	0.983158	0.995485	AT1G08130	AT1G08130	LIG1
AT1G08160	219.04	-0.396572	0.125582	-3.15787	0.00158924	0.0221496	AT1G08160	AT1G08160
AT1G08165	2.51757	0.961354	1.22493	0.784825	0.432556	0.768624	AT1G08165	AT1G08165
AT1G08180	31.1283	-0.194648	0.295941	-0.657725	0.510715	0.812823	AT1G08180	AT1G08180	SMR2
AT1G08190	1922.88	-0.174207	0.0632543	-2.75408	0.00588581	0.0599464	AT1G08190	AT1G08190	VPS41
AT1G08200	3591.52	0.135743	0.0554955	2.44602	0.0144442	0.11095	AT1G08200	AT1G08200	AXS2
AT1G08210	190.064	0.0464128	0.118924	0.390274	0.696334	0.904153	AT1G08210	AT1G08210
AT1G08220	201.368	0.00156473	0.134207	0.0116591	0.990698	0.996457	AT1G08220	AT1G08220
AT1G08230	49.6411	0.389065	0.251078	1.54958	0.121242	0.425242	AT1G08230	AT1G08230	GAT1
AT1G08250	151.56	-0.382555	0.151935	-2.51789	0.0118061	0.0967293	AT1G08250	AT1G08250	ADT6
AT1G08260	417.701	0.198508	0.0914572	2.1705	0.0299689	0.182562	AT1G08260	AT1G08260	POL2A
AT1G08270	37.2884	0.520319	0.278266	1.86986	0.0615035	0.292935	AT1G08270	AT1G08270
AT1G08280	237.23	-0.108157	0.14044	-0.770127	0.441224	0.773195	AT1G08280	AT1G08280	GALT29A
AT1G08290	11.8566	0.856453	0.537124	1.59452	0.11082	0.405634	AT1G08290	AT1G08290	WIP3
AT1G08300	44.929	0.187622	0.238156	0.787812	0.430807	0.767698	AT1G08300	AT1G08300	NVL
AT1G08310	122.949	0.235457	0.191495	1.22957	0.218857	0.577109	AT1G08310	AT1G08310
AT1G08315	168.262	-0.0930769	0.163948	-0.567723	0.570223	0.846118	AT1G08315	AT1G08315
AT1G08320	594.743	-0.108651	0.135549	-0.801561	0.422807	0.762916	AT1G08320	AT1G08320	TGA9
AT1G08340	337.605	0.154123	0.141184	1.09164	0.27499	0.644698	AT1G08340	AT1G08340	ROPGAP5
AT1G08350	361.335	-0.10335	0.0988793	-1.04522	0.295923	0.665368	AT1G08350	AT1G08350	TMN5
AT1G08360	4636.44	0.321878	0.0519148	6.20012	5.64196e-10	7.06271e-08	AT1G08360	AT1G08360	RPL10AA
AT1G08370	688.053	-0.003095	0.0818637	-0.0378068	0.969842	0.992971	AT1G08370	AT1G08370	DCP1
AT1G08380	62.1897	-0.281588	0.23414	-1.20264	0.229114	0.589628	AT1G08380	AT1G08380	PSAO
AT1G08390	38.5018	0.242511	0.264814	0.915776	0.359784	0.718689	AT1G08390	AT1G08390
AT1G08400	125.87	0.0420761	0.170672	0.246532	0.80527	0.946033	AT1G08400	AT1G08400	MAG2L
AT1G08410	339.388	0.0278906	0.100403	0.277788	0.781175	0.937139	AT1G08410	AT1G08410	LSG1-2
AT1G08420	976.086	-0.179507	0.0616365	-2.91234	0.00358728	0.0414671	AT1G08420	AT1G08420	BSL2
AT1G08430	220.415	1.02612	0.400959	2.55917	0.0104924	0.0893321	AT1G08430	AT1G08430	ALMT1
AT1G08440	1.78932	0.886831	1.53378	0.578201	0.563128	NA	AT1G08440	AT1G08440	ALMT2
AT1G08450	714.211	-0.0143549	0.0711961	-0.201625	0.84021	0.956456	AT1G08450	AT1G08450	CRT3
AT1G08460	290.401	-0.324845	0.114827	-2.829	0.00466935	0.0506807	AT1G08460	AT1G08460	HDA8
AT1G08470	259.412	-0.211504	0.100843	-2.09736	0.0359619	0.205931	AT1G08470	AT1G08470	SSL3
AT1G08480	1490.61	0.00759007	0.0724871	0.104709	0.916607	0.979325	AT1G08480	AT1G08480	SDH6
AT1G08490	295.373	-0.166005	0.0982371	-1.68984	0.0910591	0.365564	AT1G08490	AT1G08490	NFS2
AT1G08500	331.25	-0.168512	0.127509	-1.32157	0.186312	0.531235	AT1G08500	AT1G08500	ENODL18
AT1G08510	1403.28	-0.020332	0.0591355	-0.34382	0.730981	0.918175	AT1G08510	AT1G08510	FATB
AT1G08520	373.325	-0.233181	0.112152	-2.07916	0.0376031	0.212211	AT1G08520	AT1G08520	CHLD
AT1G08530	131.054	-0.000521468	0.140986	-0.00369871	0.997049	0.998556	AT1G08530	AT1G08530
AT1G08540	158.223	-0.147864	0.131955	-1.12056	0.262474	0.630246	AT1G08540	AT1G08540	SIGB
AT1G08550	71.0654	-0.330125	0.226183	-1.45955	0.144415	0.466281	AT1G08550	AT1G08550	VDE1
AT1G08560	505.21	-0.163919	0.0782526	-2.09475	0.0361936	0.206788	AT1G08560	AT1G08560	KN
AT1G08570	426.616	-0.0488601	0.170247	-0.286994	0.774117	0.934123	AT1G08570	AT1G08570	ACHT4
AT1G08580	498.224	0.0947965	0.101861	0.930647	0.352036	0.712005	AT1G08580	AT1G08580
AT1G08590	1010.73	-0.223123	0.101113	-2.20668	0.0273367	0.171832	AT1G08590	AT1G08590	PXL1
AT1G08600	803.989	-0.145035	0.0661824	-2.19145	0.0284192	0.176117	AT1G08600	AT1G08600	ATRX
AT1G08610	62.1324	-0.0703354	0.219916	-0.319828	0.749099	0.925799	AT1G08610	AT1G08610
AT1G08620	622.034	-0.112418	0.0738813	-1.5216	0.12811	0.436966	AT1G08620	AT1G08620	PKDM7D
AT1G08630	4.63929	0.994	0.911064	1.09103	0.275259	0.644698	AT1G08630	AT1G08630	THA1
AT1G08640	293.583	0.0135963	0.105115	0.129347	0.897083	0.973737	AT1G08640	AT1G08640	CJD1
AT1G08650	573.777	-0.808985	0.144449	-5.6005	2.13736e-08	1.88664e-06	AT1G08650	AT1G08650	PPCK1
AT1G08660	609.519	0.0359925	0.084363	0.426638	0.669643	0.892698	AT1G08660	AT1G08660	SIA1
AT1G08670	156.555	-0.114508	0.153298	-0.746961	0.455087	0.781434	AT1G08670	AT1G08670
AT1G08680	493.258	-0.23694	0.0789837	-2.99986	0.00270106	0.0333874	AT1G08680	AT1G08680	ZIGA4
AT1G08700	499.594	-0.136998	0.0882989	-1.55153	0.120775	0.424755	AT1G08700	AT1G08700	PS1
AT1G08710	142.033	-0.0397424	0.145519	-0.273109	0.78477	0.93816	AT1G08710	AT1G08710	SKIP24
AT1G08720	367.682	0.0293607	0.120367	0.243927	0.807288	0.946717	AT1G08720	AT1G08720	EDR1
AT1G08730	50.2676	-0.103761	0.223869	-0.463488	0.643015	0.8798	AT1G08730	AT1G08730	XI-C
AT1G08750	223.058	0.016598	0.12187	0.136194	0.891668	0.972243	AT1G08750	AT1G08750
AT1G08760	423.779	-0.125759	0.0876508	-1.43477	0.151352	0.477369	AT1G08760	AT1G08760
AT1G08770	208.506	-0.234611	0.128113	-1.83128	0.0670581	0.308472	AT1G08770	AT1G08770	PRA1E
AT1G08780	285.004	0.127512	0.12064	1.05697	0.290526	0.660188	AT1G08780	AT1G08780	AIP3
AT1G08800	928.803	-0.0185978	0.0685348	-0.271363	0.786112	0.938713	AT1G08800	AT1G08800	MYOB1
AT1G08810	5.39906	0.809433	0.675347	1.19854	0.230705	0.591438	AT1G08810	AT1G08810	MYB60
AT1G08820	898.567	0.041697	0.0759705	0.548858	0.583103	0.851992	AT1G08820	AT1G08820	PVA22
AT1G08830	2614.1	0.536992	0.0728046	7.3758	1.63364e-13	3.92358e-11	AT1G08830	AT1G08830	CSD1
AT1G08840	154.711	0.143867	0.141501	1.01672	0.309286	0.676863	AT1G08840	AT1G08840	emb2411
AT1G08845	70.7981	-0.184537	0.202945	-0.909298	0.363193	0.721946	AT1G08845	AT1G08845
AT1G08860	1.03867	0.40957	1.49703	0.273589	0.7844	NA	AT1G08860	AT1G08860	BON3
AT1G08880	817.629	-0.110112	0.106558	-1.03335	0.30144	0.670123	AT1G08880	AT1G08880	HTA5
AT1G08890	412.994	-0.0200287	0.107453	-0.186395	0.852135	0.959017	AT1G08890	AT1G08890	SUGTL4
AT1G08900	31.8302	-0.55666	0.341017	-1.63235	0.102605	0.388779	AT1G08900	AT1G08900	SUGTL3
AT1G08910	216.915	0.0975501	0.118701	0.821812	0.411184	0.754934	AT1G08910	AT1G08910
AT1G08920	579.257	0.558844	0.0989083	5.65012	1.60333e-08	1.43363e-06	AT1G08920	AT1G08920	ESL1
AT1G08930	2281.01	-0.177542	0.0735226	-2.41479	0.0157443	0.117698	AT1G08930	AT1G08930	ERD6
AT1G08940	255.798	0.0330591	0.104879	0.315212	0.752601	0.926537	AT1G08940	AT1G08940
AT1G08960	209.824	-0.167691	0.115041	-1.45766	0.144935	0.467026	AT1G08960	AT1G08960	CCX5
AT1G08970	412.161	-0.0882603	0.0984746	-0.896275	0.370106	0.72729	AT1G08970	AT1G08970	NFYC9
AT1G08980	61.1406	-0.027794	0.24776	-0.112181	0.91068	0.977249	AT1G08980	AT1G08980	AMI1
AT1G08990	477.367	-0.303354	0.115382	-2.62912	0.0085607	0.0778262	AT1G08990	AT1G08990	GUX5
AT1G09000	169.519	-0.138867	0.143449	-0.968053	0.333018	0.69631	AT1G09000	AT1G09000	ANP1
AT1G09010	768.491	-0.0842218	0.0836916	-1.00634	0.314254	0.679588	AT1G09010	AT1G09010	EBM
AT1G09020	849.793	-0.0612483	0.074797	-0.81886	0.412866	0.756585	AT1G09020	AT1G09020	SNF4
AT1G09040	63.4746	0.264322	0.196463	1.3454	0.178496	0.519566	AT1G09040	AT1G09040
AT1G09050	67.5261	0.131659	0.201923	0.652023	0.514387	0.815476	AT1G09050	AT1G09050
AT1G09060	342.061	-0.03118	0.0989641	-0.315064	0.752713	0.926537	AT1G09060	AT1G09060
AT1G09070	648.586	0.321302	0.0799257	4.02001	5.81945e-05	0.00161996	AT1G09070	AT1G09070	SRC2
AT1G09080	1.45477	0.892166	1.87987	0.47459	0.63508	NA	AT1G09080	AT1G09080	MED37B
AT1G09090	532.025	-0.349604	0.116691	-2.99599	0.00273557	0.0337132	AT1G09090	AT1G09090	RBOHB
AT1G09100	499.782	-0.0106296	0.0880429	-0.120733	0.903903	0.975208	AT1G09100	AT1G09100	RPT5B
AT1G09130	526.919	-0.0954511	0.083561	-1.14229	0.253332	0.620466	AT1G09130	AT1G09130
AT1G09140	1082.18	0.00514129	0.108757	0.0472732	0.962295	0.991611	AT1G09140	AT1G09140	SR30
AT1G09150	597.341	0.136655	0.0736661	1.85506	0.0635874	0.299043	AT1G09150	AT1G09150
AT1G09155	86.9484	0.193381	0.198928	0.972116	0.330993	0.693865	AT1G09155	AT1G09155	PP2B15
AT1G09157	0.580722	0.899488	2.17241	0.41405	0.678837	NA	AT1G09157	AT1G09157	DMP8
AT1G09160	433.818	0.113137	0.0872151	1.29722	0.194556	0.543481	AT1G09160	AT1G09160
AT1G09170	254.568	0.0680542	0.131315	0.518252	0.604282	0.861979	AT1G09170	AT1G09170
AT1G09176	10.0918	0.178972	0.505419	0.354107	0.723259	0.916388	AT1G09176	AT1G09176
AT1G09180	2.34986	-0.0934597	1.00832	-0.0926887	0.926151	NA	AT1G09180	AT1G09180	ATSAR1
AT1G09190	50.0481	-0.183298	0.264221	-0.693729	0.487852	0.80166	AT1G09190	AT1G09190	PCMP-E70
AT1G09195	108.632	-0.0389896	0.178982	-0.217842	0.827553	0.952132	AT1G09195	AT1G09195
AT1G09200	991.529	-0.102511	0.0909045	-1.12768	0.259456	0.627133	AT1G09200	AT1G09200	HTR2
AT1G09210	4927.48	0.34891	0.0755137	4.62049	3.82835e-06	0.000159424	AT1G09210	AT1G09210	CRT2
AT1G09220	19.8302	0.217292	0.387506	0.560744	0.574972	0.847643	AT1G09220	AT1G09220	PCMP-E25
AT1G09230	168.386	0.210574	0.13507	1.55901	0.118995	0.421146	AT1G09230	AT1G09230	SNRNP65
AT1G09250	321.814	-0.10152	0.117672	-0.862731	0.388285	0.740423	AT1G09250	AT1G09250	BHLH149
AT1G09270	1413.04	0.00124995	0.0708652	0.0176385	0.985927	0.995936	AT1G09270	AT1G09270	IMPA4
AT1G09280	268.983	-0.0199228	0.104627	-0.190418	0.848981	0.958754	AT1G09280	AT1G09280	STR6
AT1G09290	134.462	0.133749	0.148254	0.902158	0.366973	0.725326	AT1G09290	AT1G09290
AT1G09300	252.718	0.0219536	0.117147	0.187402	0.851345	0.959017	AT1G09300	AT1G09300	ICP55
AT1G09310	12.2587	0.383205	0.43395	0.883064	0.377202	0.732274	AT1G09310	AT1G09310
AT1G09320	119.217	-0.274566	0.146367	-1.87588	0.0606717	0.290557	AT1G09320	AT1G09320
AT1G09330	677.858	0.0236285	0.0740863	0.318932	0.749778	0.925799	AT1G09330	AT1G09330	ECH
AT1G09340	86.4762	-0.399005	0.218548	-1.82571	0.0678938	0.310151	AT1G09340	AT1G09340	CRB
AT1G09350	8.5136	-0.142438	0.684134	-0.208202	0.835071	0.954691	AT1G09350	AT1G09350	GOLS3
AT1G09370	0.667521	1.6116	2.41635	0.666957	0.5048	NA	AT1G09370	AT1G09370
AT1G09380	15.6021	-0.620792	0.441089	-1.40741	0.159306	0.490091	AT1G09380	AT1G09380
AT1G09390	116.285	-0.348068	0.17961	-1.93791	0.0526342	0.264773	AT1G09390	AT1G09390
AT1G09400	7.11974	0.128084	0.587762	0.217918	0.827493	0.952132	AT1G09400	AT1G09400
AT1G09410	28.0836	-0.0806536	0.309301	-0.260761	0.794277	0.941776	AT1G09410	AT1G09410	PCMP-H18
AT1G09415	42.3561	0.433552	0.254847	1.70122	0.0889009	0.360331	AT1G09415	AT1G09415	NIMIN-3
AT1G09420	109.534	-0.156979	0.169639	-0.925374	0.354772	0.714545	AT1G09420	AT1G09420	G6PD4
AT1G09430	1158.67	-0.166244	0.0681239	-2.44032	0.0146741	0.112055	AT1G09430	AT1G09430	ACLA-3
AT1G09440	100.001	-0.203606	0.168679	-1.20706	0.227407	0.587284	AT1G09440	AT1G09440
AT1G09450	104.131	0.210019	0.165491	1.26907	0.204417	0.557832	AT1G09450	AT1G09450	HASPIN
AT1G09460	482.69	0.0529988	0.125399	0.422642	0.672557	0.893929	AT1G09460	AT1G09460
AT1G09470	80.4411	0.205312	0.192653	1.06571	0.286555	0.656287	AT1G09470	AT1G09470	NEAP3
AT1G09480	16.3451	0.48879	0.438541	1.11458	0.265029	0.632369	AT1G09480	AT1G09480
AT1G09486	29.9963	0.105936	0.296844	0.356873	0.721187	0.915499	AT1G09486	NA	NA
AT1G09490	138.385	0.166193	0.147938	1.1234	0.261269	0.629248	AT1G09490	AT1G09490
AT1G09500	1.84932	-1.40356	1.41152	-0.994361	0.320047	NA	AT1G09500	AT1G09500
AT1G09520	132.059	-0.167311	0.14745	-1.1347	0.256501	0.623591	AT1G09520	AT1G09520
AT1G09530	40.9195	0.133859	0.247121	0.541677	0.588041	0.853736	AT1G09530	AT1G09530	PIF3
AT1G09540	123.318	-1.15675	0.187865	-6.15734	7.39791e-10	9.09547e-08	AT1G09540	AT1G09540	MYB61
AT1G09560	5521.53	0.0975916	0.102841	0.948959	0.342642	0.704651	AT1G09560	AT1G09560	GLP4
AT1G09570	1778.08	0.00283028	0.0536503	0.0527543	0.957928	0.990891	AT1G09570	AT1G09570	PHYA
AT1G09575	71.169	0.206521	0.201508	1.02488	0.305422	0.67337	AT1G09575	AT1G09575
AT1G09580	299.836	-0.112275	0.111749	-1.00471	0.315036	0.679588	AT1G09580	AT1G09580
AT1G09590	2880.32	0.123802	0.0710758	1.74183	0.0815384	0.343709	AT1G09590	AT1G09590	RPL21A
AT1G09600	49.5445	0.0728498	0.26384	0.276113	0.782461	0.937464	AT1G09600	AT1G09600
AT1G09610	25.6271	-0.306693	0.301673	-1.01664	0.309325	0.676863	AT1G09610	AT1G09610	GXM1
AT1G09620	2025.61	0.074478	0.053661	1.38794	0.165157	0.500166	AT1G09620	AT1G09620
AT1G09630	360.351	0.0928713	0.109242	0.850146	0.395244	0.743648	AT1G09630	AT1G09630	RABA2A
AT1G09640	4560.98	0.0581699	0.052807	1.10156	0.270655	0.639778	AT1G09640	AT1G09640
AT1G09645	308.174	-0.0555561	0.109005	-0.509668	0.610284	0.8649	AT1G09645	AT1G09645
AT1G09650	10.234	0.39679	0.508227	0.780735	0.434958	0.769432	AT1G09650	AT1G09650
AT1G09660	569.549	-0.0541324	0.0889774	-0.608384	0.542933	0.831119	AT1G09660	AT1G09660
AT1G09680	33.8237	0.305852	0.285419	1.07159	0.283904	0.653823	AT1G09680	AT1G09680
AT1G09690	4042.45	0.200596	0.0634241	3.16278	0.00156273	0.0218835	AT1G09690	AT1G09690	RPL21A
AT1G09700	169.749	-0.197242	0.162908	-1.21076	0.225989	0.585744	AT1G09700	AT1G09700	DRB1
AT1G09710	74.025	-0.192084	0.203062	-0.94594	0.344179	0.70589	AT1G09710	AT1G09710
AT1G09730	604.183	0.112779	0.0793434	1.4214	0.155201	0.483218	AT1G09730	AT1G09730
AT1G09740	1799.83	-0.138619	0.075142	-1.84476	0.0650729	0.303541	AT1G09740	AT1G09740
AT1G09750	301.974	-0.597897	0.139996	-4.27082	1.94758e-05	0.000630523	AT1G09750	AT1G09750	AED3
AT1G09760	658.846	0.13376	0.0796264	1.67984	0.0929884	0.370501	AT1G09760	AT1G09760	U2A'
AT1G09770	1809.43	0.125481	0.0672945	1.86466	0.0622286	0.295026	AT1G09770	AT1G09770	CDC5
AT1G09780	5219.15	0.0882738	0.0708096	1.24664	0.212531	0.568972	AT1G09780	AT1G09780	PGM1
AT1G09790	0.544267	0.871775	2.14318	0.406767	0.684179	NA	AT1G09790	AT1G09790	COBL6
AT1G09795	183.947	0.068552	0.132439	0.517612	0.604729	0.861984	AT1G09795	AT1G09795	HISN1B
AT1G09800	88.765	0.0976799	0.183182	0.53324	0.593867	0.855333	AT1G09800	AT1G09800
AT1G09810	149.306	0.25128	0.149799	1.67744	0.0934564	0.371173	AT1G09810	AT1G09810	ECT11
AT1G09812	12.3919	-0.105208	0.467721	-0.224938	0.822027	0.950401	AT1G09812	AT1G09812
AT1G09815	196.201	0.036325	0.125532	0.289367	0.7723	0.933185	AT1G09815	AT1G09815	POLD4
AT1G09820	82.827	-0.0685518	0.170935	-0.401039	0.688391	0.901313	AT1G09820	AT1G09820
AT1G09830	347.354	0.0718139	0.106839	0.672169	0.501476	0.808397	AT1G09830	AT1G09830	PUR2
AT1G09840	811.189	-0.124715	0.0790167	-1.57834	0.114488	0.412911	AT1G09840	AT1G09840	ASK10
AT1G09850	646.013	0.00613517	0.0851361	0.0720631	0.942552	0.986424	AT1G09850	AT1G09850	XBCP3
AT1G09860	2.80636	-0.579119	0.881316	-0.657106	0.511112	0.813029	AT1G09860	AT1G09860	PUP16
AT1G09870	502.14	0.148904	0.0775902	1.9191	0.0549712	0.272596	AT1G09870	AT1G09870
AT1G09880	14.3195	0.480456	0.413278	1.16255	0.245012	0.610904	AT1G09880	AT1G09880
AT1G09890	67.7579	-0.615551	0.195362	-3.15082	0.00162815	0.0226156	AT1G09890	AT1G09890
AT1G09900	116.759	0.273083	0.14743	1.85228	0.063985	0.300181	AT1G09900	AT1G09900
AT1G09910	194.073	-0.123023	0.135903	-0.905228	0.365345	0.723994	AT1G09910	AT1G09910
AT1G09920	519.66	0.0384161	0.0834773	0.460198	0.645374	0.880641	AT1G09920	AT1G09920
AT1G09930	0.621567	3.17092	2.11342	1.50037	0.133518	NA	AT1G09930	AT1G09930	OPT2
AT1G09932	78.4985	1.84245	0.204083	9.02794	1.74934e-19	1.06426e-16	AT1G09932	AT1G09932
AT1G09940	319.476	0.184912	0.0894646	2.06688	0.0387458	0.216179	AT1G09940	AT1G09940	HEMA2
AT1G09950	5.93302	0.0568061	0.605195	0.0938641	0.925217	0.981781	AT1G09950	AT1G09950	RAS1
AT1G09960	174.651	-0.215433	0.126756	-1.69959	0.0892082	0.36101	AT1G09960	AT1G09960	SUC4
AT1G09970	4141.21	-0.0813604	0.0720089	-1.12987	0.258533	0.625879	AT1G09970	AT1G09970	LRR XI-23
AT1G09980	507.883	-0.0702899	0.0784604	-0.895865	0.370325	0.727461	AT1G09980	AT1G09980
AT1G09995	140.071	0.0946816	0.139355	0.679427	0.496867	0.806089	AT1G09995	AT1G09995
AT1G10000	5.89853	-0.310467	0.777997	-0.39906	0.689849	0.901658	AT1G10000	AT1G10000
AT1G10020	225.796	0.171125	0.135166	1.26603	0.205501	0.559195	AT1G10020	AT1G10020
AT1G10030	388.514	0.13555	0.0878603	1.54279	0.122882	0.428417	AT1G10030	AT1G10030	ERG28
AT1G10040	126.668	-0.162876	0.139384	-1.16854	0.24259	0.607617	AT1G10040	AT1G10040
AT1G10050	475.44	0.235017	0.0983725	2.38905	0.0168922	0.123088	AT1G10050	AT1G10050
AT1G10060	7.97852	-0.792178	0.596616	-1.32779	0.184249	0.528447	AT1G10060	AT1G10060	ATBCAT-1
AT1G10070	22.8355	0.439738	0.512717	0.857661	0.39108	0.74134	AT1G10070	AT1G10070	BCAT2
AT1G10090	548.486	-0.0675537	0.101346	-0.666562	0.505052	0.809767	AT1G10090	AT1G10090
AT1G10095	53.4912	0.449495	0.223125	2.01455	0.0439521	0.235007	AT1G10095	AT1G10095
AT1G10110	7.51769	-0.156182	0.611797	-0.255284	0.798503	0.943379	AT1G10110	AT1G10110
AT1G10120	530.054	0.400367	0.096379	4.15409	3.26582e-05	0.000994918	AT1G10120	AT1G10120	BHLH74
AT1G10130	1147.27	0.0464891	0.0629046	0.739042	0.459881	0.784899	AT1G10130	AT1G10130	ECA3
AT1G10140	350.851	-0.16024	0.208848	-0.76726	0.442927	0.774747	AT1G10140	AT1G10140
AT1G10150	200.402	-0.0252885	0.172751	-0.146387	0.883616	0.969778	AT1G10150	AT1G10150	PP2A10
AT1G10155	2.05096	1.43895	1.18677	1.21249	0.225323	NA	AT1G10155	AT1G10155	ATPP2-A10
AT1G10160	119.042	0.0797126	0.166778	0.477956	0.632682	0.87517	AT1G10160	NA	NA
AT1G10170	1058.23	-0.00964123	0.0863603	-0.11164	0.911109	0.977557	AT1G10170	AT1G10170	ATNFXL1
AT1G10180	384.187	0.129772	0.0967324	1.34156	0.179738	0.520759	AT1G10180	AT1G10180	EXO84C
AT1G10200	1786.75	-0.0619439	0.0626516	-0.988704	0.322808	0.68632	AT1G10200	AT1G10200	WLIM1
AT1G10210	149.292	-0.0763312	0.156297	-0.488372	0.625287	0.8716	AT1G10210	AT1G10210	MPK1
AT1G10220	16.2424	0.0783671	0.39251	0.199656	0.84175	0.956871	AT1G10220	AT1G10220
AT1G10230	93.6452	-0.14424	0.19142	-0.753526	0.451134	0.779171	AT1G10230	AT1G10230	ASK18
AT1G10240	125.859	0.13488	0.171465	0.786635	0.431496	0.767984	AT1G10240	AT1G10240	FRS11
AT1G10270	370.178	0.0831076	0.121538	0.6838	0.494101	0.805068	AT1G10270	AT1G10270	GRP23
AT1G10280	103.822	0.0932179	0.163796	0.56911	0.569281	0.845814	AT1G10280	AT1G10280
AT1G10290	1800.97	0.0198579	0.0618155	0.321245	0.748025	0.925524	AT1G10290	AT1G10290	DRP2A
AT1G10300	137.275	0.157889	0.179422	0.879984	0.378868	0.733413	AT1G10300	AT1G10300
AT1G10310	114.135	0.141622	0.161251	0.878269	0.379798	0.733845	AT1G10310	AT1G10310
AT1G10320	208.065	-0.0203542	0.116909	-0.174104	0.861784	0.962802	AT1G10320	AT1G10320
AT1G10330	33.9077	-0.0955246	0.26616	-0.3589	0.71967	0.914663	AT1G10330	AT1G10330	PCMP-E71
AT1G10340	29.8122	-0.685562	0.317969	-2.15607	0.0310783	0.186714	AT1G10340	AT1G10340
AT1G10350	233.367	-0.093278	0.126484	-0.737469	0.460837	0.78533	AT1G10350	AT1G10350
AT1G10360	28.5879	-0.469367	0.305979	-1.53398	0.125034	0.43232	AT1G10360	AT1G10360	GSTU18
AT1G10370	68.9505	0.1086	0.203564	0.533492	0.593693	0.855261	AT1G10370	AT1G10370	GSTU17
AT1G10380	415.224	-0.147504	0.108396	-1.36079	0.17358	0.512793	AT1G10380	AT1G10380
AT1G10385	17.132	1.9596	0.393007	4.98615	6.15928e-07	3.38351e-05	AT1G10385	AT1G10385	EXO84A
AT1G10390	1384.03	-0.17598	0.068014	-2.58741	0.00967011	0.0845981	AT1G10390	AT1G10390	NUP98A
AT1G10400	117.406	0.588095	0.175078	3.35904	0.000782137	0.012799	AT1G10400	AT1G10400	UGT90A2
AT1G10410	1165.29	-0.0652439	0.0714992	-0.912512	0.361499	0.720355	AT1G10410	AT1G10410
AT1G10417	43.3403	-0.161149	0.232772	-0.692306	0.488745	0.801959	AT1G10417	AT1G10417
AT1G10430	444.471	-0.13506	0.102501	-1.31764	0.187623	0.533596	AT1G10430	AT1G10430	PP2A2
AT1G10450	520.324	-0.0404377	0.0857561	-0.471543	0.637253	0.876737	AT1G10450	AT1G10450	SNL6
AT1G10460	35.5215	0.353965	0.314671	1.12487	0.260644	0.628369	AT1G10460	AT1G10460	GLP7
AT1G10470	1083.7	-0.220532	0.144708	-1.52398	0.127515	0.436038	AT1G10470	AT1G10470	ARR4
AT1G10480	92.2132	-0.67531	0.246334	-2.74145	0.00611692	0.0615416	AT1G10480	AT1G10480	ZFP5
AT1G10490	641.468	0.0785523	0.0882675	0.889934	0.373501	0.729615	AT1G10490	AT1G10490
AT1G10500	172.759	-0.0682876	0.139674	-0.488908	0.624907	0.8716	AT1G10500	AT1G10500	ISCA
AT1G10510	308.497	0.101411	0.101602	0.998112	0.318225	0.682773	AT1G10510	AT1G10510	emb2004
AT1G10520	48.9539	0.0191587	0.237823	0.0805584	0.935793	0.98498	AT1G10520	AT1G10520	POLL
AT1G10522	106.029	-0.0312217	0.185865	-0.167981	0.866599	0.963884	AT1G10522	AT1G10522	PRIN2
AT1G10530	127.699	0.0459026	0.166663	0.275421	0.782993	0.937667	AT1G10530	AT1G10530
AT1G10540	7.89449	-0.511372	0.600805	-0.851145	0.394689	0.743402	AT1G10540	AT1G10540	NAT8
AT1G10550	49.243	-0.265985	0.35256	-0.754441	0.450585	0.77914	AT1G10550	AT1G10550	XTH33
AT1G10560	127.283	-0.127851	0.164469	-0.777358	0.436948	0.770645	AT1G10560	AT1G10560	PUB18
AT1G10570	268.038	-0.093861	0.102292	-0.917575	0.358841	0.718152	AT1G10570	AT1G10570	ULP1C
AT1G10580	553.494	0.0353117	0.0809023	0.436474	0.662493	0.888731	AT1G10580	AT1G10580
AT1G10590	1262.16	0.157647	0.0606682	2.59852	0.00936269	0.0827118	AT1G10590	AT1G10590
AT1G10600	138.425	-0.00352992	0.162881	-0.0216718	0.98271	0.995461	AT1G10600	AT1G10600	AMSH2
AT1G10610	70.9741	0.133509	0.221974	0.601463	0.547532	0.833569	AT1G10610	AT1G10610	BHLH90
AT1G10630	1666.04	0.0286772	0.0740093	0.387481	0.6984	0.905212	AT1G10630	AT1G10630	ATARFA1F
AT1G10640	5.0078	-0.279864	0.757158	-0.369624	0.711662	0.910404	AT1G10640	AT1G10640
AT1G10650	270.253	0.179454	0.114042	1.57358	0.115585	0.414481	AT1G10650	AT1G10650
AT1G10657	1.32334	1.88103	1.60913	1.16897	0.242414	NA	AT1G10657	AT1G10657
AT1G10660	295.202	-0.0514866	0.103923	-0.495428	0.620298	0.870389	AT1G10660	AT1G10660
AT1G10670	3481.06	0.140685	0.0561732	2.50448	0.0122631	0.0992919	AT1G10670	AT1G10670	ACLA-1
AT1G10680	7.13623	-2.0614	0.627293	-3.28618	0.00101554	0.0156538	AT1G10680	AT1G10680	ABCB10
AT1G10682	2854.42	-0.0970275	0.103735	-0.935343	0.349611	0.71103	AT1G10682	AT1G10682
AT1G10690	48.6148	0.0694202	0.25649	0.270655	0.786657	0.938713	AT1G10690	AT1G10690	SMR8
AT1G10700	362.677	-0.023626	0.0992152	-0.238129	0.811781	0.947575	AT1G10700	AT1G10700	PRS3
AT1G10710	4.37356	-1.06293	0.775247	-1.37108	0.170349	0.508023	AT1G10710	AT1G10710	PHS1
AT1G10720	474.478	-0.115406	0.0791453	-1.45815	0.144799	0.46688	AT1G10720	AT1G10720
AT1G10730	150.598	-0.13913	0.160726	-0.865633	0.386692	0.738932	AT1G10730	AT1G10730	AP1M1
AT1G10740	238.052	0.139346	0.123223	1.13084	0.258122	0.625471	AT1G10740	AT1G10740
AT1G10750	82.748	-0.337469	0.191662	-1.76075	0.0782804	0.335871	AT1G10750	AT1G10750
AT1G10760	951.634	-0.0445085	0.106791	-0.41678	0.676839	0.896559	AT1G10760	AT1G10760	GWD1
AT1G10770	8.18656	-0.902034	0.660327	-1.36604	0.171926	0.510147	AT1G10770	AT1G10770
AT1G10780	143.695	-0.356732	0.140839	-2.53291	0.0113121	0.0939489	AT1G10780	AT1G10780
AT1G10790	21.9653	-0.812022	0.394503	-2.05834	0.0395571	0.218753	AT1G10790	AT1G10790
AT1G10800	19.9753	-0.424211	0.374843	-1.1317	0.257759	0.625065	AT1G10800	AT1G10800
AT1G10810	80.0811	-0.277905	0.177741	-1.56354	0.117925	0.419001	AT1G10810	AT1G10810
AT1G10820	271.641	-0.00357322	0.107874	-0.0331242	0.973576	0.993928	AT1G10820	AT1G10820
AT1G10830	106.479	-0.216902	0.159921	-1.35631	0.175001	0.514477	AT1G10830	AT1G10830	Z-ISO
AT1G10840	1607.43	-0.0171412	0.0606337	-0.2827	0.777407	0.935136	AT1G10840	AT1G10840	TIF3H1
AT1G10850	379.666	0.143148	0.0928964	1.54094	0.12333	0.42896	AT1G10850	AT1G10850
AT1G10865	271.79	0.173131	0.102368	1.69127	0.0907853	0.36499	AT1G10865	AT1G10865
AT1G10870	463.799	0.0425152	0.0864916	0.491553	0.623035	0.87094	AT1G10870	AT1G10870	AGD4
AT1G10890	589.86	-0.107092	0.0773568	-1.3844	0.166237	0.501787	AT1G10890	AT1G10890
AT1G10900	924.893	-0.00542091	0.0681784	-0.0795107	0.936626	0.98498	AT1G10900	AT1G10900	PIP5K7
AT1G10910	193.339	-0.0150573	0.137379	-0.109604	0.912723	0.977777	AT1G10910	AT1G10910
AT1G10920	8.34709	-0.137021	0.523044	-0.261969	0.793345	0.94167	AT1G10920	AT1G10920	LOV1
AT1G10930	241.219	0.175167	0.112376	1.55876	0.119054	0.421146	AT1G10930	AT1G10930	RECQL4A
AT1G10940	1056.22	0.000496917	0.0761794	0.00652298	0.994795	0.997479	AT1G10940	AT1G10940	ASK1
AT1G10950	2423.18	0.0771841	0.0497926	1.55011	0.121115	0.425051	AT1G10950	AT1G10950	TMN1
AT1G10960	478.409	0.0290887	0.16516	0.176125	0.860196	0.962172	AT1G10960	AT1G10960	FD1
AT1G10970	139.911	0.0060707	0.16253	0.0373513	0.970205	0.993113	AT1G10970	AT1G10970	ZIP4
AT1G10990	64.1809	0.517751	0.224496	2.30628	0.021095	0.144049	AT1G10990	AT1G10990
AT1G11000	380.024	0.361923	0.0877822	4.12297	3.74024e-05	0.00111963	AT1G11000	AT1G11000	MLO4
AT1G11020	213.297	-0.163001	0.111721	-1.459	0.144565	0.466487	AT1G11020	AT1G11020
AT1G11040	0.749853	-0.526427	1.93451	-0.272124	0.785527	NA	AT1G11040	AT1G11040
AT1G11050	168.222	-0.322812	0.133627	-2.41577	0.015702	0.117466	AT1G11050	AT1G11050
AT1G11060	262.944	-0.107646	0.118328	-0.909731	0.362964	0.721562	AT1G11060	AT1G11060
AT1G11070	12.705	0.163727	0.512503	0.319465	0.749374	0.925799	AT1G11070	AT1G11070
AT1G11080	225.36	0.36517	0.422444	0.864422	0.387356	0.739567	AT1G11080	AT1G11080	scpl31
AT1G11090	102.601	-0.525906	0.160222	-3.28235	0.00102945	0.0157751	AT1G11090	AT1G11090
AT1G11100	133.97	0.337846	0.164054	2.05935	0.0394604	0.21869	AT1G11100	AT1G11100
AT1G11112	0.527704	0.684576	2.2382	0.30586	0.759711	NA	AT1G11112	AT1G11112
AT1G11120	58.5807	-0.265033	0.22594	-1.17303	0.240785	0.605186	AT1G11120	AT1G11120
AT1G11130	350.962	0.500009	0.154068	3.24537	0.00117296	0.0175054	AT1G11130	AT1G11130	SUB
AT1G11150	22.4199	-0.522146	0.345284	-1.51222	0.130478	0.441735	AT1G11150	NA	NA
AT1G11160	283.836	0.063899	0.120716	0.529332	0.596575	0.85732	AT1G11160	AT1G11160
AT1G11170	78.5413	-0.173131	0.19719	-0.877993	0.379947	0.733845	AT1G11170	AT1G11170
AT1G11175	99.0199	0.0239902	0.176958	0.13557	0.892161	0.97228	AT1G11175	AT1G11175
AT1G11180	60.8057	-0.342068	0.221945	-1.54123	0.123262	0.42896	AT1G11180	AT1G11180
AT1G11185	95.7968	0.866324	0.171433	5.05343	4.33939e-07	2.51065e-05	AT1G11185	AT1G11185
AT1G11190	131.516	-0.114715	0.167167	-0.686232	0.492567	0.804266	AT1G11190	AT1G11190	ENDO1
AT1G11200	259.925	0.076815	0.106371	0.722139	0.470209	0.791057	AT1G11200	AT1G11200
AT1G11210	195.687	-0.758651	0.154903	-4.8976	9.70132e-07	4.95992e-05	AT1G11210	AT1G11210
AT1G11220	46.3948	-0.0330695	0.24969	-0.132442	0.894635	0.973133	AT1G11220	AT1G11220
AT1G11240	467.544	0.134053	0.102344	1.30982	0.190256	0.537435	AT1G11240	AT1G11240
AT1G11260	1353.52	-0.605682	0.116271	-5.20925	1.89609e-07	1.23517e-05	AT1G11260	AT1G11260	STP1
AT1G11270	85.597	-0.0202641	0.202256	-0.10019	0.920193	0.980026	AT1G11270	AT1G11270
AT1G11280	383.668	0.104869	0.0910931	1.15123	0.249639	0.616403	AT1G11280	AT1G11280
AT1G11290	39.5659	-0.00719256	0.285693	-0.0251759	0.979915	0.995282	AT1G11290	AT1G11290	PCMP-H40
AT1G11300	76.2906	-0.565574	0.249431	-2.26745	0.0233626	0.154675	AT1G11300	AT1G11300
AT1G11310	1753.21	-0.138985	0.0966708	-1.43772	0.150514	0.476343	AT1G11310	AT1G11310	MLO2
AT1G11320	51.9809	-0.0383508	0.237285	-0.161624	0.871602	0.96596	AT1G11320	AT1G11320
AT1G11330	64.1369	1.11484	0.255795	4.35832	1.31066e-05	0.000454985	AT1G11330	AT1G11330
AT1G11350	40.9252	-0.145448	0.240139	-0.605683	0.544725	0.832049	AT1G11350	AT1G11350	SD113
AT1G11360	464.805	-0.0591536	0.0917996	-0.644378	0.519331	0.818838	AT1G11360	AT1G11360
AT1G11362	2.79621	2.50891	1.09703	2.28701	0.0221954	0.149204	AT1G11362	AT1G11362
AT1G11380	289.133	-0.000473401	0.139594	-0.00339128	0.997294	0.998696	AT1G11380	AT1G11380
AT1G11390	408.939	0.237547	0.0879405	2.70122	0.00690846	0.0670241	AT1G11390	AT1G11390
AT1G11400	296.465	0.18373	0.101181	1.81584	0.0693946	0.315027	AT1G11400	AT1G11400	PYM
AT1G11410	18.0749	0.489254	0.445243	1.09885	0.271835	0.640881	AT1G11410	AT1G11410
AT1G11420	153.629	0.202353	0.164487	1.23021	0.21862	0.576735	AT1G11420	AT1G11420	DUF2
AT1G11430	266.675	-0.0965788	0.1134	-0.851664	0.394401	0.743334	AT1G11430	AT1G11430	MORF9
AT1G11440	94.016	-0.135095	0.174858	-0.772598	0.439761	0.772857	AT1G11440	AT1G11440
AT1G11450	416.023	-0.122321	0.119715	-1.02177	0.306891	0.674625	AT1G11450	AT1G11450
AT1G11460	17.1914	0.402673	0.410216	0.981611	0.326291	0.690103	AT1G11460	AT1G11460
AT1G11475	331.856	0.0224795	0.111284	0.202001	0.839916	0.956427	AT1G11475	AT1G11475	NRPB10
AT1G11480	1193.63	-0.0233174	0.0659327	-0.353655	0.723598	0.916388	AT1G11480	AT1G11480
AT1G11482	6.39321	0.317133	0.626305	0.506356	0.612607	0.865929	AT1G11482	NA	NA
AT1G11490	25.4938	0.0962603	0.315773	0.30484	0.760488	0.929109	AT1G11490	AT1G11490
AT1G11500	11.069	0.0913292	0.456691	0.19998	0.841496	0.956777	AT1G11500	AT1G11500
AT1G11530	92.4526	0.192387	0.249456	0.771227	0.440572	0.773195	AT1G11530	AT1G11530	CXXS1
AT1G11540	143.01	0.0441151	0.183972	0.239793	0.810491	0.947517	AT1G11540	AT1G11540
AT1G11545	1059.69	-0.458551	0.0923002	-4.96804	6.76331e-07	3.64742e-05	AT1G11545	AT1G11545	XTH8
AT1G11560	1.08719	1.97445	1.60337	1.23144	0.218158	NA	AT1G11560	AT1G11560	OST3A
AT1G11570	15.2075	0.184394	0.379205	0.486264	0.62678	0.872224	AT1G11570	AT1G11570	NTL
AT1G11580	3897.94	0.341435	0.108007	3.16122	0.00157108	0.0219557	AT1G11580	AT1G11580	ATPMEPCRA
AT1G11592	241.778	-0.0930018	0.1128	-0.824482	0.409666	0.753813	AT1G11592	AT1G11592
AT1G11600	25.5138	-0.0434276	0.351512	-0.123545	0.901675	0.974931	AT1G11600	AT1G11600	CYP77B1
AT1G11630	121.262	-0.0540997	0.159113	-0.340009	0.73385	0.919709	AT1G11630	AT1G11630
AT1G11650	2498.66	-0.0942544	0.0526263	-1.79101	0.0732913	0.32348	AT1G11650	AT1G11650	RBP45B
AT1G11655	30.2082	0.0214907	0.286481	0.0750163	0.940202	0.985533	AT1G11655	AT1G11655
AT1G11660	916.642	0.0921852	0.0723355	1.27441	0.202517	0.554995	AT1G11660	AT1G11660	HSP70-16
AT1G11670	1494.12	-0.429051	0.119599	-3.58741	0.00033398	0.00643503	AT1G11670	AT1G11670	DTX36
AT1G11680	2244.76	0.0307524	0.0593589	0.518075	0.604406	0.861984	AT1G11680	AT1G11680	CYP51G1
AT1G11690	1.28006	-0.0454449	1.40127	-0.0324312	0.974128	NA	AT1G11690	AT1G11690
AT1G11700	49.2092	-0.563691	0.242047	-2.32885	0.0198671	0.137657	AT1G11700	AT1G11700
AT1G11710	70.8058	-0.515534	0.195419	-2.63809	0.00833737	0.0764691	AT1G11710	AT1G11710
AT1G11720	135.814	0.0600154	0.158331	0.37905	0.704651	0.907784	AT1G11720	AT1G11720	ATSS3
AT1G11730	12.9725	-0.696252	0.571972	-1.21728	0.223497	0.583649	AT1G11730	AT1G11730	B3GALT1
AT1G11735	3.30543	-0.0173943	0.817336	-0.0212818	0.983021	0.995461	AT1G11735	AT1G11735	MIR171B
AT1G11740	91.7268	-0.448812	0.17516	-2.5623	0.0103983	0.0888976	AT1G11740	AT1G11740
AT1G11750	353.597	0.0906415	0.102524	0.884104	0.37664	0.731981	AT1G11750	AT1G11750	CLPP6
AT1G11755	103.293	-0.197357	0.160767	-1.2276	0.219598	0.578473	AT1G11755	AT1G11755	LEW1
AT1G11760	85.4572	0.163497	0.186965	0.874481	0.381856	0.735065	AT1G11760	AT1G11760	MED32
AT1G11780	189.479	0.0967188	0.123577	0.782657	0.433828	0.768801	AT1G11780	AT1G11780
AT1G11785	1.10242	1.85402	1.88193	0.98517	0.324541	NA	AT1G11785	AT1G11785
AT1G11790	290.975	-0.0944803	0.106696	-0.885506	0.375884	0.731131	AT1G11790	AT1G11790	ADT1
AT1G11800	102.483	-0.194637	0.160742	-1.21086	0.225948	0.585744	AT1G11800	AT1G11800
AT1G11820	383.651	0.0285231	0.0950578	0.300061	0.764131	0.930169	AT1G11820	AT1G11820
AT1G11840	5195.58	-0.119316	0.0711036	-1.67806	0.0933361	0.371076	AT1G11840	AT1G11840	ATGLX1
AT1G11860	2080.21	-0.0636074	0.0586713	-1.08413	0.278307	0.647128	AT1G11860	AT1G11860
AT1G11870	190.513	-0.00854269	0.127377	-0.067066	0.946529	0.987452	AT1G11870	AT1G11870	OVA7
AT1G11880	94.4648	0.029563	0.169945	0.173956	0.8619	0.962802	AT1G11880	AT1G11880
AT1G11890	556.885	0.14472	0.0779325	1.85699	0.0633125	0.298391	AT1G11890	AT1G11890	SEC22
AT1G11900	33.2947	-0.221692	0.275852	-0.803665	0.42159	0.762251	AT1G11900	AT1G11900
AT1G11905	238.081	0.229104	0.108799	2.10576	0.0352251	0.203324	AT1G11905	AT1G11905
AT1G11910	8592.15	-0.131065	0.0647843	-2.0231	0.0430629	0.231678	AT1G11910	AT1G11910	APA1
AT1G11915	19.8024	-0.0557107	0.360741	-0.154434	0.877268	0.967699	AT1G11915	AT1G11915
AT1G11920	18.0139	1.21505	0.354777	3.42482	0.000615209	0.0105279	AT1G11920	AT1G11920
AT1G11930	420.726	-0.0365978	0.0992452	-0.368762	0.712305	0.910887	AT1G11930	AT1G11930
AT1G11940	128.916	0.276313	0.156036	1.77083	0.0765895	0.331811	AT1G11940	AT1G11940
AT1G11950	112.648	0.193692	0.157806	1.2274	0.219671	0.578591	AT1G11950	AT1G11950
AT1G11960	181.426	-0.0683131	0.1264	-0.540451	0.588886	0.854294	AT1G11960	AT1G11960
AT1G12000	3811.75	0.0820148	0.0479524	1.71034	0.087203	0.357356	AT1G12000	AT1G12000	PFP-BETA1
AT1G12010	341.296	1.08954	0.274412	3.97045	7.17368e-05	0.00190089	AT1G12010	AT1G12010
AT1G12013	6.02742	-0.60634	0.661824	-0.916165	0.35958	0.718639	AT1G12013	AT1G12013	SNOR111
AT1G12015	0.647439	1.83327	2.1976	0.834216	0.404159	NA	AT1G12015	AT1G12015
AT1G12020	93.5511	-0.117006	0.172412	-0.678641	0.497365	0.806288	AT1G12020	AT1G12020
AT1G12040	1614.25	0.617224	0.197202	3.12991	0.00174863	0.0238717	AT1G12040	AT1G12040	LRX1
AT1G12050	551.962	0.0298825	0.0797182	0.374852	0.707771	0.908916	AT1G12050	AT1G12050	FAH
AT1G12060	28.3805	0.0207801	0.308645	0.0673269	0.946321	0.987422	AT1G12060	AT1G12060	BAG5
AT1G12064	1.22673	-0.568899	1.47621	-0.385379	0.699957	NA	AT1G12064	AT1G12064
AT1G12070	9.96731	-0.343727	0.461898	-0.744162	0.456779	0.782392	AT1G12070	AT1G12070
AT1G12080	2469.52	-0.0895341	0.0962295	-0.930423	0.352152	0.712131	AT1G12080	AT1G12080
AT1G12090	4241.84	-0.216257	0.101433	-2.13202	0.0330048	0.194943	AT1G12090	AT1G12090	ELP
AT1G12100	4.6321	0.598566	0.676795	0.884412	0.376474	0.73182	AT1G12100	AT1G12100
AT1G12110	3484.71	-0.619701	0.254062	-2.43917	0.014721	0.11227	AT1G12110	AT1G12110	NPF6.3
AT1G12120	698.947	0.126314	0.0810938	1.55763	0.119321	0.421657	AT1G12120	AT1G12120
AT1G12130	3.39587	2.89601	1.20811	2.39714	0.0165236	0.121587	AT1G12130	AT1G12130
AT1G12140	729.523	0.0676078	0.0747058	0.904987	0.365472	0.724108	AT1G12140	AT1G12140	FMOGS-OX5
AT1G12150	51.9402	0.234414	0.286491	0.818225	0.413229	0.756737	AT1G12150	AT1G12150
AT1G12160	319.653	-0.0138136	0.110988	-0.12446	0.900951	0.974618	AT1G12160	AT1G12160
AT1G12200	430.406	0.288218	0.108585	2.6543	0.00794737	0.0739078	AT1G12200	AT1G12200
AT1G12210	61.787	-0.0794104	0.199445	-0.398156	0.690515	0.901927	AT1G12210	AT1G12210	RFL1
AT1G12220	99.6948	-0.280274	0.163438	-1.71487	0.0863691	0.355536	AT1G12220	AT1G12220	RPS5
AT1G12230	1428.01	0.0508811	0.0797276	0.638186	0.523353	0.821604	AT1G12230	AT1G12230
AT1G12240	1645.06	-0.104798	0.0677941	-1.54583	0.122146	0.427154	AT1G12240	AT1G12240	BFRUCT4
AT1G12244	35.8772	0.156466	0.278602	0.56161	0.574382	0.847643	AT1G12244	AT1G12244
AT1G12250	42.3785	-0.230648	0.275158	-0.838239	0.401896	0.748055	AT1G12250	AT1G12250	TL20.3
AT1G12260	98.5267	-0.180121	0.169383	-1.06339	0.287603	0.657654	AT1G12260	AT1G12260	NAC007
AT1G12270	1052.55	0.105505	0.0639135	1.65074	0.0987911	0.381468	AT1G12270	AT1G12270	HOP1
AT1G12280	60.776	0.0464115	0.212975	0.217919	0.827492	0.952132	AT1G12280	AT1G12280	SUMM2
AT1G12290	88.0237	-0.0748922	0.192474	-0.389102	0.697201	0.904653	AT1G12290	AT1G12290
AT1G12300	68.6892	0.115813	0.209003	0.554125	0.579494	0.849984	AT1G12300	AT1G12300
AT1G12310	922.391	-0.224578	0.0845591	-2.65587	0.00791035	0.073724	AT1G12310	AT1G12310	CML13
AT1G12320	43.4552	-1.31463	0.292824	-4.48951	7.13875e-06	0.000270111	AT1G12320	AT1G12320
AT1G12330	23.0409	-0.538083	0.315386	-1.70611	0.0879883	0.359028	AT1G12330	AT1G12330
AT1G12350	229.786	-0.0791235	0.117708	-0.672204	0.501454	0.808397	AT1G12350	AT1G12350	PPCS1
AT1G12360	1287.81	0.0596748	0.0700879	0.851429	0.394531	0.743384	AT1G12360	AT1G12360	KEU
AT1G12370	151.278	0.100831	0.142886	0.705678	0.480389	0.79743	AT1G12370	AT1G12370	PHR1
AT1G12380	103.188	0.116276	0.167901	0.692525	0.488608	0.801959	AT1G12380	AT1G12380
AT1G12390	214.692	0.033141	0.121347	0.27311	0.784769	0.93816	AT1G12390	AT1G12390
AT1G12400	124.107	0.0213217	0.165214	0.129055	0.897314	0.973886	AT1G12400	AT1G12400
AT1G12410	399.74	-0.0099309	0.0861484	-0.115277	0.908226	0.976595	AT1G12410	AT1G12410	CLPR2
AT1G12420	182.79	0.0974528	0.188381	0.517317	0.604935	0.86217	AT1G12420	AT1G12420	ACR8
AT1G12430	245.03	-0.0557937	0.124531	-0.44803	0.654131	0.884581	AT1G12430	AT1G12430	ARK3
AT1G12440	443.143	-0.259803	0.0949085	-2.7374	0.00619267	0.0620033	AT1G12440	AT1G12440	SAP1
AT1G12450	121.586	0.0384107	0.154451	0.248692	0.803599	0.945504	AT1G12450	AT1G12450
AT1G12460	110.694	0.104905	0.155222	0.675837	0.499144	0.806847	AT1G12460	AT1G12460
AT1G12470	855.808	-0.0545289	0.0679566	-0.802407	0.422318	0.762639	AT1G12470	AT1G12470	VPS18
AT1G12480	0.672985	-1.34188	2.22489	-0.603124	0.546426	NA	AT1G12480	AT1G12480	SLAC1
AT1G12500	572.492	-0.00490977	0.0824426	-0.0595538	0.952511	0.988893	AT1G12500	AT1G12500
AT1G12520	449.399	-0.0134063	0.095803	-0.139936	0.88871	0.97088	AT1G12520	AT1G12520	CCS
AT1G12530	254.049	-0.150349	0.118925	-1.26423	0.206146	0.559741	AT1G12530	AT1G12530
AT1G12550	60.0349	-0.22422	0.2052	-1.09269	0.274531	0.644292	AT1G12550	AT1G12550	HPR3
AT1G12560	875.054	0.413586	0.15006	2.75613	0.00584889	0.0597039	AT1G12560	AT1G12560	EXPA7
AT1G12570	0.790336	0.0129437	1.73388	0.00746515	0.994044	NA	AT1G12570	AT1G12570
AT1G12580	387.864	0.123231	0.0963806	1.27859	0.201041	0.552635	AT1G12580	AT1G12580	PEPKR1
AT1G12600	24.8343	0.159161	0.306382	0.519484	0.603423	0.861387	AT1G12600	AT1G12600	UTR4
AT1G12620	92.6952	0.236714	0.193683	1.22217	0.221644	0.580676	AT1G12620	AT1G12620
AT1G12630	1.16902	-1.98411	1.82759	-1.08564	0.277638	NA	AT1G12630	AT1G12630	ERF027
AT1G12640	712.554	-0.00482338	0.0824124	-0.0585274	0.953329	0.9891	AT1G12640	AT1G12640	LPLAT1
AT1G12650	402.467	0.176559	0.120838	1.46112	0.143981	0.465696	AT1G12650	AT1G12650
AT1G12663	0.526939	-0.017347	2.2908	-0.00757246	0.993958	NA	AT1G12663	AT1G12663
AT1G12680	264.468	0.045488	0.121112	0.375586	0.707225	0.908716	AT1G12680	AT1G12680	PEPKR2
AT1G12700	44.9215	0.399306	0.251414	1.58824	0.112232	0.408124	AT1G12700	AT1G12700
AT1G12710	193.728	-0.266246	0.196907	-1.35214	0.17633	0.516388	AT1G12710	AT1G12710	AtPP2-A12
AT1G12730	113.558	0.0705166	0.161665	0.43619	0.662699	0.88895	AT1G12730	AT1G12730
AT1G12740	1337.09	0.515338	0.209998	2.45401	0.0141273	0.109247	AT1G12740	AT1G12740	CYP87A2
AT1G12750	213.298	-0.309836	0.115892	-2.67349	0.00750669	0.0708965	AT1G12750	AT1G12750	RBL6
AT1G12760	893.114	-0.103391	0.0725753	-1.4246	0.154273	0.481638	AT1G12760	AT1G12760
AT1G12770	202.28	0.0413291	0.129962	0.318008	0.750479	0.925799	AT1G12770	AT1G12770	RH47
AT1G12775	51.3499	0.0119155	0.242779	0.0490795	0.960856	0.991611	AT1G12775	AT1G12775
AT1G12780	556.114	-0.124694	0.155888	-0.799891	0.423774	0.763839	AT1G12780	AT1G12780	UGE1
AT1G12790	44.9422	0.120051	0.258216	0.464924	0.641986	0.878917	AT1G12790	AT1G12790	PTD
AT1G12800	230.833	0.0352826	0.116986	0.301598	0.762959	0.929801	AT1G12800	AT1G12800
AT1G12805	12.3276	2.42154	0.653232	3.70701	0.000209718	0.00445174	AT1G12805	AT1G12805
AT1G12810	320.764	0.112614	0.111744	1.00779	0.313555	0.679233	AT1G12810	AT1G12810
AT1G12820	481.372	0.0502084	0.0824188	0.609186	0.542401	0.831065	AT1G12820	AT1G12820	AFB3
AT1G12830	208.062	0.0279037	0.119795	0.232928	0.815818	0.949175	AT1G12830	AT1G12830
AT1G12840	2548.62	0.0184442	0.0622156	0.296456	0.766882	0.931283	AT1G12840	AT1G12840	VHA-C
AT1G12845	30.6482	0.339917	0.300355	1.13172	0.257753	0.625065	AT1G12845	AT1G12845
AT1G12850	552.96	-0.0161056	0.083122	-0.193759	0.846365	0.958335	AT1G12850	AT1G12850
AT1G12860	19.3146	0.185754	0.358021	0.518835	0.603876	0.861756	AT1G12860	AT1G12860	SCRM2
AT1G12880	35.3487	0.0113565	0.298313	0.038069	0.969633	0.992921	AT1G12880	AT1G12880	NUDT12
AT1G12890	1.11073	0.201494	1.49607	0.134682	0.892863	NA	AT1G12890	AT1G12890	ERF088
AT1G12900	22.8236	-0.508392	0.422052	-1.20457	0.228369	0.588589	AT1G12900	AT1G12900	GAPA-2
AT1G12910	403.99	-0.185785	0.0942244	-1.97173	0.0486404	0.251167	AT1G12910	AT1G12910	LWD1
AT1G12920	1598.27	0.122008	0.0748206	1.63067	0.10296	0.389154	AT1G12920	AT1G12920	ERF1-2
AT1G12930	303.399	0.0178691	0.110322	0.161972	0.871328	0.965909	AT1G12930	AT1G12930
AT1G12950	296.315	0.924898	0.183508	5.0401	4.65299e-07	2.67509e-05	AT1G12950	AT1G12950	DTX31
AT1G12970	270.287	-0.0667949	0.104034	-0.642049	0.520842	0.819906	AT1G12970	AT1G12970	PIRL3
AT1G12990	252.796	0.0524937	0.112483	0.466681	0.640728	0.878101	AT1G12990	AT1G12990
AT1G13000	467.247	-0.0244065	0.0973236	-0.250776	0.801987	0.944982	AT1G13000	AT1G13000
AT1G13020	663.087	0.164643	0.0870022	1.8924	0.058438	0.283675	AT1G13020	AT1G13020	EIF4B2
AT1G13030	171.116	-0.0482614	0.132051	-0.365476	0.714756	0.912272	AT1G13030	AT1G13030	COIL
AT1G13040	91.3591	-0.00785892	0.177158	-0.0443611	0.964617	0.991789	AT1G13040	AT1G13040
AT1G13050	102.384	-0.248695	0.169872	-1.46401	0.143191	0.464157	AT1G13050	AT1G13050
AT1G13060	1470.18	-0.0597954	0.059573	-1.00373	0.315507	0.68018	AT1G13060	AT1G13060	PBE1
AT1G13080	996.657	-0.122683	0.134327	-0.913316	0.361076	0.72006	AT1G13080	AT1G13080	CYP71B2
AT1G13090	173.599	-0.172613	0.129783	-1.33001	0.183516	0.527708	AT1G13090	AT1G13090	CYP71B28
AT1G13100	174.074	0.149239	0.170225	0.876719	0.380639	0.73409	AT1G13100	AT1G13100	CYP71B29
AT1G13110	1069.62	-0.159261	0.164209	-0.969871	0.332111	0.69501	AT1G13110	AT1G13110	CYP71B7
AT1G13120	384.982	0.136349	0.089546	1.52267	0.127842	0.436622	AT1G13120	AT1G13120	GLE1
AT1G13130	74.8826	-0.705112	0.210485	-3.34995	0.000808273	0.0131208	AT1G13130	AT1G13130
AT1G13140	21.5839	0.337201	0.380893	0.885291	0.376	0.731168	AT1G13140	AT1G13140	CYP86C3
AT1G13145	36.838	0.0257093	0.289826	0.0887061	0.929315	0.98327	AT1G13145	NA	NA
AT1G13150	13.148	-0.0053127	0.495331	-0.0107256	0.991442	0.996772	AT1G13150	AT1G13150	CYP86C4
AT1G13160	795.526	0.12825	0.0793469	1.61632	0.106025	0.395871	AT1G13160	AT1G13160
AT1G13170	660.985	0.137774	0.0861384	1.59945	0.109721	0.402968	AT1G13170	AT1G13170	ORP1D
AT1G13180	227.687	0.0561948	0.125229	0.448737	0.653622	0.884578	AT1G13180	AT1G13180	ARP3
AT1G13190	421.991	-0.00291958	0.105277	-0.0277323	0.977876	0.994802	AT1G13190	AT1G13190
AT1G13195	160.647	0.15344	0.120182	1.27673	0.201697	0.553402	AT1G13195	AT1G13195
AT1G13200	3.29684	1.47068	1.12004	1.31305	0.189164	0.535795	AT1G13200	AT1G13200
AT1G13210	1382.88	-0.00925624	0.0758535	-0.122028	0.902877	0.975208	AT1G13210	AT1G13210	ALA11
AT1G13220	381.33	0.147382	0.0918415	1.60474	0.108551	0.400622	AT1G13220	AT1G13220	LINC2
AT1G13230	2.81566	-0.811072	1.11887	-0.724901	0.468513	0.790454	AT1G13230	AT1G13230	PII-2
AT1G13245	85.1356	0.129538	0.175755	0.737038	0.461099	0.78555	AT1G13245	AT1G13245	RTFL17
AT1G13250	118.992	-0.410451	0.15725	-2.61018	0.00904936	0.0809504	AT1G13250	AT1G13250	GATL3
AT1G13260	582.038	0.24652	0.267656	0.92103	0.357035	0.716856	AT1G13260	AT1G13260	RAV1
AT1G13270	106.028	0.00377331	0.175405	0.021512	0.982837	0.995461	AT1G13270	AT1G13270	MAP1B
AT1G13280	773.596	0.42155	0.0805523	5.23324	1.6656e-07	1.09913e-05	AT1G13280	AT1G13280	AOC4
AT1G13300	584.585	-0.461301	0.117292	-3.93291	8.39221e-05	0.00216406	AT1G13300	AT1G13300	HRS1
AT1G13310	4.75101	-0.374291	0.750178	-0.498937	0.617824	0.869004	AT1G13310	AT1G13310
AT1G13320	1103.91	0.0561481	0.0749628	0.749013	0.453849	0.780981	AT1G13320	AT1G13320	PP2AA3
AT1G13330	30.891	-0.0815406	0.313979	-0.259701	0.795095	0.941843	AT1G13330	AT1G13330	HOP2
AT1G13340	62.5943	0.934856	0.252432	3.70339	0.000212735	0.0044957	AT1G13340	AT1G13340
AT1G13350	342.522	0.0192645	0.0913527	0.21088	0.832981	0.954043	AT1G13350	AT1G13350
AT1G13360	522.55	-0.112291	0.126111	-0.890415	0.373243	0.729568	AT1G13360	AT1G13360
AT1G13370	1.04801	1.02374	1.65109	0.620039	0.535232	NA	AT1G13370	AT1G13370
AT1G13380	156.607	-0.179901	0.154038	-1.1679	0.242849	0.607617	AT1G13380	AT1G13380
AT1G13390	293.095	-0.0142175	0.10409	-0.136589	0.891356	0.972235	AT1G13390	AT1G13390
AT1G13410	56.2434	-0.00519777	0.223123	-0.0232955	0.981415	0.995461	AT1G13410	AT1G13410
AT1G13420	415.765	0.615965	0.294265	2.09323	0.0363288	0.207113	AT1G13420	AT1G13420	SOT8
AT1G13430	36.0898	-0.427247	0.267486	-1.59727	0.110206	0.404334	AT1G13430	AT1G13430	STO9
AT1G13440	13183.4	-0.12056	0.0791042	-1.52406	0.127493	0.436038	AT1G13440	AT1G13440	GAPC2
AT1G13448	4.26646	-0.741719	0.934842	-0.793416	0.427535	0.766202	AT1G13448	AT1G13448
AT1G13450	396.415	0.0482961	0.0920121	0.524889	0.599661	0.858974	AT1G13450	AT1G13450	GT-1
AT1G13460	333.897	-0.083934	0.090516	-0.927284	0.353779	0.713701	AT1G13460	AT1G13460	B'THETA
AT1G13480	79.2301	1.61999	0.434585	3.72766	0.000193263	0.00417121	AT1G13480	AT1G13480
AT1G13490	0.614076	1.48425	1.99992	0.742153	0.457994	NA	AT1G13490	AT1G13490
AT1G13500	26.341	1.73003	0.360032	4.80521	1.54591e-06	7.42574e-05	AT1G13500	AT1G13500
AT1G13510	117.127	1.3318	0.177354	7.50928	5.94555e-14	1.51611e-11	AT1G13510	AT1G13510
AT1G13520	113.849	0.235848	0.269225	0.876027	0.381016	0.734473	AT1G13520	AT1G13520
AT1G13530	126.209	0.748003	0.162064	4.61548	3.92186e-06	0.000162663	AT1G13530	AT1G13530
AT1G13540	32.9214	1.33946	0.351162	3.81436	0.000136539	0.00314405	AT1G13540	AT1G13540
AT1G13550	28.365	0.58159	0.386055	1.50649	0.131941	0.444646	AT1G13550	AT1G13550
AT1G13560	878.068	0.22291	0.0659441	3.38029	0.000724103	0.0120369	AT1G13560	AT1G13560	AAPT1
AT1G13570	283.066	0.193394	0.128507	1.50494	0.132341	0.445195	AT1G13570	AT1G13570
AT1G13580	329.142	0.23212	0.103781	2.23664	0.02531	0.163471	AT1G13580	AT1G13580	LAG13
AT1G13590	258.075	0.00809107	0.169709	0.0476762	0.961974	0.991611	AT1G13590	AT1G13590	PSK1
AT1G13600	28.122	0.283554	0.301357	0.940923	0.346744	0.708198	AT1G13600	AT1G13600	AtbZIP58
AT1G13609	2.33747	-2.50019	1.38032	-1.81131	0.0700936	NA	AT1G13609	AT1G13609
AT1G13610	8.32006	0.176218	0.580723	0.303446	0.76155	0.929345	AT1G13610	AT1G13610
AT1G13620	34.2932	0.786538	0.298395	2.6359	0.00839149	0.076727	AT1G13620	AT1G13620	RGF2
AT1G13630	38.9903	0.133544	0.297487	0.448907	0.653498	0.884578	AT1G13630	AT1G13630
AT1G13635	95.4961	-0.489393	0.182026	-2.68859	0.00717555	0.0685232	AT1G13635	AT1G13635
AT1G13640	583.698	0.213514	0.103234	2.06826	0.0386152	0.215683	AT1G13640	AT1G13640	PI4KG6
AT1G13670	219.865	-0.232098	0.140012	-1.6577	0.097378	0.378409	AT1G13670	AT1G13670
AT1G13690	187.831	0.00873946	0.117475	0.074394	0.940697	0.985622	AT1G13690	AT1G13690	ATE1
AT1G13700	35.6795	0.0836307	0.296339	0.282213	0.77778	0.935265	AT1G13700	AT1G13700	PGL1
AT1G13710	1.42738	-0.0274058	1.3754	-0.0199257	0.984103	NA	AT1G13710	AT1G13710	CYP78A5
AT1G13730	813.01	0.222735	0.0890895	2.50012	0.012415	0.100208	AT1G13730	AT1G13730
AT1G13740	81.9412	0.080405	0.195935	0.410365	0.681538	0.898724	AT1G13740	AT1G13740	AFP2
AT1G13750	306.72	-0.123391	0.116105	-1.06275	0.287894	0.657866	AT1G13750	AT1G13750	PAP1
AT1G13770	147.753	0.0665757	0.153136	0.434749	0.663745	0.889326	AT1G13770	AT1G13770	RUS3
AT1G13780	70.9891	0.067523	0.202426	0.333569	0.738705	0.921376	AT1G13780	AT1G13780
AT1G13790	9.77346	-0.351811	0.493554	-0.712812	0.475962	0.794324	AT1G13790	AT1G13790	FDM4
AT1G13800	37.4487	-0.099429	0.267889	-0.371158	0.71052	0.909886	AT1G13800	AT1G13800
AT1G13810	92.2233	0.310089	0.187787	1.65128	0.0986822	0.381425	AT1G13810	AT1G13810
AT1G13820	63.9574	-0.375112	0.203304	-1.84508	0.0650257	0.303533	AT1G13820	AT1G13820
AT1G13830	236.068	-0.229581	0.135221	-1.69782	0.0895423	0.36162	AT1G13830	AT1G13830
AT1G13860	200.8	-0.0377148	0.113109	-0.333436	0.738805	0.921376	AT1G13860	AT1G13860	QUL1
AT1G13870	165.012	0.0464928	0.131483	0.353603	0.723636	0.916388	AT1G13870	AT1G13870	KTI12
AT1G13880	317.074	-0.124911	0.10347	-1.20722	0.227347	0.587276	AT1G13880	AT1G13880
AT1G13900	490.729	-0.154648	0.0855636	-1.80741	0.070699	0.318076	AT1G13900	AT1G13900	PAP2
AT1G13910	54.153	0.0530637	0.225441	0.235378	0.813916	0.948719	AT1G13910	AT1G13910
AT1G13920	83.5039	-0.136707	0.185693	-0.736198	0.46161	0.785614	AT1G13920	AT1G13920
AT1G13930	4703.25	-0.191804	0.118746	-1.61524	0.106258	0.396381	AT1G13930	AT1G13930
AT1G13940	270.862	0.054696	0.110828	0.49352	0.621645	0.870797	AT1G13940	AT1G13940
AT1G13950	451.131	0.18883	0.097926	1.9283	0.0538182	0.269091	AT1G13950	AT1G13950	ELF5A-1
AT1G13960	426.535	0.066541	0.107452	0.619263	0.535743	0.82741	AT1G13960	AT1G13960	WRKY4
AT1G13970	368.443	0.0701411	0.124507	0.563351	0.573196	0.847382	AT1G13970	AT1G13970
AT1G13980	922.08	0.0615899	0.0690207	0.892339	0.372211	0.728585	AT1G13980	AT1G13980	GN
AT1G13990	285.649	0.0680287	0.123895	0.549083	0.582949	0.851992	AT1G13990	AT1G13990
AT1G14000	991.184	-0.0875638	0.0907909	-0.964455	0.334818	0.697636	AT1G14000	AT1G14000	VIK
AT1G14010	818.676	0.133335	0.0764364	1.74439	0.0810919	0.342736	AT1G14010	AT1G14010
AT1G14020	387.592	0.00607505	0.0962435	0.0631217	0.94967	0.988069	AT1G14020	AT1G14020	OFUT3
AT1G14030	36.7805	-0.301451	0.258056	-1.16816	0.242742	0.607617	AT1G14030	AT1G14030	LSMT-L
AT1G14040	532.375	0.0382956	0.0923831	0.41453	0.678486	0.897211	AT1G14040	AT1G14040	PHO1;H3
AT1G14060	418.516	0.199094	0.127753	1.55843	0.119132	0.421276	AT1G14060	AT1G14060
AT1G14070	264.146	0.0814538	0.118319	0.688425	0.491185	0.803471	AT1G14070	NA	NA
AT1G14071	0.844822	3.16961	1.8394	1.72317	0.0848569	NA	AT1G14071	AT1G14071	MIR830A
AT1G14080	544.319	0.0993864	0.100701	0.986946	0.323669	0.68709	AT1G14080	AT1G14080	FUT6
AT1G14090	86.4733	0.181948	0.175633	1.03595	0.300223	0.669667	AT1G14090	NA	NA
AT1G14120	186.412	1.58873	0.261625	6.07254	1.25906e-09	1.44477e-07	AT1G14120	AT1G14120
AT1G14130	180.209	0.108785	0.123999	0.877304	0.380322	0.733924	AT1G14130	AT1G14130
AT1G14140	150.995	-0.0519639	0.139388	-0.3728	0.709297	0.90944	AT1G14140	AT1G14140	PUMP3
AT1G14150	4.10183	-0.805863	0.79322	-1.01594	0.309659	0.676934	AT1G14150	AT1G14150	PNSL2
AT1G14160	319.517	-0.711585	0.137467	-5.1764	2.26204e-07	1.44121e-05	AT1G14160	AT1G14160
AT1G14170	876.488	0.115394	0.0746733	1.54531	0.122271	0.427399	AT1G14170	AT1G14170
AT1G14180	82.4085	-0.0298119	0.179251	-0.166314	0.86791	0.964572	AT1G14180	AT1G14180
AT1G14182	6.7243	0.612259	0.612996	0.998798	0.317893	0.682473	AT1G14182	NA	NA
AT1G14185	173.437	0.451923	0.139487	3.2399	0.0011957	0.0177138	AT1G14185	AT1G14185
AT1G14190	65.1692	-0.0725624	0.208943	-0.347283	0.728379	0.917204	AT1G14190	AT1G14190
AT1G14200	67.5692	1.34619	0.538222	2.50117	0.0123783	0.100029	AT1G14200	AT1G14200
AT1G14205	15.5931	0.204859	0.425741	0.481183	0.630387	0.874279	AT1G14205	AT1G14205
AT1G14210	1415.24	-0.0895958	0.0792549	-1.13048	0.258276	0.625622	AT1G14210	AT1G14210
AT1G14220	174.725	-0.11582	0.180122	-0.643012	0.520217	0.819609	AT1G14220	AT1G14220
AT1G14230	554.377	0.0299915	0.0912025	0.328846	0.742272	0.922609	AT1G14230	AT1G14230	APY4
AT1G14240	456.515	0.437864	0.0866998	5.05034	4.41027e-07	2.54453e-05	AT1G14240	AT1G14240	APY3
AT1G14250	1.31782	1.62601	1.61691	1.00563	0.314594	NA	AT1G14250	AT1G14250	APY5
AT1G14260	20.3922	-0.144076	0.329731	-0.436949	0.662148	0.888615	AT1G14260	AT1G14260
AT1G14270	44.7709	-0.0307552	0.263753	-0.116606	0.907172	0.976157	AT1G14270	AT1G14270
AT1G14280	70.6537	-0.0604432	0.213843	-0.282652	0.777444	0.935136	AT1G14280	AT1G14280	PKS2
AT1G14290	492.67	-0.0191831	0.108531	-0.176751	0.859704	0.962032	AT1G14290	AT1G14290	SBH2
AT1G14300	291.188	0.108215	0.118852	0.9105	0.362559	0.721192	AT1G14300	AT1G14300
AT1G14310	120.528	0.0719604	0.150693	0.477529	0.632986	0.87531	AT1G14310	AT1G14310
AT1G14320	7589.73	0.0671741	0.0527196	1.27418	0.2026	0.55502	AT1G14320	AT1G14320	RPL10A
AT1G14330	339.862	0.0697229	0.109397	0.63734	0.523903	0.821969	AT1G14330	AT1G14330
AT1G14340	222.569	-0.407451	0.136955	-2.97507	0.00292922	0.0355273	AT1G14340	AT1G14340
AT1G14345	27.3487	-0.378131	0.332715	-1.1365	0.255746	0.622489	AT1G14345	AT1G14345
AT1G14350	244.215	-0.654696	0.124037	-5.27822	1.30446e-07	8.92176e-06	AT1G14350	AT1G14350	MYB124
AT1G14360	616.089	0.452778	0.115691	3.91369	9.08958e-05	0.00231498	AT1G14360	AT1G14360	UTR3
AT1G14370	275.479	0.0548014	0.114763	0.477516	0.632995	0.87531	AT1G14370	AT1G14370	PBL2
AT1G14380	438.497	-0.152511	0.0972546	-1.56817	0.116842	0.41689	AT1G14380	AT1G14380	IQD28
AT1G14390	268.791	0.0962722	0.110872	0.868316	0.385221	0.737275	AT1G14390	AT1G14390
AT1G14400	1704.7	0.0249351	0.0871179	0.286222	0.774708	0.934345	AT1G14400	AT1G14400	UBC1
AT1G14410	123.448	0.0138047	0.157908	0.0874222	0.930336	0.983384	AT1G14410	AT1G14410	WHY1
AT1G14430	15.6195	0.311515	0.407221	0.764977	0.444285	0.775294	AT1G14430	AT1G14430
AT1G14440	1.99157	1.12458	1.15079	0.977232	0.328454	NA	AT1G14440	AT1G14440	ZHD4
AT1G14450	576.893	-0.0605328	0.118559	-0.51057	0.609652	0.864487	AT1G14450	AT1G14450
AT1G14455	6.8114	-0.612258	0.688212	-0.889635	0.373662	0.729615	AT1G14455	AT1G14455
AT1G14460	283.86	-0.126705	0.124704	-1.01604	0.309609	0.676931	AT1G14460	AT1G14460
AT1G14470	23.3556	-0.374962	0.32596	-1.15033	0.250009	0.616883	AT1G14470	AT1G14470	PCMP-A4
AT1G14480	47.3492	-0.264676	0.26518	-0.998101	0.318231	0.682773	AT1G14480	AT1G14480
AT1G14490	5.30842	-0.857384	0.747777	-1.14658	0.251557	0.618633	AT1G14490	AT1G14490
AT1G14500	12.9683	-0.140501	0.450906	-0.311597	0.755347	0.927208	AT1G14500	AT1G14500
AT1G14510	645.457	0.0769808	0.0757347	1.01645	0.309414	0.676863	AT1G14510	AT1G14510	AL7
AT1G14520	7.2947	-0.860077	0.591721	-1.45352	0.14608	0.468594	AT1G14520	AT1G14520	MIOX1
AT1G14530	138.486	-0.0217764	0.136415	-0.159633	0.87317	0.965992	AT1G14530	AT1G14530	THH1
AT1G14540	887.05	0.0293282	0.365049	0.0803406	0.935966	0.98498	AT1G14540	AT1G14540	PER4
AT1G14550	153.637	0.289999	0.437987	0.662118	0.507896	0.810924	AT1G14550	AT1G14550	PER5
AT1G14560	287.746	-0.121053	0.117439	-1.03077	0.30265	0.6711	AT1G14560	AT1G14560	COAC1
AT1G14570	992.821	0.0156977	0.0743049	0.211261	0.832684	0.953958	AT1G14570	AT1G14570	PUX7
AT1G14580	90.6928	-0.347539	0.188744	-1.84133	0.0655734	0.304432	AT1G14580	AT1G14580
AT1G14590	80.5217	-0.0414244	0.194127	-0.213389	0.831024	0.953523	AT1G14590	AT1G14590
AT1G14600	17.329	-0.106833	0.416897	-0.256256	0.797753	0.943018	AT1G14600	AT1G14600
AT1G14610	2561.77	0.0502372	0.0476507	1.05428	0.291754	0.661626	AT1G14610	AT1G14610	TWN2
AT1G14620	705.682	0.199633	0.0945461	2.11149	0.03473	0.201559	AT1G14620	AT1G14620	DECOY
AT1G14630	11.8102	-0.364991	0.575069	-0.63469	0.525631	0.822657	AT1G14630	AT1G14630
AT1G14640	17.9766	-0.225493	0.369734	-0.60988	0.541941	0.831017	AT1G14640	AT1G14640
AT1G14642	2.3017	-2.04544	1.12194	-1.82313	0.0682842	NA	AT1G14642	AT1G14642
AT1G14650	978.084	-0.0112778	0.0591727	-0.190592	0.848845	0.958754	AT1G14650	AT1G14650
AT1G14660	70.9558	0.384905	0.188213	2.04506	0.0408493	0.223745	AT1G14660	AT1G14660	NHX8
AT1G14670	3001.77	0.0262163	0.0587797	0.446009	0.655591	0.885139	AT1G14670	AT1G14670	TMN2
AT1G14680	13.3906	-0.721158	0.44666	-1.61456	0.106407	0.396648	AT1G14680	AT1G14680
AT1G14685	533.116	0.0673303	0.0883179	0.762362	0.445844	0.776402	AT1G14685	AT1G14685	BPC2
AT1G14686	1.59079	0.592788	1.28549	0.461137	0.6447	NA	AT1G14686	AT1G14686
AT1G14687	7.81154	-0.12378	0.559342	-0.221296	0.824862	0.951416	AT1G14687	AT1G14687	ZHD14
AT1G14690	455.411	-0.120433	0.0833258	-1.44533	0.148365	0.472915	AT1G14690	AT1G14690	MAP65-7
AT1G14700	6.65241	-0.0216375	0.64829	-0.0333763	0.973375	0.993928	AT1G14700	AT1G14700	PAP3
AT1G14710	1224.06	0.0638522	0.063893	0.999362	0.317619	0.682245	AT1G14710	AT1G14710
AT1G14720	288.289	-0.309689	0.115583	-2.67937	0.00737602	0.0698861	AT1G14720	AT1G14720	XTH28
AT1G14730	137.448	-0.345865	0.145917	-2.37029	0.0177742	0.127652	AT1G14730	AT1G14730	CYB561C
AT1G14740	1296.04	0.0155867	0.0646521	0.241086	0.809488	0.947254	AT1G14740	AT1G14740	OBE3
AT1G14750	43.7644	0.234257	0.338262	0.692531	0.488604	0.801959	AT1G14750	AT1G14750	SDS
AT1G14770	90.5022	0.0792129	0.179473	0.441363	0.65895	0.886858	AT1G14770	AT1G14770
AT1G14780	200.648	0.479518	0.128717	3.72537	0.000195025	0.00420047	AT1G14780	AT1G14780
AT1G14790	63.6221	0.0259716	0.195544	0.132817	0.894338	0.973012	AT1G14790	AT1G14790	RDR1
AT1G14810	1031.08	0.117435	0.0755737	1.55391	0.120206	0.423376	AT1G14810	AT1G14810
AT1G14820	152.859	0.414508	0.136326	3.04056	0.00236143	0.0300085	AT1G14820	AT1G14820
AT1G14830	2200.58	-0.0173123	0.056739	-0.305122	0.760273	0.929109	AT1G14830	AT1G14830	DRP1C
AT1G14840	95.2378	0.1596	0.201373	0.792558	0.428035	0.766323	AT1G14840	AT1G14840	MAP70.4
AT1G14850	839.455	0.156877	0.0755374	2.07682	0.0378183	0.212844	AT1G14850	AT1G14850	NUP155
AT1G14860	522.52	0.60961	0.109398	5.57241	2.51241e-08	2.16224e-06	AT1G14860	AT1G14860	NUDT18
AT1G14870	3688.38	0.0667054	0.111661	0.597392	0.550246	0.834602	AT1G14870	AT1G14870	PCR2
AT1G14890	66.869	-0.53656	0.201815	-2.65867	0.00784508	0.0732592	AT1G14890	AT1G14890
AT1G14900	614.635	0.132004	0.10177	1.29707	0.194606	0.543481	AT1G14900	AT1G14900	HMGA
AT1G14910	466.335	-0.0790978	0.0834056	-0.948351	0.342951	0.704657	AT1G14910	AT1G14910
AT1G14920	315.146	0.0392537	0.100542	0.390421	0.696226	0.904153	AT1G14920	AT1G14920	GAI
AT1G14930	0.630639	1.19265	1.85368	0.643395	0.519968	NA	AT1G14930	AT1G14930
AT1G14960	989.208	1.05772	0.290123	3.64576	0.000266607	0.0053777	AT1G14960	AT1G14960
AT1G14970	188.817	0.120606	0.12413	0.971611	0.331244	0.694181	AT1G14970	AT1G14970	OFUT4
AT1G14980	2710.58	0.103757	0.0861519	1.20435	0.228454	0.588652	AT1G14980	AT1G14980	CPN10
AT1G14990	147.424	-0.0204316	0.159289	-0.128268	0.897937	0.973897	AT1G14990	AT1G14990
AT1G15000	165.98	0.13371	0.154437	0.86579	0.386606	0.738904	AT1G15000	AT1G15000	SCPL50
AT1G15010	7.51402	-0.297087	0.624196	-0.475952	0.634109	0.875666	AT1G15010	AT1G15010
AT1G15020	403.196	-0.0333006	0.0947268	-0.351544	0.72518	0.916444	AT1G15020	AT1G15020	QSOX1
AT1G15030	238.051	-0.0777249	0.120186	-0.646706	0.517823	0.817392	AT1G15030	AT1G15030
AT1G15040	430.415	0.51127	0.320152	1.59696	0.110274	0.404424	AT1G15040	AT1G15040	GAT1_2.1
AT1G15050	3.0736	-0.380992	0.864526	-0.440695	0.659434	0.887163	AT1G15050	AT1G15050	IAA34
AT1G15060	289.09	0.10801	0.126277	0.855347	0.392359	0.742434	AT1G15060	AT1G15060
AT1G15080	24.5312	-0.784931	0.376849	-2.08288	0.0372624	0.211096	AT1G15080	AT1G15080	LPP2
AT1G15100	578.782	-0.438844	0.122377	-3.586	0.000335789	0.00644584	AT1G15100	AT1G15100	RHA2A
AT1G15110	635.539	-0.197477	0.091505	-2.15811	0.0309196	0.186139	AT1G15110	AT1G15110
AT1G15120	2637.27	0.1072	0.0786205	1.36351	0.172723	0.511284	AT1G15120	AT1G15120
AT1G15125	97.9996	-0.159854	0.207622	-0.769925	0.441344	0.773195	AT1G15125	AT1G15125
AT1G15130	1400.68	-0.0620656	0.079006	-0.785581	0.432113	0.768075	AT1G15130	AT1G15130	BRO1
AT1G15140	226.289	-0.125056	0.161416	-0.774743	0.438492	0.771891	AT1G15140	AT1G15140
AT1G15150	1.13367	-0.390742	1.33191	-0.293369	0.76924	NA	AT1G15150	AT1G15150	DTX10
AT1G15160	53.8119	0.0706097	0.218978	0.322451	0.747111	0.924933	AT1G15160	AT1G15160	DTX11
AT1G15165	40.0629	0.235525	0.286676	0.821571	0.411321	0.754999	AT1G15165	AT1G15165
AT1G15170	202.846	0.295174	0.120157	2.45658	0.0140266	0.108569	AT1G15170	AT1G15170	DTX12
AT1G15175	4.42948	0.0207262	0.78115	0.0265329	0.978832	0.994875	AT1G15175	AT1G15175
AT1G15180	29.2069	-0.843362	0.308735	-2.73166	0.00630152	0.0628478	AT1G15180	AT1G15180	DTX13
AT1G15190	17.4869	-0.25584	0.391387	-0.653676	0.51332	0.81482	AT1G15190	AT1G15190	FLA19
AT1G15200	804.016	0.123383	0.0758561	1.62654	0.103836	0.39066	AT1G15200	AT1G15200
AT1G15210	4478.16	-0.0294973	0.0795518	-0.370794	0.710791	0.909886	AT1G15210	AT1G15210	ABCG35
AT1G15215	110.284	0.0899797	0.150399	0.598274	0.549657	0.834488	AT1G15215	AT1G15215
AT1G15220	71.0462	-0.165701	0.191695	-0.864399	0.387369	0.739567	AT1G15220	AT1G15220	CCMH
AT1G15230	240.693	-0.0539003	0.109004	-0.494479	0.620968	0.870633	AT1G15230	AT1G15230
AT1G15240	578.522	0.0278355	0.0824965	0.337415	0.735804	0.920703	AT1G15240	AT1G15240
AT1G15250	198.967	-0.0619625	0.133372	-0.464582	0.642231	0.879077	AT1G15250	AT1G15250	RPL37A
AT1G15260	2.91713	-0.14467	0.930586	-0.155462	0.876457	0.967343	AT1G15260	AT1G15260
AT1G15270	2120.72	0.124658	0.0863256	1.44405	0.148726	0.473454	AT1G15270	AT1G15270
AT1G15280	739.512	-0.108972	0.078797	-1.38295	0.166681	0.502378	AT1G15280	AT1G15280
AT1G15290	442.884	0.166275	0.100265	1.65836	0.0972458	0.37827	AT1G15290	AT1G15290
AT1G15300	97.3573	0.174304	0.208304	0.836777	0.402718	0.748897	AT1G15300	NA	NA
AT1G15310	254.118	-0.162827	0.11664	-1.39598	0.162719	0.4963	AT1G15310	AT1G15310	SRP-54A
AT1G15320	2.14516	-0.231624	1.19419	-0.19396	0.846207	NA	AT1G15320	AT1G15320
AT1G15330	2.55889	1.37567	0.973984	1.41241	0.157828	0.487868	AT1G15330	AT1G15330	PV42A
AT1G15340	920.972	-0.0316825	0.0785064	-0.403565	0.686532	0.90051	AT1G15340	AT1G15340	MBD10
AT1G15350	642.523	-0.188073	0.0786239	-2.39206	0.0167542	0.122735	AT1G15350	AT1G15350
AT1G15370	510.038	-0.108217	0.096561	-1.12072	0.262409	0.630246	AT1G15370	AT1G15370
AT1G15380	1083	0.573158	0.230174	2.4901	0.0127707	0.102042	AT1G15380	AT1G15380
AT1G15385	26.3409	0.34489	0.3279	1.05182	0.292884	0.66253	AT1G15385	AT1G15385
AT1G15390	228.689	0.0890886	0.116931	0.76189	0.446126	0.776631	AT1G15390	AT1G15390	PDF1A
AT1G15400	668.085	-0.211438	0.0800977	-2.63976	0.00829659	0.0761966	AT1G15400	AT1G15400
AT1G15405	118.567	-0.515981	0.628866	-0.820495	0.411934	0.75561	AT1G15405	AT1G15405
AT1G15410	171.993	-0.0724577	0.119501	-0.606336	0.544292	0.831909	AT1G15410	AT1G15410
AT1G15415	3.04254	2.11413	0.978933	2.15962	0.030802	0.185799	AT1G15415	AT1G15415
AT1G15420	470.865	0.0429274	0.0872218	0.492164	0.622604	0.87094	AT1G15420	AT1G15420
AT1G15430	138.338	-0.141657	0.137446	-1.03064	0.30271	0.6711	AT1G15430	AT1G15430
AT1G15440	655.394	-0.0168755	0.077978	-0.216413	0.828666	0.952416	AT1G15440	AT1G15440	PWP2
AT1G15460	97.1386	-0.223214	0.214726	-1.03953	0.298557	0.668476	AT1G15460	AT1G15460	BOR4
AT1G15470	389.559	-0.049581	0.0974678	-0.508691	0.610969	0.865013	AT1G15470	AT1G15470
AT1G15480	300.374	0.174144	0.102127	1.70517	0.0881635	0.359317	AT1G15480	AT1G15480
AT1G15490	317.76	-0.0223	0.098698	-0.225941	0.821247	0.95039	AT1G15490	AT1G15490
AT1G15500	3125.26	0.0173269	0.0535941	0.323298	0.746469	0.924436	AT1G15500	AT1G15500	AATP2
AT1G15510	49.1749	0.0891895	0.252459	0.353283	0.723876	0.916388	AT1G15510	AT1G15510	PCMP-H73
AT1G15520	61.5861	-0.0233595	0.20723	-0.112723	0.91025	0.976991	AT1G15520	AT1G15520	ABCG40
AT1G15530	169.159	-0.0933058	0.134007	-0.696276	0.486256	0.800945	AT1G15530	AT1G15530	LECRKS1
AT1G15540	1.28689	-0.772748	1.42562	-0.542043	0.587789	NA	AT1G15540	AT1G15540
AT1G15550	152.392	-0.571083	0.157675	-3.6219	0.000292445	0.0057693	AT1G15550	AT1G15550	GA3OX1
AT1G15560	0.662283	-0.0173491	2.22921	-0.00778263	0.99379	NA	AT1G15560	NA	NA
AT1G15570	215.193	0.156278	0.117444	1.33065	0.183303	0.527462	AT1G15570	AT1G15570	CYCA2-3
AT1G15580	1.29699	1.50252	1.7346	0.866203	0.386379	NA	AT1G15580	AT1G15580	IAA5
AT1G15630	11.5461	0.633745	0.422943	1.49842	0.134025	0.447944	AT1G15630	AT1G15630
AT1G15640	39.0626	0.334597	0.277055	1.20769	0.227166	0.587175	AT1G15640	AT1G15640
AT1G15660	311.719	-0.0137662	0.0995398	-0.138298	0.890005	0.971493	AT1G15660	AT1G15660	CENP-C
AT1G15670	754.543	-0.357236	0.14855	-2.40482	0.0161802	0.119818	AT1G15670	AT1G15670
AT1G15690	8654.92	0.0351404	0.0531386	0.661298	0.508421	0.811173	AT1G15690	AT1G15690	AVP1
AT1G15700	84.9122	0.016256	0.183599	0.0885408	0.929447	0.983288	AT1G15700	AT1G15700	ATPC2
AT1G15710	207.157	-0.0189883	0.127993	-0.148354	0.882063	0.969561	AT1G15710	AT1G15710	TYRAAT2
AT1G15720	54.3893	-0.135492	0.233477	-0.580324	0.561696	0.841273	AT1G15720	AT1G15720	TRFL5
AT1G15730	69.0794	0.074135	0.208143	0.356173	0.721711	0.915499	AT1G15730	AT1G15730
AT1G15740	780.598	-0.167391	0.157472	-1.06299	0.287785	0.657761	AT1G15740	AT1G15740
AT1G15750	2423.48	0.0364772	0.0665675	0.547973	0.58371	0.852109	AT1G15750	AT1G15750	TPL
AT1G15760	43.1381	-0.179333	0.2517	-0.712487	0.476163	0.794503	AT1G15760	AT1G15760
AT1G15770	1.29915	-0.529883	1.3575	-0.390339	0.696286	NA	AT1G15770	AT1G15770	MED15B
AT1G15772	5.14765	0.428912	0.634675	0.675797	0.49917	0.806847	AT1G15772	AT1G15772
AT1G15780	868.059	-0.182835	0.0702519	-2.60257	0.00925287	0.0821885	AT1G15780	AT1G15780
AT1G15790	112.351	-0.468471	0.180731	-2.59208	0.0095397	0.0837053	AT1G15790	AT1G15790
AT1G15800	72.6045	0.0799618	0.206034	0.3881	0.697942	0.904988	AT1G15800	AT1G15800
AT1G15810	600.736	0.0705621	0.087633	0.8052	0.420704	0.761642	AT1G15810	AT1G15810
AT1G15820	143.72	-0.407365	0.179087	-2.27468	0.0229251	0.152908	AT1G15820	AT1G15820	LHCB6
AT1G15825	1.4891	-0.219946	1.28241	-0.17151	0.863823	NA	AT1G15825	AT1G15825
AT1G15830	3.07985	0.255629	0.825023	0.309845	0.756679	0.92765	AT1G15830	AT1G15830
AT1G15860	608.441	0.114174	0.0752449	1.51737	0.129174	0.439081	AT1G15860	AT1G15860
AT1G15870	69.9891	0.186295	0.225582	0.825844	0.408892	0.753056	AT1G15870	AT1G15870
AT1G15880	453.071	-0.0864976	0.101158	-0.855077	0.392509	0.742434	AT1G15880	AT1G15880	GOS11
AT1G15885	12.2421	0.208384	0.464499	0.448621	0.653705	0.884581	AT1G15885	AT1G15885
AT1G15890	92.2015	-0.515996	0.218402	-2.3626	0.0181471	0.129343	AT1G15890	AT1G15890
AT1G15900	7.88941	-0.111074	0.562073	-0.197615	0.843347	0.957369	AT1G15900	AT1G15900
AT1G15910	295.896	0.263322	0.107095	2.45877	0.0139416	0.108253	AT1G15910	AT1G15910	FDM1
AT1G15920	284.418	-0.153918	0.125902	-1.22252	0.221511	0.58054	AT1G15920	AT1G15920	CAF1-2
AT1G15930	3699.99	0.158827	0.0700585	2.26706	0.0233864	0.154723	AT1G15930	AT1G15930	RPS12A
AT1G15940	424.849	0.09311	0.0918453	1.01377	0.310692	0.678056	AT1G15940	AT1G15940
AT1G15950	758.26	-0.105628	0.0955278	-1.10573	0.268843	0.637098	AT1G15950	AT1G15950	CCR1
AT1G15960	12.3798	-0.824815	0.483904	-1.7045	0.0882874	0.359467	AT1G15960	AT1G15960	NRAMP6
AT1G15970	200.431	0.0651687	0.121773	0.535167	0.592535	0.85521	AT1G15970	AT1G15970
AT1G15980	9.28587	0.147475	0.517318	0.285076	0.775586	0.934749	AT1G15980	AT1G15980	PNSB1
AT1G16000	430.174	-0.0224321	0.130748	-0.171567	0.863778	0.963202	AT1G16000	AT1G16000
AT1G16010	549.857	-0.00589967	0.0795153	-0.0741954	0.940855	0.985622	AT1G16010	AT1G16010	MRS2-1
AT1G16020	315.717	0.17945	0.104309	1.72038	0.0853631	0.352917	AT1G16020	AT1G16020	CCZ1A
AT1G16022	7.18419	-0.52947	0.562615	-0.941087	0.34666	0.708198	AT1G16022	AT1G16022
AT1G16030	84.4117	0.0517632	0.18627	0.277893	0.781095	0.937139	AT1G16030	AT1G16030	HSP70-5
AT1G16040	235.124	-0.0227418	0.116073	-0.195926	0.844668	0.957815	AT1G16040	AT1G16040
AT1G16060	198.304	-0.228179	0.138761	-1.6444	0.100094	0.384425	AT1G16060	AT1G16060	ADAP
AT1G16070	38.3836	0.392068	0.277855	1.41105	0.158229	0.488522	AT1G16070	AT1G16070	TULP8
AT1G16080	114.7	0.0721575	0.168563	0.428074	0.668597	0.892214	AT1G16080	AT1G16080
AT1G16090	13.1535	-0.131218	0.497024	-0.264008	0.791774	0.941146	AT1G16090	AT1G16090	WAKL7
AT1G16110	57.4983	-0.464319	0.266343	-1.74331	0.0812793	0.342966	AT1G16110	AT1G16110	WAKL6
AT1G16120	32.9128	0.305567	0.280797	1.08821	0.276501	0.645252	AT1G16120	AT1G16120	WAKL1
AT1G16130	55.6746	-0.237522	0.243846	-0.974064	0.330025	0.693417	AT1G16130	AT1G16130	WAKL2
AT1G16140	39.3802	-1.08293	0.316995	-3.41625	0.000634904	0.0108023	AT1G16140	NA	NA
AT1G16150	103.147	-0.513331	0.262793	-1.95337	0.0507759	0.258259	AT1G16150	AT1G16150	WAKL4
AT1G16160	117.744	-0.247584	0.251396	-0.984837	0.324704	0.688295	AT1G16160	AT1G16160	WAKL5
AT1G16170	190.548	0.0613724	0.156283	0.392701	0.69454	0.904102	AT1G16170	AT1G16170
AT1G16180	2932.28	-0.108599	0.0745221	-1.45727	0.145043	0.467089	AT1G16180	AT1G16180
AT1G16190	572.371	0.130945	0.0812109	1.61241	0.106872	0.397402	AT1G16190	AT1G16190	RAD23A
AT1G16210	665.833	-0.0979889	0.0889201	-1.10199	0.270467	0.63951	AT1G16210	AT1G16210
AT1G16220	104.997	0.16164	0.187401	0.862534	0.388394	0.74054	AT1G16220	AT1G16220
AT1G16225	4.45935	-0.920488	0.731034	-1.25916	0.207973	0.562196	AT1G16225	AT1G16225
AT1G16230	5.37727	1.63543	0.699586	2.33771	0.0194021	0.13548	AT1G16230	AT1G16230
AT1G16240	854.094	0.0391337	0.0624183	0.626958	0.530686	0.825039	AT1G16240	AT1G16240	SYP51
AT1G16250	103.116	0.133636	0.170112	0.785576	0.432116	0.768075	AT1G16250	AT1G16250
AT1G16260	28.9095	-0.500518	0.325663	-1.53692	0.124313	0.431253	AT1G16260	AT1G16260	WAKL8
AT1G16270	803.352	0.131479	0.0848216	1.55007	0.121126	0.425051	AT1G16270	AT1G16270
AT1G16280	169.383	0.0498749	0.123193	0.404852	0.685586	0.900271	AT1G16280	AT1G16280	RH36
AT1G16300	491.43	0.228609	0.083021	2.75363	0.00589386	0.0599988	AT1G16300	AT1G16300	GAPCP2
AT1G16310	110.86	-0.237574	0.177506	-1.3384	0.180766	0.522618	AT1G16310	AT1G16310	MTP10
AT1G16320	87.0838	-0.232778	0.216426	-1.07556	0.282126	0.651333	AT1G16320	AT1G16320
AT1G16330	99.2386	-0.15122	0.20077	-0.753199	0.451331	0.779171	AT1G16330	AT1G16330	CYCB3;1
AT1G16340	255.795	0.302225	0.113531	2.66206	0.00776647	0.0726915	AT1G16340	AT1G16340	ATKDSA2
AT1G16350	1242.15	0.0394377	0.0625943	0.630053	0.52866	0.824049	AT1G16350	AT1G16350
AT1G16360	17.4281	0.651516	0.40229	1.61952	0.105336	0.394413	AT1G16360	AT1G16360
AT1G16370	270.268	1.4055	0.136595	10.2896	7.85369e-25	7.72466e-22	AT1G16370	AT1G16370	2006-10-01
AT1G16390	227.417	-0.0555822	0.140518	-0.395551	0.692436	0.902924	AT1G16390	AT1G16390	2003-10-01
AT1G16400	658.352	0.610719	0.250845	2.43465	0.0149061	0.11336	AT1G16400	AT1G16400	CYP79F2
AT1G16410	0.645032	1.52598	2.24525	0.679649	0.496727	NA	AT1G16410	AT1G16410	CYP79F1
AT1G16420	28.1817	0.246264	0.301801	0.815982	0.414511	0.757301	AT1G16420	AT1G16420	AMC8
AT1G16430	65.9069	0.119366	0.195751	0.609786	0.542004	0.831051	AT1G16430	AT1G16430	MED22A
AT1G16440	137.507	0.225991	0.186311	1.21298	0.225138	0.585121	AT1G16440	AT1G16440	RHS3
AT1G16445	17.8663	0.534537	0.375365	1.42405	0.154432	0.481849	AT1G16445	AT1G16445
AT1G16460	564.822	-0.152417	0.0800779	-1.90336	0.0569935	0.278825	AT1G16460	AT1G16460	STR2
AT1G16470	1037.48	-0.0395874	0.0659623	-0.600153	0.548405	0.834151	AT1G16470	AT1G16470	PAB1
AT1G16480	54.4886	-0.0774688	0.207702	-0.37298	0.709163	0.90944	AT1G16480	AT1G16480
AT1G16490	23.8465	-0.441461	0.340448	-1.29671	0.194732	0.543729	AT1G16490	AT1G16490	MYB58
AT1G16500	36.0804	0.468654	0.265509	1.76511	0.0775445	0.334101	AT1G16500	AT1G16500
AT1G16510	32.4631	0.15527	0.277241	0.560054	0.575443	0.847643	AT1G16510	AT1G16510	SAUR41
AT1G16515	7.71804	-1.30822	0.632761	-2.06748	0.0386891	0.215921	AT1G16515	AT1G16515
AT1G16520	325.632	-0.1696	0.0946661	-1.79156	0.0732028	0.323285	AT1G16520	AT1G16520
AT1G16530	8.52428	-0.563801	0.562269	-1.00272	0.315994	0.680732	AT1G16530	AT1G16530	LBD3
AT1G16540	291.97	0.0544889	0.0969274	0.562162	0.574005	0.847513	AT1G16540	AT1G16540	SIR3
AT1G16550	107.585	-0.00223956	0.164023	-0.0136539	0.989106	0.996304	AT1G16550	NA	NA
AT1G16560	1138.57	0.00113938	0.0665815	0.0171125	0.986347	0.995942	AT1G16560	AT1G16560
AT1G16570	327.593	0.104505	0.100829	1.03645	0.299991	0.669365	AT1G16570	AT1G16570
AT1G16590	36.6405	0.268111	0.257579	1.04089	0.297928	0.667502	AT1G16590	AT1G16590	REV7
AT1G16610	764.811	-0.0547536	0.0903528	-0.605998	0.544516	0.831939	AT1G16610	AT1G16610	SR45
AT1G16630	275.75	-0.102968	0.109523	-0.940149	0.347141	0.708524	AT1G16630	AT1G16630
AT1G16640	9.13909	0.576625	0.606101	0.951368	0.341418	0.703665	AT1G16640	AT1G16640
AT1G16650	109.025	-0.00900853	0.154694	-0.0582347	0.953562	0.989193	AT1G16650	AT1G16650
AT1G16670	203.698	-0.142763	0.12807	-1.11473	0.264968	0.632369	AT1G16670	AT1G16670	CRPK1
AT1G16680	257.749	0.0880735	0.110198	0.799231	0.424156	0.763839	AT1G16680	AT1G16680
AT1G16690	97.8035	-0.128901	0.163452	-0.788617	0.430336	0.767436	AT1G16690	AT1G16690
AT1G16700	1304.83	0.0403968	0.0740007	0.545898	0.585136	0.853019	AT1G16700	AT1G16700
AT1G16705	7.12595	-0.175443	0.541729	-0.323858	0.746046	0.924378	AT1G16705	AT1G16705
AT1G16710	562.149	-0.0281253	0.0800274	-0.351446	0.725254	0.916444	AT1G16710	AT1G16710	HAC12
AT1G16720	401.733	-0.136253	0.0994468	-1.37011	0.170654	0.508525	AT1G16720	AT1G16720	HCF173
AT1G16730	1.81502	-0.483649	1.16112	-0.416537	0.677017	NA	AT1G16730	AT1G16730	UP6
AT1G16740	357.088	0.100846	0.104875	0.961584	0.336259	0.699227	AT1G16740	AT1G16740
AT1G16750	3.67478	-0.50551	0.809133	-0.624755	0.532132	0.825474	AT1G16750	AT1G16750
AT1G16770	0.848333	-0.101213	1.82958	-0.0553204	0.955883	NA	AT1G16770	AT1G16770
AT1G16780	162.472	-0.337096	0.160053	-2.10616	0.0351908	0.203229	AT1G16780	AT1G16780	AVPL2
AT1G16790	50.9745	-0.267194	0.214381	-1.24635	0.212635	0.569056	AT1G16790	AT1G16790
AT1G16800	219.016	0.0444247	0.119609	0.371417	0.710327	0.909886	AT1G16800	AT1G16800
AT1G16810	582.637	0.143858	0.0945249	1.5219	0.128034	0.436854	AT1G16810	AT1G16810
AT1G16820	20.0387	-0.278525	0.364113	-0.764941	0.444307	0.775294	AT1G16820	AT1G16820
AT1G16825	38.3552	-0.188305	0.260001	-0.724248	0.468914	0.79084	AT1G16825	AT1G16825	RTNLB23
AT1G16830	57.0369	-0.179849	0.228891	-0.785742	0.432018	0.768075	AT1G16830	AT1G16830
AT1G16840	456.021	-0.113514	0.106603	-1.06482	0.286956	0.657006	AT1G16840	AT1G16840
AT1G16850	58.8824	0.0655577	0.238036	0.27541	0.783001	0.937667	AT1G16850	AT1G16850
AT1G16870	681.744	0.195235	0.0917883	2.12702	0.0334186	0.196768	AT1G16870	AT1G16870
AT1G16880	506.3	-0.0864432	0.136405	-0.633726	0.52626	0.82304	AT1G16880	AT1G16880	ACR11
AT1G16890	1732.79	0.0952554	0.0638263	1.49242	0.13559	0.450889	AT1G16890	AT1G16890	UBC36
AT1G16900	430.833	0.0545183	0.0867163	0.628697	0.529547	0.824101	AT1G16900	AT1G16900	ALG9
AT1G16905	199.726	0.0744116	0.135437	0.549418	0.582719	0.851929	AT1G16905	AT1G16905
AT1G16910	0.584777	1.43353	2.28463	0.627468	0.530352	NA	AT1G16910	AT1G16910	LSH8
AT1G16916	77.11	-0.010583	0.186016	-0.056893	0.95463	0.989357	AT1G16916	AT1G16916
AT1G16920	632.93	0.000208761	0.0901577	0.00231551	0.998152	0.999217	AT1G16920	AT1G16920	RABA1B
AT1G16930	181.941	-0.0288769	0.128828	-0.224151	0.82264	0.950527	AT1G16930	AT1G16930
AT1G16960	5.60715	-1.32171	0.731345	-1.80723	0.0707265	0.318119	AT1G16960	AT1G16960
AT1G16970	475.875	-0.0457499	0.0871548	-0.524927	0.599634	0.858974	AT1G16970	AT1G16970	KU70
AT1G17020	118.698	0.155734	0.181255	0.859194	0.390234	0.741243	AT1G17020	AT1G17020	SRG1
AT1G17030	31.0798	-0.831418	0.320316	-2.59562	0.0094421	0.083238	AT1G17030	AT1G17030
AT1G17040	87.4672	-0.12256	0.178412	-0.686952	0.492113	0.80397	AT1G17040	AT1G17040	SHA
AT1G17050	184.864	-0.0559501	0.137422	-0.407141	0.683904	0.899751	AT1G17050	AT1G17050	SPS2
AT1G17060	425.164	-0.113112	0.119676	-0.945149	0.344583	0.706017	AT1G17060	AT1G17060	CYP72C1
AT1G17070	279.725	-0.0113106	0.105946	-0.106758	0.914981	0.978691	AT1G17070	AT1G17070	STIPL1
AT1G17080	633.255	-0.103469	0.0941431	-1.09906	0.271743	0.640824	AT1G17080	AT1G17080
AT1G17090	107.064	-0.195592	0.188619	-1.03696	0.299752	0.669153	AT1G17090	AT1G17090
AT1G17100	46.2142	-0.357946	0.236795	-1.51163	0.130629	0.442099	AT1G17100	AT1G17100
AT1G17110	562.875	0.199049	0.0842675	2.36211	0.0181712	0.129423	AT1G17110	AT1G17110	UBP15
AT1G17120	296.504	-0.0918096	0.0983801	-0.933213	0.35071	0.711731	AT1G17120	AT1G17120	CAT8
AT1G17130	462.642	0.118964	0.0939846	1.26578	0.205593	0.559195	AT1G17130	AT1G17130
AT1G17140	158.874	-0.0702797	0.163542	-0.429736	0.667388	0.891476	AT1G17140	AT1G17140	ICR1
AT1G17145	196.673	0.000645799	0.127421	0.00506824	0.995956	0.998084	AT1G17145	AT1G17145	DA2L
AT1G17147	129.426	-0.766793	0.18324	-4.18464	2.85619e-05	0.000880517	AT1G17147	AT1G17147	VQ1
AT1G17150	0.537769	1.43403	2.24749	0.638056	0.523437	NA	AT1G17150	AT1G17150
AT1G17160	270.25	-0.142346	0.108543	-1.31143	0.189711	0.53677	AT1G17160	AT1G17160
AT1G17170	1413.28	-0.257303	0.143361	-1.79479	0.0726866	0.322298	AT1G17170	AT1G17170	GSTU24
AT1G17180	2979.89	0.497931	0.124726	3.9922	6.54626e-05	0.00177541	AT1G17180	AT1G17180	GSTU25
AT1G17190	2256.34	0.582491	0.146941	3.9641	7.36737e-05	0.00194346	AT1G17190	AT1G17190	GSTU26
AT1G17200	12.9795	0.105091	0.456442	0.23024	0.817905	0.949767	AT1G17200	AT1G17200
AT1G17210	1085.96	-0.0709965	0.0705581	-1.00621	0.314312	0.679588	AT1G17210	AT1G17210	ATILP1
AT1G17220	332.566	-0.148775	0.127026	-1.17122	0.24151	0.605901	AT1G17220	AT1G17220	FUG1
AT1G17230	87.7356	-0.249507	0.183867	-1.357	0.174782	0.51424	AT1G17230	AT1G17230
AT1G17235	6.64872	0.325139	0.565635	0.574821	0.565412	0.844114	AT1G17235	AT1G17235	RTFL11
AT1G17240	30.4885	-0.382882	0.303518	-1.26148	0.207136	0.560879	AT1G17240	AT1G17240	AtRLP2
AT1G17255	8.92039	-0.398941	0.572989	-0.696245	0.486275	0.800945	AT1G17255	AT1G17255
AT1G17260	22.6877	-0.0768924	0.35421	-0.217081	0.828145	0.95236	AT1G17260	AT1G17260	AHA10
AT1G17270	143.629	0.21264	0.137966	1.54125	0.123255	0.42896	AT1G17270	AT1G17270	OFUT5
AT1G17280	530.066	0.125603	0.082504	1.52239	0.127911	0.436622	AT1G17280	AT1G17280	UBC34
AT1G17285	137.549	0.454882	0.166566	2.73094	0.00631544	0.0629508	AT1G17285	AT1G17285
AT1G17290	2276.55	0.104706	0.0738709	1.41741	0.156362	0.485179	AT1G17290	AT1G17290	ALAAT1
AT1G17300	169.928	0.569284	0.132347	4.30144	1.69694e-05	0.000561702	AT1G17300	AT1G17300
AT1G17310	17.1487	0.770691	0.375408	2.05295	0.0400779	0.220808	AT1G17310	AT1G17310
AT1G17330	197.848	0.0327864	0.131782	0.248792	0.803522	0.945488	AT1G17330	AT1G17330
AT1G17340	549.665	0.00303086	0.106704	0.0284044	0.97734	0.994772	AT1G17340	AT1G17340	SAC5
AT1G17345	6.11246	1.94895	0.635495	3.06681	0.00216353	0.0282655	AT1G17345	AT1G17345	SAUR77
AT1G17350	200.909	0.170802	0.129423	1.31972	0.186927	0.532397	AT1G17350	AT1G17350
AT1G17360	541.083	0.156696	0.0883686	1.77321	0.0761936	0.330765	AT1G17360	AT1G17360
AT1G17370	674.498	-0.0642903	0.0876754	-0.733276	0.46339	0.786904	AT1G17370	AT1G17370	UBP1B
AT1G17380	9.71169	1.03502	0.522813	1.97972	0.0477348	0.248103	AT1G17380	AT1G17380	TIFY11A
AT1G17400	12.0292	-0.578532	0.474692	-1.21875	0.222938	0.582864	AT1G17400	AT1G17400
AT1G17410	72.9421	0.37175	0.204016	1.82216	0.0684303	0.311808	AT1G17410	AT1G17410
AT1G17420	0.580699	-0.074976	2.04696	-0.036628	0.970782	NA	AT1G17420	AT1G17420	LOX3
AT1G17430	204.886	-0.0149923	0.138409	-0.108319	0.913743	0.978046	AT1G17430	AT1G17430
AT1G17440	445.315	0.0136678	0.0870195	0.157066	0.875193	0.966742	AT1G17440	AT1G17440	TAF12B
AT1G17450	372.398	-0.0516812	0.10631	-0.486135	0.626871	0.872224	AT1G17450	AT1G17450
AT1G17455	154.021	0.105638	0.145395	0.726559	0.467496	0.789926	AT1G17455	AT1G17455	EFL4
AT1G17460	67.0254	-0.22655	0.200421	-1.13037	0.25832	0.625656	AT1G17460	AT1G17460	TRFL3
AT1G17470	1264.5	-0.0572083	0.0626086	-0.913746	0.360851	0.719854	AT1G17470	AT1G17470	DRG1
AT1G17480	41.1084	-0.123868	0.242726	-0.510321	0.609827	0.864532	AT1G17480	AT1G17480	IQD7
AT1G17490	129.626	0.356999	0.170029	2.09963	0.0357611	0.205465	AT1G17490	AT1G17490
AT1G17500	1246.57	0.254228	0.06706	3.79106	0.000150008	0.00339991	AT1G17500	AT1G17500	ALA4
AT1G17510	136.724	-0.0820648	0.161905	-0.506868	0.612247	0.865865	AT1G17510	AT1G17510
AT1G17520	162.406	0.0363745	0.134278	0.270889	0.786476	0.938713	AT1G17520	AT1G17520
AT1G17530	349.329	0.00293611	0.093972	0.0312445	0.975075	0.994158	AT1G17530	AT1G17530	TIM23-1
AT1G17540	1.9507	-1.03413	1.03936	-0.99496	0.319756	NA	AT1G17540	AT1G17540
AT1G17550	497.995	0.00176577	0.0824062	0.0214277	0.982904	0.995461	AT1G17550	AT1G17550	HAB2
AT1G17560	182.624	0.16511	0.142891	1.1555	0.247886	0.614394	AT1G17560	AT1G17560	HLL
AT1G17580	488.717	0.210935	0.0813537	2.59281	0.00951953	0.0837053	AT1G17580	AT1G17580	XI-1
AT1G17590	117.755	-0.105682	0.145771	-0.724988	0.468459	0.790454	AT1G17590	AT1G17590	NFYA8
AT1G17600	1.79228	-1.25539	1.24231	-1.01053	0.312243	NA	AT1G17600	AT1G17600
AT1G17620	895.641	0.27818	0.0988924	2.81296	0.00490885	0.0525687	AT1G17620	AT1G17620
AT1G17630	64.5972	-0.00285327	0.225998	-0.0126252	0.989927	0.996311	AT1G17630	AT1G17630	PCMP-E72
AT1G17640	62.2192	-0.340134	0.197022	-1.72637	0.0842805	0.350174	AT1G17640	AT1G17640
AT1G17650	74.0748	0.00282327	0.195004	0.014478	0.988449	0.996304	AT1G17650	AT1G17650	GLYR2
AT1G17665	72.6911	-0.0657312	0.189955	-0.346035	0.729316	0.917364	AT1G17665	AT1G17665
AT1G17680	413.11	-0.00268973	0.0859642	-0.031289	0.975039	0.994158	AT1G17680	AT1G17680
AT1G17690	528.142	0.019487	0.0905293	0.215256	0.829568	0.952797	AT1G17690	AT1G17690	NOF1
AT1G17700	2.28042	1.35907	0.975977	1.39252	0.163765	NA	AT1G17700	AT1G17700	PRA1F1
AT1G17720	1373.96	0.0625178	0.0595502	1.04983	0.293795	0.663376	AT1G17720	AT1G17720	PP2AB2
AT1G17730	354.37	0.0284298	0.104957	0.270872	0.78649	0.938713	AT1G17730	AT1G17730	CHMP1A
AT1G17744	1.10713	-0.230185	1.42168	-0.161911	0.871376	NA	AT1G17744	AT1G17744
AT1G17745	1645.16	-0.288336	0.0718299	-4.01415	5.96612e-05	0.00164967	AT1G17745	AT1G17745	PGDH
AT1G17750	121.407	0.343356	0.146988	2.33594	0.0194944	0.136033	AT1G17750	AT1G17750	PEPR2
AT1G17760	429.336	0.0386582	0.0807875	0.478516	0.632283	0.87517	AT1G17760	AT1G17760	CSTF77
AT1G17780	117.3	0.0699189	0.159566	0.438182	0.661254	0.888057	AT1G17780	AT1G17780
AT1G17790	119.513	-0.0999869	0.168618	-0.59298	0.553194	0.836473	AT1G17790	AT1G17790	GTE5
AT1G17820	180.861	-0.333763	0.129345	-2.58041	0.00986838	0.0858599	AT1G17820	AT1G17820
AT1G17830	10.9032	0.288675	0.550184	0.524689	0.599799	0.858974	AT1G17830	AT1G17830
AT1G17840	36.2585	0.951258	0.373084	2.54972	0.010781	0.0908164	AT1G17840	AT1G17840	ABCG11
AT1G17850	96.7815	0.0922048	0.180716	0.510219	0.609898	0.864556	AT1G17850	AT1G17850	STR8
AT1G17860	5320.36	0.0400806	0.116543	0.343912	0.730912	0.918175	AT1G17860	AT1G17860	KTI2
AT1G17870	49.9182	-0.185444	0.274237	-0.676216	0.498903	0.806847	AT1G17870	AT1G17870	EGY3
AT1G17880	2303.45	0.211505	0.0674964	3.13357	0.00172695	0.0236383	AT1G17880	AT1G17880	BTF3
AT1G17890	1343.37	0.0694713	0.0732167	0.948845	0.342699	0.704651	AT1G17890	AT1G17890	GER2
AT1G17920	58.3797	-0.221778	0.20903	-1.06099	0.288696	0.658315	AT1G17920	AT1G17920	HDG12
AT1G17930	147.904	-0.022638	0.152695	-0.148256	0.88214	0.969561	AT1G17930	AT1G17930	MAIN
AT1G17940	151.273	0.00455284	0.187066	0.0243382	0.980583	0.995288	AT1G17940	AT1G17940
AT1G17950	55.0229	-0.51483	0.255009	-2.01887	0.043501	0.233198	AT1G17950	AT1G17950	MYB52
AT1G17960	39.6323	-0.595388	0.314438	-1.8935	0.0582913	0.283096	AT1G17960	AT1G17960
AT1G17970	225.541	-0.354512	0.129773	-2.73178	0.00629932	0.0628478	AT1G17970	AT1G17970
AT1G17980	458.255	0.0345663	0.087577	0.394696	0.693068	0.903255	AT1G17980	AT1G17980	PAPS1
AT1G18030	123.295	-0.195425	0.146343	-1.33539	0.181749	0.524524	AT1G18030	AT1G18030
AT1G18040	199.36	-0.226697	0.118341	-1.91562	0.0554131	0.274211	AT1G18040	AT1G18040	CDKD-3
AT1G18060	90.6629	-0.164472	0.191188	-0.860265	0.389643	0.74087	AT1G18060	AT1G18060
AT1G18070	2192.15	-0.0247423	0.056234	-0.439989	0.659945	0.887388	AT1G18070	AT1G18070
AT1G18075	9.85967	0.0319032	0.494022	0.0645786	0.94851	0.987722	AT1G18075	AT1G18075	MIR159B
AT1G18080	6615.63	0.0718904	0.0639252	1.1246	0.260758	0.628539	AT1G18080	AT1G18080	RACK1A
AT1G18090	50.8588	0.0472799	0.247684	0.190888	0.848613	0.958733	AT1G18090	AT1G18090
AT1G18100	29.9946	-0.718582	0.334845	-2.14601	0.031872	0.189935	AT1G18100	AT1G18100	MFT
AT1G18140	371.929	0.303971	0.169932	1.78878	0.0736503	0.324083	AT1G18140	AT1G18140	LAC1
AT1G18150	1097.37	-0.0167878	0.0809683	-0.207339	0.835745	0.954933	AT1G18150	AT1G18150	MPK8
AT1G18160	859.681	-0.0682902	0.0693982	-0.984034	0.325099	0.688638	AT1G18160	AT1G18160
AT1G18170	41.526	0.17612	0.27155	0.648574	0.516614	0.816748	AT1G18170	AT1G18170	FKBP17-2
AT1G18180	90.927	0.70976	0.159603	4.44704	8.70621e-06	0.000321119	AT1G18180	AT1G18180
AT1G18190	386.033	0.170463	0.095214	1.79032	0.0734028	0.323535	AT1G18190	AT1G18190	GC2
AT1G18200	111.722	-0.204549	0.209544	-0.976164	0.328983	0.692642	AT1G18200	AT1G18200	RABA6B
AT1G18210	808.364	0.144211	0.0914985	1.5761	0.115003	0.413183	AT1G18210	AT1G18210	CML27
AT1G18250	275.529	0.00841205	0.142187	0.0591619	0.952823	0.988973	AT1G18250	AT1G18250	ATLP-1
AT1G18260	843.297	-0.0280292	0.0756832	-0.370349	0.711122	0.910052	AT1G18260	AT1G18260	HRD3A
AT1G18265	12.7592	0.194815	0.419142	0.464796	0.642078	0.878926	AT1G18265	AT1G18265
AT1G18270	1978.18	0.42346	0.130458	3.24595	0.0011706	0.0174853	AT1G18270	AT1G18270
AT1G18280	4.23804	0.654817	0.736666	0.888892	0.374061	0.729615	AT1G18280	AT1G18280
AT1G18290	55.2817	0.00391446	0.195654	0.020007	0.984038	0.995643	AT1G18290	AT1G18290
AT1G18300	44.1328	0.241831	0.251341	0.962162	0.335968	0.698905	AT1G18300	AT1G18300	NUDT4
AT1G18320	27.0568	-0.102812	0.33179	-0.309872	0.756659	0.92765	AT1G18320	AT1G18320
AT1G18330	31.5252	1.38012	0.412652	3.3445	0.00082431	0.0133017	AT1G18330	AT1G18330	RVE7
AT1G18335	100.394	0.164887	0.163397	1.00912	0.312917	0.67919	AT1G18335	AT1G18335
AT1G18340	163.128	-0.0141142	0.131613	-0.10724	0.914599	0.978506	AT1G18340	AT1G18340	TFB4
AT1G18360	96.5278	-0.187746	0.183988	-1.02043	0.307526	0.675165	AT1G18360	AT1G18360
AT1G18370	435.127	-0.032117	0.113513	-0.282937	0.777225	0.935136	AT1G18370	AT1G18370	KIN7A
AT1G18382	1.7405	0.799268	1.16713	0.684814	0.493461	NA	AT1G18382	AT1G18382
AT1G18390	578.503	-0.279176	0.131446	-2.12389	0.0336792	0.19757	AT1G18390	AT1G18390
AT1G18400	3.70539	1.99374	0.901227	2.21225	0.0269493	0.170434	AT1G18400	AT1G18400	BEE1
AT1G18410	42.1893	0.347335	0.225142	1.54274	0.122894	0.428417	AT1G18410	AT1G18410
AT1G18415	22.9299	-0.0827758	0.362645	-0.228256	0.819448	0.950252	AT1G18415	AT1G18415
AT1G18420	31.6648	0.7055	0.279523	2.52394	0.0116047	0.0954578	AT1G18420	AT1G18420	ALMT3
AT1G18430	7.88042	0.456887	0.555932	0.821839	0.411168	0.754934	AT1G18430	AT1G18430
AT1G18440	95.4018	0.130804	0.167572	0.78058	0.435049	0.769432	AT1G18440	AT1G18440
AT1G18450	698.469	0.0836051	0.0801611	1.04296	0.296965	0.666677	AT1G18450	AT1G18450	ARP4
AT1G18460	383.212	0.50277	0.12378	4.06182	4.86923e-05	0.00139686	AT1G18460	AT1G18460
AT1G18470	639.37	-0.320806	0.119152	-2.69241	0.00709386	0.0681505	AT1G18470	AT1G18470
AT1G18480	389.247	0.0277356	0.0873115	0.317663	0.750741	0.925799	AT1G18480	AT1G18480	SLP2
AT1G18485	26.8007	0.566283	0.323559	1.75017	0.0800895	0.339821	AT1G18485	AT1G18485	PCMP-H8
AT1G18490	127.898	0.0175075	0.162338	0.107846	0.914118	0.978203	AT1G18490	AT1G18490	PCO3
AT1G18500	1156.05	0.202034	0.0665623	3.03526	0.00240329	0.030454	AT1G18500	AT1G18500	IPMS1
AT1G18530	1.40418	-0.0731223	1.45441	-0.0502761	0.959902	NA	AT1G18530	AT1G18530	CML15
AT1G18540	5056.8	0.137347	0.0607885	2.25942	0.0238574	0.156885	AT1G18540	AT1G18540	RPL6A
AT1G18550	112.331	0.059982	0.156448	0.3834	0.701423	0.907311	AT1G18550	AT1G18550	KIN8A
AT1G18560	77.3225	0.150628	0.188634	0.79852	0.424569	0.764093	AT1G18560	AT1G18560
AT1G18570	231.896	0.289719	0.185443	1.56231	0.118215	0.419687	AT1G18570	AT1G18570	MYB51
AT1G18580	402.112	-0.072408	0.101418	-0.713958	0.475253	0.794008	AT1G18580	AT1G18580	GAUT11
AT1G18590	308.226	0.360589	0.186007	1.93858	0.0525526	0.264492	AT1G18590	AT1G18590	SOT17
AT1G18600	223.279	-0.0331058	0.113231	-0.292374	0.770001	0.932264	AT1G18600	AT1G18600	RBL12
AT1G18610	120.807	-0.080567	0.143826	-0.560172	0.575362	0.847643	AT1G18610	AT1G18610
AT1G18620	374.788	-0.0962488	0.104575	-0.920381	0.357374	0.717121	AT1G18620	AT1G18620
AT1G18630	287.924	-0.0294937	0.129467	-0.227808	0.819796	0.9503	AT1G18630	AT1G18630	RBG6
AT1G18640	372.011	0.134355	0.0991141	1.35556	0.175238	0.514757	AT1G18640	AT1G18640	PSP
AT1G18650	61.3238	0.125898	0.223882	0.562341	0.573884	0.847513	AT1G18650	AT1G18650	PDCB3
AT1G18660	546.173	0.0434257	0.0853815	0.508608	0.611027	0.865013	AT1G18660	AT1G18660
AT1G18670	157.177	0.0693773	0.131321	0.528303	0.597289	0.857814	AT1G18670	AT1G18670	IBS1
AT1G18680	56.2898	-0.0671387	0.235995	-0.284492	0.776033	0.934851	AT1G18680	AT1G18680
AT1G18690	179.635	0.0516684	0.120403	0.429128	0.66783	0.891745	AT1G18690	AT1G18690	XXT4
AT1G18700	460.081	0.106324	0.0798996	1.33073	0.183279	0.527462	AT1G18700	AT1G18700
AT1G18720	1429.14	-0.192292	0.0772647	-2.48874	0.0128198	0.102344	AT1G18720	AT1G18720
AT1G18730	1.41202	-0.839301	1.43637	-0.584321	0.559004	NA	AT1G18730	AT1G18730	PNSB4
AT1G18740	454.02	0.119253	0.0939209	1.26972	0.204186	0.557484	AT1G18740	AT1G18740
AT1G18750	19.1987	0.0501996	0.354898	0.141448	0.887516	0.970644	AT1G18750	AT1G18750	AGL65
AT1G18773	15.9296	-0.0673525	0.383798	-0.17549	0.860695	0.962411	AT1G18773	AT1G18773
AT1G18800	665.978	0.164989	0.0892633	1.84834	0.0645526	0.301864	AT1G18800	AT1G18800	NRP2
AT1G18830	1.06068	-0.859476	1.63274	-0.526402	0.598609	NA	AT1G18830	AT1G18830	SEC31A
AT1G18835	8.71911	-0.202769	0.527969	-0.384055	0.700937	0.907191	AT1G18835	AT1G18835	MIF3
AT1G18840	623.758	0.02152	0.0902686	0.2384	0.811571	0.94756	AT1G18840	AT1G18840	IQD30
AT1G18850	334.875	0.0281044	0.12364	0.227308	0.820184	0.9503	AT1G18850	AT1G18850
AT1G18860	167.107	-0.619187	0.180087	-3.43827	0.000585436	0.01017	AT1G18860	AT1G18860	WRKY61
AT1G18870	40.4075	-0.209716	0.705584	-0.297223	0.766296	0.93105	AT1G18870	AT1G18870	ICS2
AT1G18880	660.964	-0.154196	0.125229	-1.23131	0.218206	0.5762	AT1G18880	AT1G18880	NPF2.9
AT1G18890	488.65	-0.123359	0.0892628	-1.38198	0.166978	0.502948	AT1G18890	AT1G18890	CPK10
AT1G18900	282.191	-0.0605214	0.108966	-0.555418	0.578609	0.849347	AT1G18900	AT1G18900
AT1G18910	611.696	-0.160545	0.0742936	-2.16095	0.0306989	0.185514	AT1G18910	AT1G18910
AT1G18940	75.6193	0.287206	0.19037	1.50867	0.131383	0.443148	AT1G18940	AT1G18940
AT1G18950	514.391	0.00912509	0.0801626	0.113832	0.909371	0.976656	AT1G18950	AT1G18950
AT1G18960	5.17177	-0.900572	0.732593	-1.22929	0.218962	0.57722	AT1G18960	AT1G18960
AT1G18970	266.39	0.50351	0.337255	1.49297	0.135445	0.450794	AT1G18970	AT1G18970	GLP1
AT1G18980	979.252	0.12189	0.152091	0.801431	0.422882	0.762916	AT1G18980	AT1G18980
AT1G18990	1.631	-0.0922059	1.29274	-0.0713261	0.943138	NA	AT1G18990	AT1G18990	MYOB5
AT1G19000	1613.8	-0.0731276	0.0818024	-0.893954	0.371346	0.727926	AT1G19000	AT1G19000
AT1G19010	61.919	0.0408337	0.209345	0.195054	0.84535	0.957959	AT1G19010	AT1G19010
AT1G19020	215.606	0.444809	0.190361	2.33666	0.0194567	0.135816	AT1G19020	AT1G19020
AT1G19025	41.5295	0.316033	0.23887	1.32303	0.185825	0.530654	AT1G19025	AT1G19025
AT1G19030	0.665093	-0.0173485	2.21735	-0.00782397	0.993757	NA	AT1G19030	NA	NA
AT1G19050	95.654	-0.253587	0.321681	-0.788316	0.430512	0.767447	AT1G19050	AT1G19050	ARR7
AT1G19070	13.3184	-0.109789	0.451722	-0.243045	0.80797	0.946853	AT1G19070	AT1G19070
AT1G19080	57.2577	-0.238497	0.217415	-1.09696	0.272658	0.641795	AT1G19080	AT1G19080	TTN10
AT1G19100	159.984	0.23355	0.131466	1.7765	0.0756507	0.329367	AT1G19100	AT1G19100	MORC6
AT1G19110	834.412	0.0107037	0.074278	0.144103	0.885419	0.970151	AT1G19110	AT1G19110
AT1G19115	23.1643	0.201925	0.363229	0.555917	0.578267	0.849152	AT1G19115	AT1G19115
AT1G19120	305.594	0.0440843	0.100694	0.437804	0.661528	0.888307	AT1G19120	AT1G19120	LSM1A
AT1G19130	455.328	0.130389	0.0894687	1.45737	0.145014	0.467089	AT1G19130	AT1G19130
AT1G19140	477.426	0.167064	0.0984778	1.69646	0.0897988	0.362286	AT1G19140	AT1G19140
AT1G19160	0.544593	-0.694196	2.30832	-0.300736	0.763616	NA	AT1G19160	AT1G19160
AT1G19170	256.288	0.0380907	0.107727	0.353586	0.723649	0.916388	AT1G19170	AT1G19170
AT1G19180	524.989	0.804906	0.141169	5.70172	1.18604e-08	1.08879e-06	AT1G19180	AT1G19180	TIFY10A
AT1G19190	78.2356	-0.466306	0.189085	-2.46611	0.0136588	0.106865	AT1G19190	AT1G19190	CXE1
AT1G19200	14.2849	-0.642262	0.446404	-1.43874	0.150223	0.476114	AT1G19200	AT1G19200	FLZ12
AT1G19210	0.833841	-0.373751	1.54422	-0.242032	0.808755	NA	AT1G19210	AT1G19210	ERF017
AT1G19220	390.862	0.359181	0.145954	2.46093	0.0138579	0.107972	AT1G19220	AT1G19220	ARF19
AT1G19230	456.369	0.0689969	0.103147	0.668919	0.503547	0.809148	AT1G19230	AT1G19230	RBOHE
AT1G19240	115.713	-0.144257	0.155523	-0.927555	0.353639	0.713701	AT1G19240	AT1G19240
AT1G19250	89.9504	-1.49721	0.234747	-6.37796	1.79458e-10	2.43862e-08	AT1G19250	AT1G19250	FMO1
AT1G19270	308.337	-0.0898323	0.109417	-0.821011	0.41164	0.755368	AT1G19270	AT1G19270	DA1
AT1G19290	149.205	-0.0898598	0.144296	-0.622747	0.533451	0.826166	AT1G19290	AT1G19290
AT1G19300	158.802	-0.302387	0.149179	-2.02701	0.0426618	0.230133	AT1G19300	AT1G19300	GATL1
AT1G19310	198.992	-0.0609709	0.132339	-0.460718	0.645001	0.880535	AT1G19310	AT1G19310
AT1G19330	31.4125	-0.182685	0.341434	-0.535053	0.592613	0.85521	AT1G19330	AT1G19330
AT1G19340	48.7559	-0.00943068	0.24191	-0.0389843	0.968903	0.9929	AT1G19340	AT1G19340
AT1G19350	272.565	-0.0423869	0.109084	-0.38857	0.697594	0.904872	AT1G19350	AT1G19350	BES1
AT1G19360	1505.9	0.11495	0.0662919	1.734	0.0829186	0.34653	AT1G19360	AT1G19360	RRA3
AT1G19370	537.267	-0.116747	0.0777789	-1.50101	0.133353	0.446807	AT1G19370	AT1G19370
AT1G19373	1.0744	0.850197	1.4687	0.578877	0.562672	NA	AT1G19373	AT1G19373
AT1G19376	0.856407	-4.15831	1.84058	-2.25923	0.0238689	NA	AT1G19376	AT1G19376
AT1G19380	59.1756	2.21908	0.274616	8.08067	6.44144e-16	2.07887e-13	AT1G19380	AT1G19380
AT1G19390	0.808311	-0.0173513	2.14957	-0.00807199	0.99356	NA	AT1G19390	AT1G19390	WAKL11
AT1G19394	34.1504	-0.051088	0.263552	-0.193844	0.846298	0.958335	AT1G19394	AT1G19394
AT1G19397	114.194	0.203143	0.167436	1.21326	0.225032	0.585101	AT1G19397	AT1G19397
AT1G19400	288.189	0.00958876	0.112517	0.0852208	0.932086	0.983813	AT1G19400	AT1G19400
AT1G19415	1.37746	-1.54061	1.48158	-1.03985	0.298411	NA	AT1G19415	NA	NA
AT1G19420	5.59079	-0.368159	0.738185	-0.498736	0.617966	0.869004	AT1G19420	NA	NA
AT1G19430	419.054	-0.134227	0.0904339	-1.48426	0.13774	0.455421	AT1G19430	AT1G19430
AT1G19440	585.547	0.0591018	0.0964382	0.612847	0.539978	0.829546	AT1G19440	AT1G19440	KCS4
AT1G19450	816.39	0.517428	0.103069	5.02021	5.16138e-07	2.92078e-05	AT1G19450	AT1G19450
AT1G19480	117.895	-0.0132454	0.15344	-0.0863228	0.93121	0.983561	AT1G19480	AT1G19480
AT1G19485	289.566	0.112809	0.102615	1.09935	0.271617	0.640765	AT1G19485	AT1G19485
AT1G19490	61.3246	-0.0906652	0.223184	-0.406236	0.684569	0.899893	AT1G19490	AT1G19490
AT1G19520	917.372	0.0261044	0.08731	0.298986	0.764951	0.930456	AT1G19520	AT1G19520	NFD5
AT1G19530	10.0991	1.2618	0.601184	2.09886	0.0358291	0.205691	AT1G19530	AT1G19530
AT1G19540	14.623	-0.864655	0.4026	-2.14768	0.0317393	0.189582	AT1G19540	AT1G19540
AT1G19560	6.05993	-0.506307	0.588421	-0.86045	0.389541	0.740813	AT1G19560	NA	NA
AT1G19570	1143.17	0.31356	0.153016	2.0492	0.0404427	0.222344	AT1G19570	AT1G19570	DHAR1
AT1G19580	458.898	0.0953593	0.0859317	1.10971	0.267124	0.635186	AT1G19580	AT1G19580	GAMMACA1
AT1G19600	762.041	-0.221703	0.10539	-2.10365	0.0354087	0.203863	AT1G19600	AT1G19600
AT1G19640	1.03926	0.980812	1.68587	0.581786	0.560711	NA	AT1G19640	AT1G19640	JMT
AT1G19650	61.3996	0.549923	0.224707	2.44729	0.0143934	0.110683	AT1G19650	AT1G19650	SFH4
AT1G19660	556.593	-0.152608	0.155587	-0.980856	0.326664	0.690537	AT1G19660	AT1G19660	BBD2
AT1G19680	286.02	0.005076	0.110711	0.0458491	0.963431	0.991628	AT1G19680	AT1G19680
AT1G19690	134.845	0.0909375	0.140629	0.646648	0.51786	0.817392	AT1G19690	AT1G19690
AT1G19700	423.014	-0.0401452	0.122329	-0.328175	0.742779	0.922667	AT1G19700	AT1G19700	BLH10
AT1G19710	422.544	0.0530157	0.0876997	0.604514	0.545502	0.832331	AT1G19710	AT1G19710
AT1G19715	93.599	0.19565	0.189102	1.03463	0.300844	0.669937	AT1G19715	AT1G19715	JAL3
AT1G19720	55.534	0.192948	0.219328	0.879724	0.379009	0.733483	AT1G19720	AT1G19720	DYW7
AT1G19730	134.283	0.175929	0.156709	1.12265	0.261585	0.629505	AT1G19730	AT1G19730	TRX4
AT1G19740	117.578	-0.345671	0.173576	-1.99147	0.0464288	0.243893	AT1G19740	AT1G19740
AT1G19750	6.2064	-0.686762	0.706206	-0.972468	0.330818	0.693865	AT1G19750	AT1G19750
AT1G19770	597.882	-0.0036123	0.0771497	-0.046822	0.962655	0.991611	AT1G19770	AT1G19770	PUP14
AT1G19780	0.908788	2.22554	1.86647	1.19238	0.233112	NA	AT1G19780	AT1G19780	CNGC8
AT1G19790	14.7953	0.362793	0.480328	0.755303	0.450067	0.778702	AT1G19790	AT1G19790	SRS7
AT1G19800	274.264	-0.00388938	0.0998413	-0.0389556	0.968926	0.9929	AT1G19800	AT1G19800	TGD1
AT1G19835	1382.2	-0.0533421	0.0822994	-0.648147	0.51689	0.816748	AT1G19835	AT1G19835	FPP4
AT1G19840	55.273	-0.906283	0.234749	-3.86065	0.000113084	0.00273508	AT1G19840	AT1G19840
AT1G19850	288.83	0.142396	0.107295	1.32715	0.184461	0.528622	AT1G19850	AT1G19850	ARF5
AT1G19860	242.133	-0.0350396	0.112945	-0.310235	0.756382	0.92765	AT1G19860	AT1G19860
AT1G19870	1744.57	-0.0753278	0.0494419	-1.52356	0.127618	0.43627	AT1G19870	AT1G19870	IQD32
AT1G19880	686.108	-0.00387931	0.0770864	-0.0503242	0.959864	0.991611	AT1G19880	AT1G19880
AT1G19900	810.306	-0.46225	0.216507	-2.13504	0.032758	0.193817	AT1G19900	AT1G19900
AT1G19910	3854.59	-0.0639135	0.067121	-0.952212	0.340989	0.703328	AT1G19910	AT1G19910	VHA-C2
AT1G19920	1020.06	0.100255	0.0804126	1.24676	0.212486	0.568972	AT1G19920	AT1G19920	APS2
AT1G19940	34.6836	0.714539	0.238219	2.99951	0.00270417	0.0334059	AT1G19940	AT1G19940	AtGH9B5
AT1G19950	107.017	-0.150524	0.187818	-0.801436	0.422879	0.762916	AT1G19950	AT1G19950	HVA22H
AT1G19960	36.7707	-0.734385	0.477071	-1.53936	0.123716	0.429832	AT1G19960	AT1G19960
AT1G19968	28.8916	0.00500991	0.283677	0.0176606	0.98591	0.995936	AT1G19968	AT1G19968
AT1G19970	66.269	-0.133714	0.196302	-0.681164	0.495768	0.805664	AT1G19970	AT1G19970
AT1G19980	73.6695	-0.17597	0.188804	-0.932021	0.351326	0.71176	AT1G19980	AT1G19980
AT1G19990	150.826	0.0494568	0.15656	0.315898	0.75208	0.926398	AT1G19990	AT1G19990
AT1G20010	2080.34	-0.0383439	0.081919	-0.468071	0.639734	0.877777	AT1G20010	AT1G20010	TUBB5
AT1G20015	2.55051	-0.416418	0.899019	-0.463192	0.643227	0.879881	AT1G20015	AT1G20015
AT1G20020	84.2272	-0.529143	0.226806	-2.33302	0.019647	0.13672	AT1G20020	AT1G20020	LFNR2
AT1G20030	112.938	-0.660552	0.209745	-3.14931	0.00163659	0.022687	AT1G20030	AT1G20030
AT1G20050	1345.96	0.0926104	0.0558481	1.65825	0.0972661	0.378277	AT1G20050	AT1G20050	HYD1
AT1G20060	131.298	-0.199886	0.142742	-1.40033	0.161415	0.49371	AT1G20060	AT1G20060
AT1G20065	15.5741	0.563857	0.413737	1.36284	0.172933	0.511739	AT1G20065	AT1G20065
AT1G20070	89.4137	-0.157764	0.190666	-0.827434	0.407991	0.752215	AT1G20070	AT1G20070
AT1G20080	10.809	-0.521391	0.480495	-1.08511	0.277872	0.646594	AT1G20080	AT1G20080	SYT2
AT1G20090	897.229	-0.0439461	0.0823531	-0.53363	0.593598	0.855233	AT1G20090	AT1G20090	ARAC4
AT1G20100	876.126	0.0959085	0.0629967	1.52244	0.1279	0.436622	AT1G20100	AT1G20100
AT1G20110	1519.25	-0.138865	0.0735563	-1.88787	0.0590432	0.285347	AT1G20110	AT1G20110	FREE1
AT1G20130	1.665	-0.568303	1.52578	-0.372467	0.709545	NA	AT1G20130	AT1G20130	APG
AT1G20140	202.189	-0.179724	0.132125	-1.36026	0.173749	0.512904	AT1G20140	AT1G20140	ASK4
AT1G20150	3.80891	-0.997798	0.779753	-1.27963	0.200674	0.552141	AT1G20150	AT1G20150	SBT5.1
AT1G20160	928.645	-0.396301	0.11361	-3.48826	0.000486167	0.00869419	AT1G20160	AT1G20160	CRSP
AT1G20190	405.353	-0.683252	0.161488	-4.23098	2.32678e-05	0.000742807	AT1G20190	AT1G20190	EXPA11
AT1G20200	1226.78	-0.0151558	0.0625434	-0.242325	0.808529	0.946989	AT1G20200	AT1G20200	RPN3A
AT1G20220	1267.62	0.117518	0.0887978	1.32344	0.18569	0.530424	AT1G20220	AT1G20220
AT1G20225	637.292	-0.0634798	0.0914678	-0.694013	0.487674	0.801601	AT1G20225	AT1G20225
AT1G20230	49.367	0.132655	0.2468	0.537501	0.590922	0.854495	AT1G20230	AT1G20230	PCMP-H21
AT1G20260	4139.85	0.0643232	0.0698911	0.920335	0.357398	0.717121	AT1G20260	AT1G20260	VHA-B3
AT1G20270	197.857	-0.0614606	0.143014	-0.429752	0.667376	0.891476	AT1G20270	AT1G20270	P4H3
AT1G20300	153.085	-0.00876559	0.136069	-0.0644203	0.948636	0.987754	AT1G20300	AT1G20300
AT1G20310	0.906618	4.65884	2.15062	2.16627	0.0302903	NA	AT1G20310	AT1G20310
AT1G20330	1459.35	0.0377107	0.067029	0.562603	0.573705	0.847506	AT1G20330	AT1G20330	SMT2
AT1G20340	246.399	-0.486485	0.161191	-3.01806	0.00254398	0.0319428	AT1G20340	AT1G20340	DRT112
AT1G20350	0.629617	-0.755277	2.31153	-0.326743	0.743862	NA	AT1G20350	AT1G20350	TIM17-1
AT1G20370	331.262	0.0285618	0.0970061	0.294433	0.768427	0.931611	AT1G20370	AT1G20370
AT1G20380	366.972	0.11372	0.101627	1.11899	0.263142	0.630604	AT1G20380	AT1G20380
AT1G20390	26.655	-0.0416083	0.394333	-0.105515	0.915967	0.979006	AT1G20390	NA	NA
AT1G20400	0.536675	-0.979142	2.54561	-0.384639	0.700505	NA	AT1G20400	AT1G20400
AT1G20410	250.965	-0.029676	0.10784	-0.275185	0.783174	0.937712	AT1G20410	AT1G20410
AT1G20430	467.965	0.121225	0.101027	1.19993	0.230167	0.591158	AT1G20430	AT1G20430
AT1G20440	8477.94	0.0154865	0.126887	0.12205	0.90286	0.975208	AT1G20440	AT1G20440	COR47
AT1G20450	2186.55	0.0511308	0.133387	0.383326	0.701478	0.907311	AT1G20450	AT1G20450	ERD10
AT1G20460	118.256	-0.0292952	0.149303	-0.196213	0.844444	0.957815	AT1G20460	AT1G20460
AT1G20470	47.3668	0.457978	0.232806	1.96721	0.0491592	0.252835	AT1G20470	AT1G20470
AT1G20480	140.021	0.170725	0.155498	1.09792	0.272237	0.641463	AT1G20480	AT1G20480	4CLL2
AT1G20490	135.854	0.294649	0.154071	1.91242	0.0558221	0.275378	AT1G20490	AT1G20490
AT1G20510	495.828	0.433636	0.09391	4.61758	3.88248e-06	0.000161354	AT1G20510	AT1G20510	4CLL5
AT1G20515	2.71706	0.619162	1.22452	0.505636	0.613112	0.86608	AT1G20515	AT1G20515
AT1G20530	16.6339	-0.0922444	0.369006	-0.249981	0.802602	0.945193	AT1G20530	AT1G20530
AT1G20540	195.506	-0.0418796	0.128982	-0.324693	0.745413	0.923994	AT1G20540	AT1G20540
AT1G20550	126.504	0.18889	0.148207	1.2745	0.202486	0.554984	AT1G20550	AT1G20550	OFUT6
AT1G20560	552.408	-0.167803	0.0843342	-1.98974	0.0466197	0.24452	AT1G20560	AT1G20560	AAE1
AT1G20570	35.0599	0.00523781	0.272401	0.0192283	0.984659	0.995643	AT1G20570	AT1G20570
AT1G20575	401.772	-0.0743447	0.0908484	-0.818338	0.413164	0.756737	AT1G20575	AT1G20575	DPMS1
AT1G20580	656.393	0.120599	0.0969727	1.24364	0.213634	0.570325	AT1G20580	AT1G20580	SMD3B
AT1G20610	303.201	-0.298742	0.113214	-2.63873	0.00832177	0.07636	AT1G20610	AT1G20610	CYCB2-3
AT1G20620	2138.52	-0.0986382	0.218608	-0.45121	0.651838	0.8842	AT1G20620	AT1G20620	CAT3
AT1G20630	343.792	-0.110948	0.127464	-0.870431	0.384065	0.736497	AT1G20630	AT1G20630	CAT1
AT1G20640	401.731	-0.0574482	0.116796	-0.491868	0.622813	0.87094	AT1G20640	AT1G20640	NLP4
AT1G20650	78.1651	-0.346808	0.228023	-1.52093	0.128277	0.437365	AT1G20650	AT1G20650	PBL21
AT1G20670	271.805	-0.0221792	0.116305	-0.190699	0.848762	0.958754	AT1G20670	AT1G20670
AT1G20690	46.7734	0.00896259	0.218919	0.0409401	0.967344	0.992528	AT1G20690	AT1G20690
AT1G20693	2188.01	0.203748	0.111895	1.82089	0.0686241	0.312487	AT1G20693	AT1G20693	HMGB2
AT1G20696	2496.24	0.341031	0.0840107	4.05937	4.92051e-05	0.00140961	AT1G20696	AT1G20696	HMGB3
AT1G20700	37.2339	0.19445	0.274652	0.707985	0.478955	0.796575	AT1G20700	AT1G20700	WOX14
AT1G20720	105.16	-0.21905	0.161064	-1.36002	0.173824	0.512933	AT1G20720	AT1G20720
AT1G20750	0.681975	-0.979141	2.14322	-0.456854	0.647776	NA	AT1G20750	AT1G20750
AT1G20760	942.121	-0.0592179	0.0696095	-0.850716	0.394927	0.743525	AT1G20760	AT1G20760
AT1G20770	449.748	0.0548025	0.0871612	0.628748	0.529514	0.824101	AT1G20770	AT1G20770
AT1G20780	426.976	0.0406259	0.0991877	0.409586	0.68211	0.898876	AT1G20780	AT1G20780	PUB44
AT1G20790	3.62328	-0.730104	0.826573	-0.883291	0.377079	0.732274	AT1G20790	AT1G20790
AT1G20810	46.7655	-0.162098	0.248972	-0.651069	0.515002	0.815768	AT1G20810	AT1G20810	FKBP18
AT1G20816	54.3876	-0.105835	0.238923	-0.442968	0.657789	0.885983	AT1G20816	AT1G20816	OEP21A
AT1G20823	74.7927	-0.233906	0.204598	-1.14325	0.252936	0.620091	AT1G20823	AT1G20823	ATL80
AT1G20830	82.2187	-0.053761	0.186055	-0.288952	0.772618	0.933383	AT1G20830	AT1G20830	MCD1
AT1G20840	2546.22	0.0300354	0.0794025	0.378267	0.705232	0.907909	AT1G20840	AT1G20840	MSSP1
AT1G20850	1663.54	-0.352697	0.0726524	-4.85458	1.20642e-06	5.96139e-05	AT1G20850	AT1G20850	XCP2
AT1G20860	1.40412	-2.32889	1.33865	-1.73973	0.0819071	NA	AT1G20860	AT1G20860	PHT1;8
AT1G20870	6.36962	-0.519296	0.611733	-0.848893	0.395941	0.744141	AT1G20870	AT1G20870	IDM3
AT1G20880	186.878	-0.0526227	0.151445	-0.347472	0.728237	0.917204	AT1G20880	AT1G20880
AT1G20890	165.41	-0.194615	0.129308	-1.50505	0.132311	0.445195	AT1G20890	AT1G20890
AT1G20900	585.378	0.18265	0.0904167	2.02009	0.043374	0.23288	AT1G20900	AT1G20900	AHL27
AT1G20910	156.435	-0.0744085	0.142494	-0.522188	0.60154	0.860092	AT1G20910	AT1G20910	ARID6
AT1G20920	773.019	-0.0532043	0.0712704	-0.746513	0.455357	0.781634	AT1G20920	AT1G20920	RH42
AT1G20930	231.364	-0.218297	0.11232	-1.94353	0.051952	0.262364	AT1G20930	AT1G20930	CDKB2-2
AT1G20950	2380.84	0.0620719	0.0553111	1.12223	0.261763	0.629713	AT1G20950	AT1G20950	PFP-ALPHA1
AT1G20960	3093.35	0.0794359	0.0520443	1.52631	0.126932	0.435366	AT1G20960	AT1G20960	BRR2A
AT1G20970	1928.05	0.158167	0.0836641	1.8905	0.0586908	0.284434	AT1G20970	AT1G20970
AT1G20980	1398.87	0.0505179	0.0647544	0.780147	0.435305	0.769598	AT1G20980	AT1G20980	SPL14
AT1G21000	462.249	0.0326859	0.15241	0.214461	0.830188	0.95317	AT1G21000	AT1G21000
AT1G21010	97.1238	0.171437	0.164678	1.04104	0.297856	0.667414	AT1G21010	AT1G21010
AT1G21050	209.168	0.208166	0.119422	1.74312	0.0813123	0.342966	AT1G21050	AT1G21050
AT1G21060	31.6693	-0.275979	0.307712	-0.896875	0.369786	0.727006	AT1G21060	AT1G21060
AT1G21065	212.119	0.0780295	0.122874	0.635038	0.525404	0.822657	AT1G21065	AT1G21065
AT1G21070	147.758	0.165371	0.138408	1.19481	0.232161	0.593509	AT1G21070	AT1G21070	URGT2
AT1G21080	715.25	0.176668	0.0680382	2.5966	0.0094151	0.0831064	AT1G21080	AT1G21080
AT1G21090	201.908	0.0461212	0.127411	0.361988	0.717361	0.913676	AT1G21090	AT1G21090
AT1G21100	2058.89	-0.576114	0.157183	-3.66525	0.000247096	0.00506326	AT1G21100	AT1G21100	IGMT1
AT1G21110	1116.34	-0.582808	0.147181	-3.95982	7.50073e-05	0.00196609	AT1G21110	AT1G21110	IGMT3
AT1G21120	354.389	-0.840136	0.203547	-4.12748	3.66765e-05	0.0011027	AT1G21120	AT1G21120
AT1G21130	524.629	-0.722701	0.258606	-2.79461	0.00519627	0.0546482	AT1G21130	AT1G21130	IGMT4
AT1G21140	54.9868	0.837903	0.400107	2.0942	0.0362424	0.206849	AT1G21140	AT1G21140
AT1G21150	28.9402	0.700333	0.297449	2.35447	0.0185493	0.131376	AT1G21150	AT1G21150
AT1G21160	378.678	-0.00918131	0.097364	-0.0942988	0.924872	0.981616	AT1G21160	AT1G21160
AT1G21170	578.335	0.0878016	0.0794399	1.10526	0.269048	0.637364	AT1G21170	AT1G21170	SEC5B
AT1G21190	352.4	-0.151441	0.0921509	-1.6434	0.100299	0.384856	AT1G21190	AT1G21190	LSM3A
AT1G21200	256.951	-0.143954	0.126907	-1.13433	0.256658	0.623896	AT1G21200	AT1G21200
AT1G21202	1.15297	-0.725993	1.53204	-0.473874	0.63559	NA	AT1G21202	AT1G21202	MIR781A
AT1G21210	2.68247	-1.0133	0.963629	-1.05155	0.293007	0.662657	AT1G21210	AT1G21210	WAK4
AT1G21220	3.8578	-0.608717	0.758182	-0.802865	0.422053	0.762553	AT1G21220	NA	NA
AT1G21230	0.716359	-1.13422	2.25911	-0.502066	0.615621	NA	AT1G21230	AT1G21230	WAK5
AT1G21260	7.02031	0.525576	0.566728	0.927386	0.353726	0.713701	AT1G21260	NA	NA
AT1G21270	0.772975	0.871959	2.10862	0.413522	0.679224	NA	AT1G21270	AT1G21270	WAK2
AT1G21280	53.704	0.0435243	0.222857	0.195301	0.845157	0.957959	AT1G21280	AT1G21280
AT1G21310	146639	0.0119956	0.178244	0.0672989	0.946344	0.987422	AT1G21310	AT1G21310	EXT3
AT1G21320	6.21488	1.05644	0.624151	1.69261	0.0905297	0.364501	AT1G21320	AT1G21320	NSRB
AT1G21326	3.69361	-0.371836	0.891437	-0.417119	0.676591	0.896465	AT1G21326	AT1G21326
AT1G21340	23.9806	-0.0355221	0.301198	-0.117936	0.906118	0.975587	AT1G21340	AT1G21340	DOF1.2
AT1G21350	57.6916	0.122001	0.208921	0.583957	0.559249	0.839766	AT1G21350	AT1G21350
AT1G21360	143.278	0.335257	0.229372	1.46163	0.143842	0.465464	AT1G21360	AT1G21360	GLTP2
AT1G21370	504.047	0.121261	0.0855601	1.41726	0.156408	0.485179	AT1G21370	AT1G21370
AT1G21380	1156.22	-0.0154862	0.0892732	-0.17347	0.862282	0.962831	AT1G21380	AT1G21380	TOL3
AT1G21390	167.885	0.0788691	0.146073	0.539929	0.589246	0.854304	AT1G21390	AT1G21390	emb2170
AT1G21400	11.3937	0.819168	0.590618	1.38697	0.165451	0.500498	AT1G21400	AT1G21400
AT1G21410	69.4016	0.268261	0.209511	1.28042	0.200398	0.551601	AT1G21410	AT1G21410	SKP2A
AT1G21440	540.395	0.334949	0.254749	1.31482	0.188571	0.534946	AT1G21440	AT1G21440
AT1G21450	591.811	-0.0590431	0.0910605	-0.648394	0.51673	0.816748	AT1G21450	AT1G21450	SCL1
AT1G21460	6.35916	-0.186281	0.758067	-0.245732	0.80589	0.946242	AT1G21460	AT1G21460	SWEET1
AT1G21480	229.298	-0.0704407	0.120491	-0.584612	0.558808	0.839554	AT1G21480	AT1G21480
AT1G21510	16.0733	-0.767036	0.427664	-1.79355	0.0728856	0.322723	AT1G21510	AT1G21510
AT1G21520	4.12789	2.09644	0.758653	2.76337	0.00572084	0.0586421	AT1G21520	AT1G21520
AT1G21525	12.0585	0.153477	0.41695	0.368094	0.712803	0.91113	AT1G21525	NA	NA
AT1G21528	1.5285	-1.96044	1.31508	-1.49073	0.136031	NA	AT1G21528	AT1G21528
AT1G21530	20.1074	0.626384	0.359723	1.7413	0.0816313	0.344031	AT1G21530	AT1G21530	AEE10
AT1G21550	7.39678	0.861045	0.649268	1.32618	0.184781	0.528792	AT1G21550	AT1G21550	CML44
AT1G21560	218.238	0.0662651	0.120946	0.547892	0.583766	0.852109	AT1G21560	AT1G21560
AT1G21570	489.745	-0.011553	0.0994666	-0.11615	0.907534	0.976404	AT1G21570	NA	NA
AT1G21580	543.866	0.0546153	0.103311	0.528648	0.59705	0.857704	AT1G21580	AT1G21580
AT1G21590	531.899	-0.353011	0.107549	-3.28233	0.00102953	0.0157751	AT1G21590	AT1G21590
AT1G21600	235.631	-0.0941852	0.111968	-0.841178	0.400248	0.747163	AT1G21600	AT1G21600	PTAC6
AT1G21610	429.87	-0.047522	0.0863493	-0.550345	0.582083	0.85124	AT1G21610	AT1G21610
AT1G21630	1561.59	-0.0125537	0.0606471	-0.206996	0.836013	0.954935	AT1G21630	AT1G21630
AT1G21640	507.432	0.0206412	0.0893478	0.231021	0.817298	0.949706	AT1G21640	AT1G21640	NADK2
AT1G21650	212.413	0.120318	0.130618	0.921143	0.356976	0.716856	AT1G21650	AT1G21650	SECA2
AT1G21651	209.922	-0.161779	0.124529	-1.29913	0.1939	0.542831	AT1G21651	AT1G21651
AT1G21660	898.415	0.0679918	0.0726139	0.936347	0.349095	0.710306	AT1G21660	AT1G21660
AT1G21670	142.703	-0.477623	0.202217	-2.36194	0.0181797	0.129439	AT1G21670	AT1G21670
AT1G21680	597.054	-0.309706	0.158712	-1.95137	0.0510135	0.259081	AT1G21680	AT1G21680
AT1G21690	275.879	0.156202	0.108322	1.44202	0.149298	0.474496	AT1G21690	AT1G21690	EMB1968
AT1G21695	12.2293	-0.501894	0.454081	-1.10529	0.269032	0.637364	AT1G21695	AT1G21695
AT1G21700	482.208	0.0564006	0.0864025	0.652766	0.513907	0.815118	AT1G21700	AT1G21700	SWI3C
AT1G21710	206.67	-0.0492289	0.137295	-0.358563	0.719922	0.914795	AT1G21710	AT1G21710	OGG1
AT1G21720	1030.76	0.00526719	0.0738721	0.0713014	0.943158	0.986476	AT1G21720	AT1G21720	PBC1
AT1G21730	494.21	0.0573832	0.0863248	0.664737	0.506219	0.810162	AT1G21730	AT1G21730	KIN7C
AT1G21740	320.731	0.0747327	0.109297	0.68376	0.494127	0.805068	AT1G21740	AT1G21740
AT1G21750	6599.35	0.357709	0.0655203	5.45952	4.77433e-08	3.70728e-06	AT1G21750	AT1G21750	PDIL1-1
AT1G21760	260.24	-0.134205	0.124152	-1.08097	0.279709	0.648634	AT1G21760	AT1G21760	SKIP32
AT1G21770	3.27189	0.41119	0.915639	0.449075	0.653378	0.884578	AT1G21770	AT1G21770
AT1G21780	452.521	-0.18566	0.109784	-1.69114	0.0908102	0.36499	AT1G21780	AT1G21780
AT1G21790	59.7662	-0.0461376	0.206425	-0.223508	0.82314	0.950839	AT1G21790	AT1G21790
AT1G21810	6.45113	-0.525236	0.774737	-0.677954	0.497801	0.806361	AT1G21810	AT1G21810	FPP2
AT1G21830	63.0895	-0.0802086	0.236552	-0.339073	0.734554	0.920033	AT1G21830	AT1G21830
AT1G21840	67.4137	0.0053169	0.208495	0.0255013	0.979655	0.995211	AT1G21840	AT1G21840	UREF
AT1G21860	2.38729	0.121346	1.03552	0.117184	0.906714	NA	AT1G21860	AT1G21860	sks7
AT1G21880	452.065	0.0675487	0.0911713	0.740899	0.458755	0.784208	AT1G21880	AT1G21880	LYM1
AT1G21900	747.575	0.155428	0.088984	1.7467	0.0806901	0.34164	AT1G21900	AT1G21900
AT1G21910	76.6928	0.886226	0.193721	4.57476	4.76766e-06	0.000192963	AT1G21910	AT1G21910	ERF012
AT1G21920	1233.29	-0.547496	0.106335	-5.14879	2.62167e-07	1.61643e-05	AT1G21920	AT1G21920
AT1G21930	165.191	0.205727	0.129619	1.58717	0.112474	0.408366	AT1G21930	AT1G21930
AT1G21940	0.611295	1.10442	2.55564	0.43215	0.665633	NA	AT1G21940	AT1G21940
AT1G21980	686.546	0.0111939	0.101651	0.110121	0.912313	0.977777	AT1G21980	AT1G21980	PIP5K1
AT1G21990	0.582005	0.433467	2.10547	0.205877	0.836887	NA	AT1G21990	AT1G21990
AT1G22000	0.847229	2.39845	2.08128	1.15239	0.24916	NA	AT1G22000	AT1G22000
AT1G22020	388.332	-0.0770572	0.0877926	-0.877718	0.380097	0.733845	AT1G22020	AT1G22020	SHM6
AT1G22030	118.344	-0.0518929	0.152524	-0.340228	0.733685	0.919709	AT1G22030	AT1G22030
AT1G22040	292.996	-0.0893091	0.108508	-0.823064	0.410472	0.754296	AT1G22040	AT1G22040
AT1G22050	134.658	0.128276	0.141375	0.907343	0.364226	0.722672	AT1G22050	AT1G22050	MUB6
AT1G22060	710.32	0.0523335	0.0832703	0.628478	0.529691	0.824146	AT1G22060	AT1G22060
AT1G22065	158.822	-0.330726	0.181182	-1.82538	0.0679435	0.310206	AT1G22065	AT1G22065
AT1G22070	604.007	-0.0636555	0.0864357	-0.736449	0.461457	0.785614	AT1G22070	AT1G22070	TGA3
AT1G22110	15.0182	0.0158902	0.408234	0.0389243	0.968951	0.9929	AT1G22110	AT1G22110
AT1G22140	103.581	-0.0618141	0.169408	-0.364883	0.715199	0.912555	AT1G22140	AT1G22140
AT1G22150	0.533074	-0.0173727	2.71023	-0.00641005	0.994886	NA	AT1G22150	AT1G22150	SULTR1;3
AT1G22160	34.5748	-0.843437	0.349651	-2.41222	0.0158555	0.118229	AT1G22160	AT1G22160	FLZ5
AT1G22170	307.668	-0.120735	0.116062	-1.04026	0.298217	0.668078	AT1G22170	AT1G22170
AT1G22180	351.194	0.00378539	0.115665	0.0327273	0.973892	0.993931	AT1G22180	AT1G22180
AT1G22190	328.088	0.421911	0.121174	3.48187	0.000497919	0.00888128	AT1G22190	AT1G22190	RAP2-13
AT1G22200	702.968	-0.0788035	0.0705248	-1.11739	0.263829	0.631003	AT1G22200	AT1G22200
AT1G22210	0.90421	-0.755675	1.65022	-0.457925	0.647006	NA	AT1G22210	AT1G22210	TPPC
AT1G22220	104.218	-0.19576	0.19117	-1.02401	0.305831	0.673592	AT1G22220	AT1G22220
AT1G22230	203.519	0.0199635	0.140502	0.142086	0.887012	0.970483	AT1G22230	AT1G22230
AT1G22250	1.19154	0.891894	1.38368	0.644583	0.519197	NA	AT1G22250	AT1G22250
AT1G22260	19.2119	-0.405932	0.387147	-1.04852	0.294399	0.663963	AT1G22260	AT1G22260	ZYP1A
AT1G22270	296.426	0.029212	0.112299	0.260126	0.794766	0.941819	AT1G22270	AT1G22270	TRM112A
AT1G22275	11.3253	-0.201738	0.457421	-0.441033	0.659189	0.886956	AT1G22275	AT1G22275	ZYP1B
AT1G22280	524.213	0.081051	0.0901005	0.899563	0.368353	0.726238	AT1G22280	AT1G22280	PAPP2C
AT1G22290	5.22432	0.0265005	0.764803	0.0346501	0.972359	0.993783	AT1G22290	AT1G22290
AT1G22300	5901.04	0.0552616	0.0657841	0.840044	0.400884	0.74745	AT1G22300	AT1G22300	GRF10
AT1G22310	140.012	0.174329	0.149222	1.16826	0.242703	0.607617	AT1G22310	AT1G22310	MBD8
AT1G22330	263.815	0.186825	0.129321	1.44466	0.148552	0.473218	AT1G22330	AT1G22330
AT1G22340	8.88978	0.826645	0.485971	1.70102	0.0889394	0.360346	AT1G22340	AT1G22340	UGT85A7
AT1G22350	13.5019	0.350414	0.475916	0.736294	0.461552	0.785614	AT1G22350	NA	NA
AT1G22360	1941.7	-0.269362	0.0924505	-2.91358	0.00357312	0.0413461	AT1G22360	AT1G22360	UGT85A2
AT1G22370	11.9352	0.00308868	0.516932	0.00597501	0.995233	0.997734	AT1G22370	AT1G22370	UGT85A5
AT1G22400	294.794	-0.396433	0.196286	-2.01967	0.0434177	0.232994	AT1G22400	AT1G22400	UGT85A1
AT1G22403	40.091	-0.081711	0.263359	-0.310265	0.756359	0.92765	AT1G22403	AT1G22403
AT1G22410	4158.8	0.0101228	0.0627332	0.161362	0.871808	0.96596	AT1G22410	AT1G22410
AT1G22430	104.849	-0.267407	0.17683	-1.51223	0.130477	0.441735	AT1G22430	AT1G22430
AT1G22440	1238.47	0.305521	0.0921889	3.31407	0.000919483	0.0144866	AT1G22440	AT1G22440
AT1G22450	2054.28	0.061337	0.059264	1.03498	0.300679	0.669937	AT1G22450	AT1G22450	COX6B-1
AT1G22460	141.082	0.308419	0.143441	2.15014	0.031544	0.188798	AT1G22460	AT1G22460	OFUT7
AT1G22470	97.6906	0.426448	0.189627	2.24887	0.0245206	0.160175	AT1G22470	AT1G22470
AT1G22480	6.62948	-0.0727971	0.583744	-0.124707	0.900755	0.974606	AT1G22480	AT1G22480
AT1G22490	10.6449	-0.0851316	0.497236	-0.17121	0.864059	0.963202	AT1G22490	AT1G22490
AT1G22500	727.219	-0.628669	0.0720749	-8.72244	2.72274e-18	1.30786e-15	AT1G22500	AT1G22500	ATL15
AT1G22510	76.5857	-0.00331147	0.206366	-0.0160466	0.987197	0.996061	AT1G22510	AT1G22510
AT1G22520	354.991	0.129604	0.108559	1.19386	0.232533	0.593678	AT1G22520	AT1G22520
AT1G22530	3456.34	-0.017447	0.139402	-0.125156	0.9004	0.974517	AT1G22530	AT1G22530	PATL2
AT1G22540	257.055	-0.246915	0.132194	-1.86782	0.061787	0.293839	AT1G22540	AT1G22540	NPF5.10
AT1G22550	517.845	0.26486	0.102845	2.57533	0.0100144	0.0865109	AT1G22550	AT1G22550	NPF5.16
AT1G22570	73.6978	0.841459	0.191968	4.38332	1.16882e-05	0.000416242	AT1G22570	AT1G22570	NPF5.15
AT1G22590	8.25988	-0.536227	0.501606	-1.06902	0.28506	0.654747	AT1G22590	AT1G22590	AGL87
AT1G22600	1.28723	-1.51976	1.35509	-1.12152	0.262067	NA	AT1G22600	AT1G22600
AT1G22610	515.167	-0.00770618	0.0853989	-0.0902375	0.928098	0.982869	AT1G22610	AT1G22610
AT1G22620	453.271	-0.176504	0.0897451	-1.96673	0.0492146	0.25293	AT1G22620	AT1G22620	SAC1
[truncated: 20,397 more rows]

## Sheet: fnrl-1isx_vs_fnrl-1Mock
	baseMean	log2FoldChange	lfcSE	stat	pvalue	padj	ensembl	entrez	external_gene_name
AT2G13810	28.1646	-2.09816	0.402671	-5.21061	1.88e-07	0.0039693	AT2G13810	AT2G13810	ALD1
AT4G36670	184.585	-1.0696	0.212065	-5.04372	4.57e-07	0.00481418	AT4G36670	AT4G36670	PLT6
AT2G18193	1106.99	0.536733	0.110548	4.85519	1.2e-06	0.0063409	AT2G18193	AT2G18193
AT5G54370	3732.81	-0.361644	0.0737953	-4.90064	9.55e-07	0.0063409	AT5G54370	AT5G54370
AT3G08590	4086.42	0.357147	0.0749106	4.76765	1.86e-06	0.00786156	AT3G08590	AT3G08590
AT4G01630	448.885	-0.658082	0.141662	-4.64542	3.39e-06	0.0119286	AT4G01630	AT4G01630	EXPA17
AT1G47395	21.4047	-2.58102	0.561953	-4.59295	4.37e-06	0.0131664	AT1G47395	AT1G47395
AT5G11100	280.189	0.625626	0.139132	4.49664	6.9e-06	0.0181985	AT5G11100	AT5G11100	SYTD
AT1G29020	1659.96	0.479514	0.108722	4.41045	1.03e-05	0.0195698	AT1G29020	AT1G29020
AT2G41810	55.0979	-1.45033	0.325653	-4.45361	8.44e-06	0.0195698	AT2G41810	AT2G41810
AT4G08093	61.617	-7.22149	1.64091	-4.4009	1.08e-05	0.0195698	AT4G08093	NA	NA
AT5G02490	637.048	0.786425	0.178983	4.39386	1.11e-05	0.0195698	AT5G02490	AT5G02490	MED37D
AT3G45070	577.866	0.695498	0.159622	4.35715	1.32e-05	0.0213758	AT3G45070	AT3G45070
AT2G38823	86.2674	0.866303	0.203855	4.24961	2.14e-05	0.0322581	AT2G38823	AT2G38823
AT1G67750	271.638	-0.483818	0.115314	-4.19566	2.72e-05	0.0382518	AT1G67750	AT1G67750
AT3G22370	1033.5	0.329605	0.0795501	4.14337	3.42e-05	0.0451096	AT3G22370	AT3G22370	AOX1A
AT1G64930	167.524	0.660873	0.161459	4.09314	4.26e-05	0.0498621	AT1G64930	AT1G64930	CYP89A7
AT2G34150	268.471	-0.430753	0.105238	-4.09313	4.26e-05	0.0498621	AT2G34150	AT2G34150	SCAR1
AT1G74830	89.8677	0.814649	0.200186	4.06945	4.71e-05	0.0523053	AT1G74830	AT1G74830	MYOB6
AT4G25010	13.7258	1.84223	0.454596	4.05245	5.07e-05	0.0526507	AT4G25010	AT4G25010	SWEET14
AT5G43780	2476.7	-0.536722	0.132703	-4.04453	5.24e-05	0.0526507	AT5G43780	AT5G43780	APS4
AT2G30550	284.532	0.690945	0.171348	4.03241	5.52e-05	0.0529226	AT2G30550	AT2G30550
AT5G48850	59.6556	1.01661	0.25653	3.96291	7.4e-05	0.0678889	AT5G48850	AT5G48850	SDI1
AT4G32460	540.431	-0.427684	0.108369	-3.94654	7.93e-05	0.0696716	AT4G32460	AT4G32460
AT1G18980	979.252	0.594534	0.152181	3.90675	9.35e-05	0.0766485	AT1G18980	AT1G18980
AT4G07820	96.4523	-1.93717	0.496164	-3.9043	9.45e-05	0.0766485	AT4G07820	AT4G07820
AT1G29930	162.251	-0.960279	0.248119	-3.87023	0.000108731	0.0849272	AT1G29930	AT1G29930	LHCB1.3
AT1G09932	78.4985	0.871121	0.226198	3.85114	0.000117568	0.0885495	AT1G09932	AT1G09932
AT2G39310	5021.94	0.953058	0.24926	3.82355	0.000131541	0.093593	AT2G39310	AT2G39310	JAL22
AT2G43610	3207.33	-0.451654	0.118467	-3.81248	0.000137578	0.093593	AT2G43610	AT2G43610
AT5G46040	115.957	0.685093	0.179349	3.81989	0.000133512	0.093593	AT5G46040	AT5G46040	NPF5.3
AT2G34810	129.573	-0.820222	0.215914	-3.79884	0.000145377	0.095808	AT2G34810	AT2G34810
AT2G26355	317.015	-0.509977	0.134762	-3.78428	0.000154157	0.0985157	AT2G26355	AT2G26355
AT2G29630	294.014	-0.789871	0.212196	-3.72237	0.000197359	0.112489	AT2G29630	AT2G29630	THIC
AT4G03210	281.826	0.420673	0.112978	3.7235	0.000196478	0.112489	AT4G03210	AT4G03210	XTH9
AT4G30670	1366.92	0.560936	0.150537	3.72625	0.000194353	0.112489	AT4G30670	AT4G30670
AT5G15230	3858.16	-0.235017	0.0627788	-3.74358	0.000181419	0.112489	AT5G15230	AT5G15230	GASA4
AT1G65570	424.248	-0.56557	0.152789	-3.70164	0.000214207	0.115831	AT1G65570	AT1G65570
AT5G40780	693.018	-0.530446	0.143169	-3.70504	0.000211356	0.115831	AT5G40780	AT5G40780	LHT1
AT4G02270	1601.03	0.571739	0.156294	3.6581	0.000254093	0.133964	AT4G02270	AT4G02270	RHS13
AT1G76790	3128.8	0.384177	0.105402	3.64488	0.000267521	0.134328	AT1G76790	AT1G76790	IGMT5
AT2G21640	390.896	0.598121	0.16397	3.64776	0.000264541	0.134328	AT2G21640	AT2G21640
AT5G36140	39.6197	1.06838	0.295861	3.61108	0.00030492	0.149546	AT5G36140	AT5G36140	CYP716A2
AT3G27650	45.8024	-0.943648	0.262081	-3.60059	0.000317492	0.152172	AT3G27650	AT3G27650	LBD25
AT1G36180	206.142	0.463164	0.129179	3.58543	0.000336518	0.154279	AT1G36180	AT1G36180	ACC2
AT3G10260	588.965	-0.280871	0.0782254	-3.59053	0.000330003	0.154279	AT3G10260	AT3G10260
AT1G65310	1163.63	0.532962	0.149381	3.56781	0.000359979	0.159214	AT1G65310	AT1G65310	ATXTH17
AT1G77840	1560.37	0.2709	0.0759661	3.56607	0.000362381	0.159214	AT1G77840	AT1G77840
AT4G25200	11.313	2.65906	0.749106	3.54965	0.000385746	0.16602	AT4G25200	AT4G25200	HSP23.6
AT3G04010	504.75	0.385223	0.109158	3.52904	0.000417073	0.172464	AT3G04010	AT3G04010
AT4G15160	3240.84	-0.319708	0.0904641	-3.53409	0.000409188	0.172464	AT4G15160	AT4G15160
AT5G06570	111.889	-0.987936	0.280463	-3.52251	0.000427477	0.173367	AT5G06570	AT5G06570
AT1G05650	286.617	-0.63967	0.182091	-3.51292	0.000443204	0.174036	AT1G05650	AT1G05650
AT1G22770	1094.26	0.495459	0.142153	3.48539	0.000491415	0.174036	AT1G22770	AT1G22770	GI
AT1G70310	1649.98	0.227112	0.0651487	3.48605	0.000490208	0.174036	AT1G70310	AT1G70310	SPDSYN2
AT2G03090	449.009	-0.448306	0.12804	-3.50129	0.000463005	0.174036	AT2G03090	AT2G03090	EXPA15
AT2G18490	27.6535	1.20539	0.345492	3.48891	0.000485001	0.174036	AT2G18490	AT2G18490
AT2G40490	282.912	-0.352218	0.100357	-3.50965	0.000448694	0.174036	AT2G40490	AT2G40490	HEME2
AT3G19430	1489.79	-0.330805	0.0949669	-3.48337	0.000495146	0.174036	AT3G19430	AT3G19430
AT5G23990	269.871	-1.46611	0.419281	-3.49673	0.000470995	0.174036	AT5G23990	AT5G23990	ATFRO5
AT5G05250	150.817	-0.683807	0.196906	-3.47276	0.000515142	0.178096	AT5G05250	AT5G05250
AT2G38100	30.0872	1.32086	0.38155	3.46183	0.000536512	0.17949	AT2G38100	AT2G38100
AT5G09590	2352.19	0.359749	0.103919	3.46182	0.000536545	0.17949	AT5G09590	AT5G09590	HSP70-10
AT5G35790	56.7845	-0.824059	0.238322	-3.45775	0.000544709	0.17949	AT5G35790	AT5G35790	G6PD1
AT1G78290	109.65	-1.01651	0.296729	-3.42572	0.000613172	0.187408	AT1G78290	AT1G78290	SRK2C
AT2G19060	161.395	-1.31092	0.381597	-3.43534	0.000591803	0.187408	AT2G19060	AT2G19060
AT4G12400	838.822	0.566237	0.164721	3.43755	0.000586993	0.187408	AT4G12400	AT4G12400	HOP3
AT5G03570	68.1808	-0.86808	0.252936	-3.43201	0.000599121	0.187408	AT5G03570	AT5G03570	IREG2
AT5G51520	85.4105	-0.669369	0.195328	-3.4269	0.000610508	0.187408	AT5G51520	AT5G51520
AT1G33700	809.12	0.47173	0.137907	3.42064	0.000624729	0.188213	AT1G33700	AT1G33700
AT1G01340	171.24	-0.571391	0.168206	-3.39698	0.000681338	0.200964	AT1G01340	AT1G01340	CNGC10
AT1G64200	1100.12	0.34268	0.100975	3.39369	0.000689568	0.200964	AT1G64200	AT1G64200	VHA-E3
AT3G45680	174.478	0.724243	0.21356	3.39129	0.000695641	0.200964	AT3G45680	AT3G45680	NPF2.3
AT1G09560	5521.53	0.346326	0.102962	3.36362	0.000769281	0.202662	AT1G09560	AT1G09560	GLP4
AT1G32870	353.309	0.497877	0.14779	3.36882	0.0007549	0.202662	AT1G32870	AT1G32870	ANAC13
AT1G47600	1865.01	-0.46804	0.138517	-3.37892	0.000727699	0.202662	AT1G47600	AT1G47600	TGG4
AT2G25737	182.954	0.529599	0.157553	3.36139	0.000775499	0.202662	AT2G25737	AT2G25737
AT2G45180	872.473	0.411638	0.12236	3.36414	0.000767821	0.202662	AT2G45180	AT2G45180
AT3G61400	19.4408	-2.30314	0.680775	-3.38312	0.000716677	0.202662	AT3G61400	AT3G61400
AT4G27585	962.484	0.267186	0.0795914	3.35697	0.000788008	0.202662	AT4G27585	AT4G27585
AT5G03360	112.094	0.539607	0.160066	3.37116	0.000748513	0.202662	AT5G03360	AT5G03360
AT5G06630	769.235	0.754031	0.224493	3.35881	0.000782777	0.202662	AT5G06630	AT5G06630
AT5G38200	444.469	0.592968	0.176838	3.35317	0.000798917	0.202992	AT5G38200	AT5G38200
AT1G07790	453.461	-0.301036	0.0900357	-3.34352	0.000827242	0.203488	AT1G07790	AT1G07790	HTB1
AT2G36460	1931.84	0.422925	0.126856	3.3339	0.000856373	0.203488	AT2G36460	AT2G36460	FBA6
AT2G47400	299.227	-0.443581	0.133082	-3.33313	0.000858761	0.203488	AT2G47400	AT2G47400	CP12-1
AT3G13040	340.442	0.368032	0.109969	3.3467	0.000817811	0.203488	AT3G13040	AT3G13040	PHL6
AT3G54040	1539.88	-0.403565	0.120907	-3.33782	0.000844381	0.203488	AT3G54040	AT3G54040
AT5G14280	163.716	-0.464885	0.13908	-3.34257	0.000830061	0.203488	AT5G14280	AT5G14280	GPL2
AT1G10170	1058.23	0.279427	0.0841008	3.32253	0.000892056	0.205384	AT1G10170	AT1G10170	ATNFXL1
AT1G48930	1295.56	0.501708	0.150784	3.32734	0.000876804	0.205384	AT1G48930	AT1G48930	AtGH9C1
AT3G58810	198.916	0.62227	0.187357	3.3213	0.000895978	0.205384	AT3G58810	AT3G58810	MTPA2
AT3G16800	349.87	0.544481	0.164269	3.31457	0.000917831	0.20813	AT3G16800	AT3G16800
AT1G10370	68.9505	-0.662538	0.200878	-3.2982	0.000973051	0.216322	AT1G10370	AT1G10370	GSTU17
AT1G13080	996.657	0.444897	0.135373	3.28646	0.00101455	0.216322	AT1G13080	AT1G13080	CYP71B2
AT1G28660	198.33	0.580652	0.177341	3.27421	0.00105958	0.216322	AT1G28660	AT1G28660
AT2G48090	34.7639	-1.19248	0.364349	-3.2729	0.00106452	0.216322	AT2G48090	AT2G48090
AT3G07770	2294.45	0.379269	0.115765	3.27619	0.00105216	0.216322	AT3G07770	AT3G07770	HSP90-6
AT3G26060	136.48	-0.650843	0.198731	-3.27499	0.00105664	0.216322	AT3G26060	AT3G26060	ATPRX Q
AT4G02280	184.947	-0.510073	0.15525	-3.28548	0.00101808	0.216322	AT4G02280	AT4G02280	SUS3
AT4G20450	85.57	0.711092	0.217307	3.27229	0.00106679	0.216322	AT4G20450	AT4G20450
AT5G07000	42.2675	0.861829	0.26216	3.28742	0.00101111	0.216322	AT5G07000	AT5G07000	SOT14
AT5G64170	220.467	0.619861	0.188096	3.29544	0.000982663	0.216322	AT5G64170	AT5G64170	LNK1
AT5G66280	1229.07	-0.313963	0.0959341	-3.2727	0.00106526	0.216322	AT5G66280	AT5G66280	GMD1
AT5G14320	198.453	-0.46431	0.142462	-3.25918	0.00111734	0.224416	AT5G14320	AT5G14320	RPS13
AT5G21280	230.849	0.379835	0.116656	3.25602	0.00112985	0.224788	AT5G21280	AT5G21280
AT4G19700	212.475	0.522966	0.161277	3.24265	0.00118422	0.233402	AT4G19700	AT4G19700	BOI
AT1G16390	227.417	0.482217	0.149165	3.23278	0.00122594	0.235647	AT1G16390	AT1G16390	2003-10-01
AT2G39510	208.919	0.685223	0.21201	3.23203	0.00122913	0.235647	AT2G39510	AT2G39510
AT3G09390	480.509	-0.968828	0.299747	-3.23215	0.00122862	0.235647	AT3G09390	AT3G09390	MT2A
AT3G30393	8.79052	2.05422	0.637353	3.22306	0.0012683	0.240966	AT3G30393	NA	NA
AT4G19410	2254.65	-0.269716	0.0839164	-3.2141	0.00130854	0.246392	AT4G19410	AT4G19410
AT5G13740	307.928	-0.397126	0.123716	-3.20998	0.00132742	0.247735	AT5G13740	AT5G13740	ZIF1
AT1G79850	241.097	-0.415192	0.129516	-3.20572	0.00134723	0.249225	AT1G79850	AT1G79850	RPS17
AT1G09090	532.025	-0.38059	0.11888	-3.20147	0.0013673	0.25074	AT1G09090	AT1G09090	RBOHB
AT1G68540	44.1042	-0.795636	0.24905	-3.19469	0.00139982	0.252314	AT1G68540	AT1G68540	TKPR2
AT2G33390	216.194	-0.434043	0.135807	-3.19603	0.00139335	0.252314	AT2G33390	AT2G33390
AT1G11260	1353.52	-0.371755	0.116943	-3.17894	0.00147815	0.254003	AT1G11260	AT1G11260	STP1
AT2G03760	708.515	0.34895	0.109409	3.18942	0.00142559	0.254003	AT2G03760	AT2G03760	SOT12
AT2G31860	189.667	0.565885	0.178047	3.17829	0.00148146	0.254003	AT2G31860	NA	NA
AT2G43535	2207.06	0.394223	0.123991	3.17946	0.0014755	0.254003	AT2G43535	AT2G43535	ATTI4
AT5G38010	190.634	0.484576	0.152106	3.18577	0.00144369	0.254003	AT5G38010	AT5G38010	UGT76E9
AT5G40480	1018.97	0.259357	0.081582	3.1791	0.00147735	0.254003	AT5G40480	AT5G40480	GB210
AT1G56300	486.492	0.442134	0.139332	3.17323	0.00150752	0.256388	AT1G56300	AT1G56300
AT5G44585	229.346	-0.677696	0.21409	-3.16547	0.00154835	0.259151	AT5G44585	AT5G44585
AT5G54500	2344.49	-0.36356	0.114792	-3.16711	0.00153962	0.259151	AT5G54500	AT5G54500	FQR1
AT3G56200	370.188	0.391272	0.123811	3.16023	0.00157644	0.261776	AT3G56200	AT3G56200	AVT6C
AT3G47800	415.232	-0.434613	0.13804	-3.14846	0.00164132	0.270421	AT3G47800	AT3G47800
AT1G77920	554.643	0.278584	0.0885721	3.14528	0.00165929	0.271262	AT1G77920	AT1G77920	TGA7
AT2G41730	204.361	0.58986	0.187724	3.14216	0.00167705	0.272033	AT2G41730	AT2G41730
AT2G41800	1255.26	-0.322446	0.102776	-3.13736	0.00170476	0.272033	AT2G41800	AT2G41800
AT3G48740	121.35	-1.26612	0.404366	-3.13112	0.0017414	0.272033	AT3G48740	AT3G48740	SWEET11
AT4G25810	155.884	0.55755	0.177982	3.13261	0.00173258	0.272033	AT4G25810	AT4G25810	XTH23
AT5G12110	310.579	0.854895	0.27266	3.13539	0.00171628	0.272033	AT5G12110	AT5G12110
AT5G45110	359.555	0.374497	0.119329	3.13836	0.00169898	0.272033	AT5G45110	AT5G45110	NPR3
AT1G55210	1234.51	0.312586	0.100032	3.12486	0.00177888	0.272254	AT1G55210	AT1G55210	DIR20
AT3G58150	75.6968	0.551731	0.176582	3.1245	0.00178106	0.272254	AT3G58150	AT3G58150
AT4G36710	69.9659	-0.623866	0.199674	-3.12442	0.00178155	0.272254	AT4G36710	AT4G36710	SCL15
AT3G11280	808.021	-0.348471	0.111727	-3.11895	0.00181495	0.273396	AT3G11280	AT3G11280
AT4G30280	1380.58	0.340714	0.109173	3.12087	0.00180316	0.273396	AT4G30280	AT4G30280	XTH18
AT2G33790	1949.16	-0.444904	0.142836	-3.11479	0.00184075	0.273679	AT2G33790	AT2G33790	AGP30
AT3G54500	100.757	0.572587	0.183848	3.11447	0.00184278	0.273679	AT3G54500	AT3G54500
AT2G33860	199.465	-0.38844	0.124914	-3.10966	0.00187304	0.276228	AT2G33860	AT2G33860	ARF3
AT2G20800	171.793	0.617477	0.198968	3.1034	0.00191312	0.280179	AT2G20800	AT2G20800	NDB4
AT4G15920	273.618	-0.411275	0.132685	-3.09962	0.00193768	0.281818	AT4G15920	AT4G15920	SWEET17
AT1G48500	188.894	-0.460652	0.149254	-3.08635	0.00202629	0.292687	AT1G48500	AT1G48500	TIFY6A
AT1G33540	49.3559	-0.845491	0.274676	-3.07814	0.00208298	0.296654	AT1G33540	AT1G33540	SCPL18
AT1G47400	7.52129	-2.54573	0.827532	-3.07629	0.00209595	0.296654	AT1G47400	AT1G47400
AT3G14370	85.0121	-0.70954	0.230618	-3.07668	0.00209316	0.296654	AT3G14370	AT3G14370	WAG2
AT5G52640	1120.11	0.948768	0.309099	3.06947	0.00214442	0.301491	AT5G52640	AT5G52640	HSP90-1
AT1G64210	127.573	0.468402	0.152827	3.06491	0.00217732	0.304089	AT1G64210	AT1G64210
AT2G32430	331.034	-0.336731	0.110162	-3.05669	0.00223793	0.307297	AT2G32430	AT2G32430	B3GALT3
AT4G12735	21.5866	1.01588	0.332434	3.05588	0.002244	0.307297	AT4G12735	AT4G12735
AT4G37370	86.8344	0.670498	0.219348	3.05678	0.00223729	0.307297	AT4G37370	AT4G37370	CYP81D8
AT3G12580	1247.03	1.06323	0.349322	3.04369	0.00233697	0.317963	AT3G12580	AT3G12580	MED37C
AT2G47970	556.236	-0.337913	0.111189	-3.0391	0.00237287	0.320778	AT2G47970	AT2G47970
AT1G23080	628.097	0.261626	0.0862705	3.03262	0.00242437	0.325653	AT1G23080	AT1G23080	PIN7
AT2G27080	270.32	0.408326	0.13487	3.02756	0.00246538	0.326996	AT2G27080	AT2G27080	NHL13
AT3G23990	5641.83	0.266866	0.0881085	3.02883	0.00245499	0.326996	AT3G23990	AT3G23990	CPN60
AT1G18200	111.722	-0.635992	0.210463	-3.02187	0.00251219	0.331122	AT1G18200	AT1G18200	RABA6B
AT3G15210	335.193	-0.398431	0.132012	-3.01813	0.00254339	0.331909	AT3G15210	AT3G15210	ERF4
AT5G63660	234.711	-0.458173	0.151844	-3.01739	0.00254964	0.331909	AT5G63660	AT5G63660	PDF2.5
AT1G56200	751.822	-0.254519	0.0849178	-2.99724	0.00272434	0.338919	AT1G56200	AT1G56200	emb1303
AT2G28200	169.362	-0.430731	0.143205	-3.00779	0.00263151	0.338919	AT2G28200	AT2G28200	ZAT5
AT2G34490	47.9035	1.23321	0.410707	3.00266	0.00267633	0.338919	AT2G34490	AT2G34490	CYP710A2
AT3G53260	3235.93	0.218245	0.0725788	3.00701	0.00263835	0.338919	AT3G53260	AT3G53260	PAL2
AT3G56010	56.3554	-0.656099	0.219094	-2.99459	0.00274812	0.338919	AT3G56010	AT3G56010
AT4G21490	48.1202	0.777431	0.259135	3.0001	0.00269887	0.338919	AT4G21490	AT4G21490	NDB3
AT4G25240	454.583	0.298042	0.0994931	2.9956	0.00273903	0.338919	AT4G25240	AT4G25240	SKS1
AT5G24610	522.231	-0.268654	0.0895253	-3.00088	0.00269204	0.338919	AT5G24610	AT5G24610
AT5G36130	24.2675	1.00989	0.337153	2.99534	0.00274136	0.338919	AT5G36130	AT5G36130
AT4G11190	727.213	0.82602	0.276385	2.98866	0.00280206	0.343563	AT4G11190	AT4G11190	DIR13
AT1G71200	27.2851	-1.11749	0.374367	-2.98501	0.00283566	0.344272	AT1G71200	AT1G71200
AT5G55900	35.6558	0.856665	0.287039	2.98449	0.0028405	0.344272	AT5G55900	AT5G55900
AT1G25275	348.511	-0.508531	0.170552	-2.98168	0.0028667	0.345461	AT1G25275	AT1G25275
AT1G75820	349.693	-0.402263	0.135008	-2.97955	0.00288672	0.345897	AT1G75820	AT1G75820	CLV1
AT1G72500	755.031	0.284476	0.0955694	2.97664	0.00291428	0.347227	AT1G72500	AT1G72500
AT1G18140	371.929	0.521315	0.175406	2.97205	0.00295823	0.348529	AT1G18140	AT1G18140	LAC1
AT3G10525	206.831	-0.546945	0.18403	-2.97204	0.00295826	0.348529	AT3G10525	AT3G10525	SMR1
AT5G20830	527.166	0.344287	0.115916	2.97013	0.0029767	0.348754	AT5G20830	AT5G20830	SUS1
AT5G21105	788.776	0.22379	0.0754264	2.96699	0.00300727	0.350388	AT5G21105	AT5G21105
AT1G22170	307.668	0.341895	0.115311	2.96498	0.00302699	0.350748	AT1G22170	AT1G22170
AT1G20390	26.655	-1.03134	0.349093	-2.95434	0.00313336	0.358593	AT1G20390	NA	NA
AT2G24790	590.719	-0.246743	0.0836254	-2.95057	0.00317185	0.358593	AT2G24790	AT2G24790	COL3
AT3G49780	1526.16	-0.437916	0.148456	-2.94981	0.00317971	0.358593	AT3G49780	AT3G49780	PSK3
AT3G61890	8.08515	1.82174	0.616886	2.95313	0.00314574	0.358593	AT3G61890	AT3G61890	ATHB-12
AT4G17600	31.7571	-0.852467	0.288644	-2.95335	0.00314342	0.358593	AT4G17600	AT4G17600	LIL3.1
AT1G22970	237.039	0.325488	0.110541	2.9445	0.00323473	0.360193	AT1G22970	AT1G22970
AT2G10410	728.761	-0.357954	0.121608	-2.94351	0.00324514	0.360193	AT2G10410	NA	NA
AT3G55740	288.977	-0.357495	0.121428	-2.9441	0.00323899	0.360193	AT3G55740	AT3G55740	PROT2
AT2G02990	51.5833	0.995099	0.33854	2.93938	0.00328868	0.363116	AT2G02990	AT2G02990	RNS1
AT3G51820	165.868	-0.406574	0.138782	-2.92958	0.00339422	0.37273	AT3G51820	AT3G51820	CHLG
AT5G57660	252.564	0.645611	0.220493	2.92804	0.00341111	0.37273	AT5G57660	AT5G57660	COL5
AT1G56430	25.8782	-1.69203	0.579218	-2.92122	0.00348659	0.376069	AT1G56430	AT1G56430	NAS4
AT1G67740	98.3146	-0.56597	0.194661	-2.90746	0.00364377	0.376069	AT1G67740	AT1G67740	PSBY
AT2G14247	25.8222	-1.55447	0.532298	-2.9203	0.0034969	0.376069	AT2G14247	AT2G14247
AT2G22990	50.7827	-0.937745	0.322518	-2.90757	0.00364248	0.376069	AT2G22990	AT2G22990	SNG1
AT2G47000	4509.72	0.220671	0.0759247	2.90644	0.00365566	0.376069	AT2G47000	AT2G47000	ABCB4
AT3G55160	540.792	0.271784	0.0932162	2.91563	0.00354974	0.376069	AT3G55160	AT3G55160
AT4G28510	740.383	0.251077	0.0862646	2.91054	0.00360801	0.376069	AT4G28510	AT4G28510	PHB1
AT5G24640	38.9401	0.793899	0.272611	2.91221	0.00358883	0.376069	AT5G24640	AT5G24640
AT5G24880	110.382	0.600613	0.206534	2.90806	0.00363684	0.376069	AT5G24880	AT5G24880
AT5G36870	32.2945	-1.17612	0.402524	-2.92186	0.00347945	0.376069	AT5G36870	AT5G36870	CALS4
AT5G42825	163.419	-0.415155	0.142591	-2.91151	0.00359692	0.376069	AT5G42825	AT5G42825
AT5G61650	161.595	0.611325	0.209728	2.91484	0.00355868	0.376069	AT5G61650	AT5G61650	CYCU4-3
AT1G35330	165.183	0.397642	0.137174	2.89881	0.00374584	0.376172	AT1G35330	AT1G35330
AT1G74560	1562.57	0.251781	0.0867876	2.90112	0.00371831	0.376172	AT1G74560	AT1G74560	NRP1
AT1G78460	201.899	-0.561472	0.193319	-2.90439	0.0036797	0.376172	AT1G78460	AT1G78460
AT3G15880	1072.34	-0.189819	0.0654734	-2.89918	0.00374139	0.376172	AT3G15880	AT3G15880	WSIP2
AT3G26470	456.305	-0.292858	0.100947	-2.90112	0.00371831	0.376172	AT3G26470	AT3G26470
AT1G26970	118.67	0.505248	0.174609	2.8936	0.00380857	0.377084	AT1G26970	AT1G26970	PBL4
AT1G69252	211.662	-0.505154	0.174506	-2.89477	0.0037944	0.377084	AT1G69252	AT1G69252
AT3G27940	20.0591	-1.19756	0.413827	-2.89388	0.00380513	0.377084	AT3G27940	AT3G27940	LBD26
AT5G57990	1693.25	0.178916	0.0618682	2.89189	0.00382933	0.377368	AT5G57990	AT5G57990	UBP23
AT3G48940	90.5819	0.579955	0.200735	2.88916	0.00386269	0.377389	AT3G48940	AT3G48940
AT5G24140	817.46	0.721775	0.24984	2.88895	0.00386533	0.377389	AT5G24140	AT5G24140	SQP2
AT3G27660	2.71308	-4.04136	1.40384	-2.87879	0.00399202	0.38094	AT3G27660	AT3G27660	OL2
AT3G54890	109.211	-0.591643	0.205492	-2.87915	0.00398754	0.38094	AT3G54890	AT3G54890	LHCA1
AT3G56080	108.638	0.598537	0.207616	2.8829	0.00394031	0.38094	AT3G56080	AT3G56080
AT5G15180	189.151	-0.643125	0.223102	-2.88265	0.00394342	0.38094	AT5G15180	AT5G15180	PER56
AT5G45280	1517.26	-0.298688	0.103724	-2.87964	0.00398129	0.38094	AT5G45280	AT5G45280	PAE11
AT1G08430	220.415	1.16122	0.403793	2.87578	0.00403029	0.38283	AT1G08430	AT1G08430	ALMT1
AT4G30720	126.956	-0.465782	0.162205	-2.87157	0.00408443	0.38283	AT4G30720	AT4G30720
AT5G07190	53.1593	-0.701633	0.244303	-2.87198	0.00407908	0.38283	AT5G07190	AT5G07190	ATS3
AT5G66590	315.264	-0.382191	0.133072	-2.87206	0.00407802	0.38283	AT5G66590	AT5G66590
AT1G62740	1085.74	0.209917	0.0733251	2.86283	0.00419875	0.386965	AT1G62740	AT1G62740	HOP2
AT2G28790	555.481	-0.292843	0.102296	-2.86272	0.00420025	0.386965	AT2G28790	AT2G28790
AT3G46900	310.222	-0.451584	0.157952	-2.85899	0.00424994	0.386965	AT3G46900	AT3G46900	COPT2
AT3G61870	54.2045	-0.624338	0.218413	-2.85852	0.0042562	0.386965	AT3G61870	AT3G61870
AT4G19230	458.758	0.52092	0.182049	2.86143	0.00421741	0.386965	AT4G19230	AT4G19230	CYP707A1
AT5G54100	1265.32	0.290467	0.101591	2.85919	0.00424725	0.386965	AT5G54100	AT5G54100
AT5G57530	287.315	0.603293	0.211055	2.85846	0.00425701	0.386965	AT5G57530	AT5G57530	XTH12
AT3G45960	25.6999	1.25533	0.439759	2.85459	0.00430931	0.388766	AT3G45960	AT3G45960	EXLA3
AT5G01840	98.9215	-0.587461	0.205851	-2.85382	0.00431973	0.388766	AT5G01840	AT5G01840	OFP1
AT5G41380	39.0432	1.07966	0.378441	2.85291	0.00433211	0.388766	AT5G41380	AT5G41380
AT2G38310	1422.13	-0.235115	0.0824861	-2.85036	0.00436694	0.390231	AT2G38310	AT2G38310	PYL4
AT1G73885	148.457	-0.57719	0.202978	-2.84362	0.00446048	0.396907	AT1G73885	AT1G73885
AT3G47050	10.846	-1.75728	0.618485	-2.84126	0.00449352	0.398167	AT3G47050	AT3G47050
AT2G19310	111.627	0.673414	0.237499	2.83544	0.00457626	0.398282	AT2G19310	AT2G19310	HSP18.5
AT3G14280	442.523	-0.511038	0.180224	-2.83558	0.00457428	0.398282	AT3G14280	AT3G14280
AT3G24503	3047.77	-0.225804	0.0795551	-2.83834	0.0045349	0.398282	AT3G24503	AT3G24503	ALDH2C4
AT3G45970	394.092	0.344396	0.121385	2.83721	0.00455092	0.398282	AT3G45970	AT3G45970	EXLA1
AT4G14440	274.155	-0.494748	0.174624	-2.83322	0.00460812	0.398282	AT4G14440	AT4G14440	ECI3
AT5G24410	182.545	-0.418432	0.147656	-2.83383	0.0045994	0.398282	AT5G24410	AT5G24410	PGL4
AT2G39800	744.565	-0.252286	0.0891982	-2.82837	0.00467856	0.402719	AT2G39800	AT2G39800	P5CSA
AT1G22500	727.219	-0.204027	0.072277	-2.82285	0.00475989	0.403138	AT1G22500	AT1G22500	ATL15
AT2G41240	27.736	1.48099	0.524617	2.823	0.00475768	0.403138	AT2G41240	AT2G41240	BHLH100
AT2G41340	1.74199	4.29949	1.52194	2.82501	0.00472789	0.403138	AT2G41340	AT2G41340	NRPD5B
AT4G27740	181.316	-0.378372	0.133867	-2.82648	0.00470621	0.403138	AT4G27740	AT4G27740
AT3G04570	598.438	-0.324105	0.114892	-2.82095	0.0047882	0.403149	AT3G04570	AT3G04570	AHL19
AT4G01110	69.5713	0.628968	0.223017	2.82027	0.00479826	0.403149	AT4G01110	AT4G01110
AT1G67650	104.983	0.495658	0.17672	2.80477	0.00503528	0.403761	AT1G67650	AT1G67650
AT2G05580	1.85683	-4.48957	1.59853	-2.80856	0.00497636	0.403761	AT2G05580	AT2G05580
AT2G28650	49.7924	0.718905	0.255491	2.81381	0.00489576	0.403761	AT2G28650	AT2G28650	ATEXO70H8
AT2G30570	98.5732	-0.588425	0.209733	-2.80559	0.00502253	0.403761	AT2G30570	AT2G30570	PSBW
AT2G32610	198.258	-0.407131	0.145072	-2.8064	0.00500987	0.403761	AT2G32610	AT2G32610	CSLB1
AT3G53210	100.352	-0.477194	0.170071	-2.80586	0.00501825	0.403761	AT3G53210	AT3G53210
AT4G00230	389.054	-0.38832	0.13822	-2.80944	0.00496271	0.403761	AT4G00230	AT4G00230	SBT4.14
AT5G03740	1124.38	0.221398	0.0785965	2.81689	0.00484911	0.403761	AT5G03740	AT5G03740	HDT3
AT5G47600	45.4327	0.819157	0.291462	2.81051	0.00494624	0.403761	AT5G47600	AT5G47600	HSP14.7
AT5G47880	776.141	-0.200927	0.071536	-2.80875	0.0049734	0.403761	AT5G47880	AT5G47880	ERF1-1
AT5G51440	539.839	1.12933	0.402297	2.8072	0.00499744	0.403761	AT5G51440	AT5G51440	HSP23.5
AT5G63160	371.61	-0.916101	0.325269	-2.81644	0.0048559	0.403761	AT5G63160	AT5G63160	BT1
AT1G01453	40.406	0.908806	0.324446	2.8011	0.00509287	0.406831	AT1G01453	AT1G01453
AT1G51470	1754.04	-0.365039	0.130522	-2.79677	0.00516165	0.409226	AT1G51470	AT1G51470	TGG5
AT5G67400	1592.26	0.428159	0.153048	2.79754	0.00514928	0.409226	AT5G67400	AT5G67400	PER73
AT2G25140	568.728	0.356063	0.127383	2.79523	0.00518634	0.409643	AT2G25140	AT2G25140	CLPB4
AT1G13300	584.585	-0.333102	0.119247	-2.79338	0.0052161	0.410456	AT1G13300	AT1G13300	HRS1
AT1G60680	1003.93	-0.236312	0.0847088	-2.7897	0.00527572	0.412468	AT1G60680	AT1G60680	AGD2
AT3G29810	238.087	0.488169	0.175009	2.78939	0.00528077	0.412468	AT3G29810	AT3G29810	COBL3
AT3G56400	57.369	0.722621	0.259186	2.78804	0.00530284	0.412663	AT3G56400	AT3G56400	WRKY70
AT1G10120	530.054	0.272995	0.0980554	2.78409	0.00536781	0.416183	AT1G10120	AT1G10120	BHLH74
AT1G09750	301.974	-0.401389	0.144251	-2.78257	0.00539297	0.416602	AT1G09750	AT1G09750	AED3
AT1G26360	38.3578	0.890786	0.32029	2.78118	0.00541611	0.416862	AT1G26360	AT1G26360	MES13
AT3G04710	416.511	0.329971	0.11874	2.77893	0.00545378	0.418235	AT3G04710	AT3G04710	TPR10
AT2G04100	284.104	-0.293392	0.10568	-2.77622	0.00549952	0.420215	AT2G04100	AT2G04100	DTX6
AT5G56350	2558.17	0.21456	0.0773198	2.77496	0.0055208	0.420319	AT5G56350	AT5G56350
AT5G48000	3011.16	0.429679	0.155088	2.77056	0.00559606	0.424515	AT5G48000	AT5G48000	CYP708A2
AT1G25440	25.0263	-0.913556	0.330333	-2.76556	0.00568254	0.427106	AT1G25440	AT1G25440	COL16
AT2G01890	807.415	0.23339	0.0843888	2.76565	0.00568089	0.427106	AT2G01890	AT2G01890	PAP8
AT2G36950	513.592	0.365229	0.132142	2.76392	0.00571122	0.427106	AT2G36950	AT2G36950	HIPP05
AT4G09770	27.2519	-0.890253	0.32201	-2.76467	0.00569803	0.427106	AT4G09770	AT4G09770
AT5G10130	730.07	-0.383574	0.138894	-2.76164	0.00575122	0.428578	AT5G10130	AT5G10130	DFC
AT5G01040	1563.76	0.225439	0.0816726	2.76028	0.00577516	0.428847	AT5G01040	AT5G01040	LAC8
AT1G07050	6.83457	-1.81037	0.658922	-2.74747	0.00600572	0.432268	AT1G07050	AT1G07050
AT1G66725	409.26	0.397106	0.144272	2.75247	0.00591468	0.432268	AT1G66725	AT1G66725	MIR163
AT2G03230	39.045	0.916845	0.333199	2.75165	0.00592963	0.432268	AT2G03230	AT2G03230
AT2G32020	162.82	0.570521	0.207465	2.74996	0.00596023	0.432268	AT2G32020	AT2G32020
AT3G51370	1364.45	-0.160629	0.0584375	-2.74874	0.00598252	0.432268	AT3G51370	AT3G51370
AT4G03280	113.49	-0.520036	0.189262	-2.74771	0.00600134	0.432268	AT4G03280	AT4G03280	PETC
AT4G37910	4553.05	0.21146	0.0767178	2.75633	0.00584541	0.432268	AT4G37910	AT4G37910	HSP70-9
AT5G19240	782.441	0.354763	0.129099	2.74799	0.00599625	0.432268	AT5G19240	AT5G19240
AT5G39610	82.2777	-0.53268	0.193797	-2.74865	0.00598408	0.432268	AT5G39610	AT5G39610	NAC92
AT5G44582	18.906	-1.22251	0.44548	-2.74425	0.00606501	0.435051	AT5G44582	AT5G44582
AT2G05520	131.986	-1.05427	0.384597	-2.74123	0.00612095	0.436097	AT2G05520	AT2G05520	GRP3
AT5G46250	1628.2	0.153411	0.0559468	2.74209	0.00610498	0.436097	AT5G46250	AT5G46250	LARP6A
AT4G26370	64.5507	-0.586271	0.214017	-2.73936	0.00615591	0.437111	AT4G26370	AT4G26370
AT2G22122	375.761	-0.535463	0.19563	-2.73712	0.00619797	0.437374	AT2G22122	AT2G22122
AT5G35732	92.556	-0.467001	0.170628	-2.73695	0.00620109	0.437374	AT5G35732	AT5G35732
AT1G31330	284.056	-0.385004	0.140829	-2.73384	0.00626007	0.4386	AT1G31330	AT1G31330	PSAF
AT2G41660	1451.52	-0.255126	0.0932985	-2.73452	0.00624715	0.4386	AT2G41660	AT2G41660	MIZ1
AT2G20250	5.138	-3.15415	1.15522	-2.73035	0.00632662	0.441009	AT2G20250	AT2G20250
AT2G39410	191.133	-0.407142	0.149322	-2.7266	0.00639901	0.441009	AT2G39410	AT2G39410
AT3G45640	651.016	-0.251765	0.0922728	-2.72849	0.00636251	0.441009	AT3G45640	AT3G45640	MPK3
AT4G12480	702.748	-1.50616	0.552336	-2.7269	0.00639328	0.441009	AT4G12480	AT4G12480	EARLI1
AT4G21210	19.3779	-1.13247	0.414903	-2.72949	0.00634327	0.441009	AT4G21210	AT4G21210	RP1
AT1G18210	808.364	-0.25104	0.0924588	-2.71516	0.00662439	0.441361	AT1G18210	AT1G18210	CML27
AT1G27030	1085.36	0.222999	0.0821355	2.71502	0.00662717	0.441361	AT1G27030	AT1G27030
AT1G79550	8817.57	0.164806	0.0606221	2.71857	0.00655644	0.441361	AT1G79550	AT1G79550	PGK3
AT2G25870	782.867	0.191068	0.070332	2.71666	0.00659452	0.441361	AT2G25870	AT2G25870	YBEY
AT3G23510	1631.45	-0.252908	0.0929414	-2.72115	0.00650548	0.441361	AT3G23510	AT3G23510
AT4G10040	867.059	0.325226	0.119803	2.71466	0.00663434	0.441361	AT4G10040	AT4G10040	CYTC-2
AT4G29740	128.745	-0.69576	0.256216	-2.71552	0.00661722	0.441361	AT4G29740	AT4G29740	CKX4
AT5G15550	634.606	0.231205	0.0849179	2.72269	0.0064753	0.441361	AT5G15550	AT5G15550	WDR12
AT5G57540	164	0.700109	0.257759	2.71614	0.00660489	0.441361	AT5G57540	AT5G57540	XTH13
AT5G62420	45.4411	-1.1628	0.427541	-2.71973	0.00653349	0.441361	AT5G62420	AT5G62420
AT5G63270	90.9046	0.633781	0.23266	2.72407	0.00644836	0.441361	AT5G63270	AT5G63270
AT4G18430	405.476	0.258736	0.0953539	2.71343	0.00665916	0.44162	AT4G18430	AT4G18430	RABA1E
AT2G34070	460.826	0.262248	0.0967037	2.71187	0.00669056	0.442311	AT2G34070	AT2G34070	TBL37
AT5G51270	108.282	0.52479	0.193743	2.70869	0.00675497	0.445174	AT5G51270	AT5G51270
AT1G01540	667.74	0.192298	0.0710296	2.70729	0.00678358	0.445666	AT1G01540	AT1G01540
AT3G26650	108.592	-0.602687	0.222888	-2.704	0.00685109	0.447314	AT3G26650	AT3G26650	GAPA1
AT5G48570	665.093	0.857095	0.316881	2.70478	0.00683492	0.447314	AT5G48570	AT5G48570	FKBP65
AT4G34230	949.897	0.193039	0.0714549	2.70155	0.00690173	0.448072	AT4G34230	AT4G34230	CAD5
AT5G23370	41.5944	0.705853	0.261293	2.70138	0.00690518	0.448072	AT5G23370	AT5G23370
AT1G74510	868.09	0.203513	0.0754068	2.69887	0.00695751	0.448834	AT1G74510	AT1G74510
AT3G18210	443.419	0.250728	0.0929741	2.69675	0.00700206	0.448834	AT3G18210	AT3G18210
AT5G13490	1489.85	0.291487	0.108025	2.69832	0.00696903	0.448834	AT5G13490	AT5G13490	AAC2
AT5G62260	259.439	-0.360987	0.133838	-2.6972	0.00699243	0.448834	AT5G62260	AT5G62260	AHL6
AT5G64130	1898.07	-0.212142	0.0787215	-2.69483	0.00704237	0.45005	AT5G64130	AT5G64130
AT1G21400	11.3937	-1.60369	0.595326	-2.6938	0.00706434	0.45009	AT1G21400	AT1G21400
AT1G59865	7.14127	1.60142	0.595255	2.69031	0.00713859	0.453451	AT1G59865	AT1G59865
AT2G22920	404.688	0.316812	0.117906	2.68699	0.00720993	0.454445	AT2G22920	AT2G22920	SCPL12
AT3G08970	110.844	0.680204	0.253236	2.68605	0.00723033	0.454445	AT3G08970	AT3G08970	ERDJ3A
AT3G17770	456.877	-0.262662	0.0978432	-2.68452	0.00726347	0.454445	AT3G17770	AT3G17770
AT3G21250	738.873	-0.269648	0.100439	-2.68469	0.00725964	0.454445	AT3G21250	AT3G21250	MRP6
AT3G61470	52.4047	-0.841732	0.313263	-2.68698	0.00721008	0.454445	AT3G61470	AT3G61470	LHCA2
AT4G27400	401.153	-0.237711	0.0885792	-2.68359	0.00728353	0.454445	AT4G27400	AT4G27400
AT2G43480	189.052	0.343362	0.128187	2.67859	0.00739322	0.459238	AT2G43480	AT2G43480	PER26
AT4G12170	3.93112	3.68755	1.37742	2.67715	0.00742508	0.459238	AT4G12170	AT4G12170
AT5G60040	344.959	0.311935	0.116518	2.67713	0.00742569	0.459238	AT5G60040	AT5G60040	NRPC1
AT4G23670	2992.26	0.831964	0.310898	2.67601	0.00745054	0.459428	AT4G23670	AT4G23670
AT3G07195	111.298	-0.561318	0.20999	-2.67307	0.00751612	0.459442	AT3G07195	AT3G07195
AT4G11550	30.3846	-0.878654	0.328632	-2.67367	0.00750254	0.459442	AT4G11550	AT4G11550
AT4G25090	559.81	0.254041	0.0949739	2.67485	0.00747624	0.459442	AT4G25090	AT4G25090	RBOHG
AT1G08250	151.56	-0.409777	0.153366	-2.67189	0.00754259	0.459695	AT1G08250	AT1G08250	ADT6
AT1G62400	6.76967	-2.0934	0.784234	-2.66936	0.0075997	0.459695	AT1G62400	AT1G62400	HT1
AT3G59320	229.78	-0.313166	0.117334	-2.66901	0.00760746	0.459695	AT3G59320	AT3G59320
AT5G56100	45.0269	-1.02154	0.382627	-2.6698	0.00758963	0.459695	AT5G56100	AT5G56100
AT1G33320	38.148	0.690522	0.259209	2.66396	0.00772272	0.464465	AT1G33320	AT1G33320	CGS2
AT5G25810	489.136	-0.404804	0.151975	-2.66362	0.00773044	0.464465	AT5G25810	AT5G25810	TINY
AT2G44860	1029.24	0.197366	0.0741842	2.66048	0.00780284	0.466159	AT2G44860	AT2G44860
AT5G24313	142.073	0.531797	0.199841	2.6611	0.00778847	0.466159	AT5G24313	AT5G24313
AT4G26270	143.547	0.397513	0.149524	2.65852	0.0078485	0.467562	AT4G26270	AT4G26270	PFK3
AT1G45145	2453.06	0.369422	0.139156	2.65473	0.00793723	0.471516	AT1G45145	AT1G45145	TRX5
AT2G45360	17.913	-1.58704	0.598123	-2.65337	0.00796935	0.472095	AT2G45360	AT2G45360
AT2G44500	1209.05	0.264079	0.0996249	2.65074	0.00803164	0.474451	AT2G44500	AT2G44500	OFUT20
AT1G15480	300.374	0.259973	0.0983578	2.64313	0.0082143	0.481807	AT1G15480	AT1G15480
AT1G68300	934.001	0.19582	0.0741246	2.64176	0.00824753	0.481807	AT1G68300	AT1G68300
AT1G79250	20.695	1.06163	0.401496	2.64419	0.00818857	0.481807	AT1G79250	AT1G79250	AGC1-7
AT5G09420	347.088	0.301274	0.114003	2.64268	0.0082252	0.481807	AT5G09420	AT5G09420	OM64
AT5G56320	691.938	-0.582801	0.220797	-2.63953	0.00830207	0.483653	AT5G56320	AT5G56320	ATEXPA14
AT1G52200	1830.31	-0.35284	0.133999	-2.63316	0.00845942	0.484784	AT1G52200	AT1G52200	PCR8
AT2G01320	86.5108	-0.502348	0.190775	-2.6332	0.00845847	0.484784	AT2G01320	AT2G01320
AT3G16400	8339.97	0.279489	0.106104	2.6341	0.0084361	0.484784	AT3G16400	AT3G16400	NSP1
AT3G23870	137.478	0.407907	0.154849	2.63422	0.00843306	0.484784	AT3G23870	AT3G23870
AT3G58160	132.43	0.381013	0.144623	2.63452	0.00842557	0.484784	AT3G58160	AT3G58160	XI-J
AT5G20700	6362.52	0.166799	0.0633429	2.63327	0.00845674	0.484784	AT5G20700	AT5G20700	FLZ14
AT1G06090	1162.68	-0.23615	0.0897971	-2.62982	0.00854296	0.485359	AT1G06090	AT1G06090
AT1G07650	389.988	0.287562	0.109377	2.62908	0.00856151	0.485359	AT1G07650	AT1G07650
AT3G46320	313.832	-0.284975	0.108298	-2.63139	0.0085036	0.485359	AT3G46320	AT3G46320
AT4G33790	231.868	-0.587082	0.223159	-2.63078	0.00851889	0.485359	AT4G33790	AT4G33790	FAR3
AT1G30820	1314.71	-0.568148	0.216247	-2.62731	0.00860621	0.486586	AT1G30820	AT1G30820
AT5G41300	27.637	-1.09427	0.417351	-2.62195	0.00874295	0.492995	AT5G41300	AT5G41300	CRRSP59
AT3G53730	821.469	-0.281687	0.107512	-2.62004	0.00879183	0.493114	AT3G53730	AT3G53730
AT4G21400	133.146	-0.478948	0.182744	-2.62087	0.00877061	0.493114	AT4G21400	AT4G21400	CRK28
AT1G05340	334.119	0.342903	0.131042	2.61675	0.0088772	0.494258	AT1G05340	AT1G05340
AT2G23810	1052.15	-0.238044	0.0909592	-2.61704	0.00886955	0.494258	AT2G23810	AT2G23810	TET8
AT4G11820	2341.55	0.182948	0.0699196	2.61654	0.00888253	0.494258	AT4G11820	AT4G11820	HMGS
AT1G73270	98.1365	-0.553941	0.212066	-2.61211	0.00899841	0.495929	AT1G73270	AT1G73270	SCPL6
AT4G15215	150.7	-0.403302	0.154415	-2.6118	0.00900662	0.495929	AT4G15215	AT4G15215	ABCG41
AT5G43230	125.781	0.552938	0.211628	2.61278	0.00898078	0.495929	AT5G43230	AT5G43230
AT5G67030	280.63	0.314124	0.120189	2.61359	0.00895963	0.495929	AT5G67030	AT5G67030	ZEP
AT1G01600	71.211	-0.505165	0.19376	-2.60716	0.00912961	0.496847	AT1G01600	AT1G01600	CYP86A4
AT1G23020	947.178	0.20234	0.0777962	2.6009	0.00929799	0.496847	AT1G23020	AT1G23020	FRO3
AT1G32940	308.063	0.365635	0.140397	2.60429	0.0092064	0.496847	AT1G32940	AT1G32940	SBT3.5
AT1G66180	735.6	0.41515	0.159294	2.60618	0.00915578	0.496847	AT1G66180	AT1G66180
AT1G69240	181.38	0.578695	0.221846	2.60855	0.00909274	0.496847	AT1G69240	AT1G69240	MES15
AT1G72860	42.545	0.729706	0.280101	2.60515	0.00918331	0.496847	AT1G72860	AT1G72860
AT3G46700	1206.58	0.264079	0.101175	2.61012	0.00905111	0.496847	AT3G46700	AT3G46700	UGT76E3
AT4G03330	94.267	0.521685	0.200451	2.60256	0.0092531	0.496847	AT4G03330	AT4G03330	SYP123
AT4G18480	262.464	-0.291765	0.112126	-2.60212	0.00926501	0.496847	AT4G18480	AT4G18480	CHLI1
AT4G38460	398.762	-0.365157	0.140412	-2.6006	0.00930601	0.496847	AT4G38460	AT4G38460	GGR
AT5G02810	395.955	0.387042	0.148808	2.60095	0.00929673	0.496847	AT5G02810	AT5G02810	APRR7
AT5G15220	457.773	-0.243674	0.0934887	-2.60645	0.00914856	0.496847	AT5G15220	AT5G15220
AT3G13080	947.011	0.241939	0.0932961	2.59323	0.00950778	0.503793	AT3G13080	AT3G13080	ABCC3
AT4G12500	7.52691	-2.17	0.836398	-2.59446	0.00947401	0.503793	AT4G12500	AT4G12500
AT5G42920	534.079	0.230843	0.0890029	2.59366	0.00949617	0.503793	AT5G42920	AT5G42920	THO5B
AT3G26300	272.307	0.318284	0.122997	2.58773	0.00966112	0.508498	AT3G26300	AT3G26300	CYP71B34
AT4G26780	464.818	0.253161	0.0978418	2.58745	0.00966891	0.508498	AT4G26780	AT4G26780	AR192
AT5G23820	1509.74	0.304586	0.117643	2.58907	0.00962349	0.508498	AT5G23820	AT5G23820	ML3
AT1G29280	1303.92	-0.192617	0.0744999	-2.58546	0.00972487	0.510169	AT1G29280	AT1G29280	WRKY65
AT1G25520	351.733	-0.228696	0.0885658	-2.58221	0.00981697	0.513722	AT1G25520	AT1G25520
AT3G47960	370.795	-0.413146	0.160128	-2.58009	0.00987749	0.51561	AT3G47960	AT3G47960	NPF2.10
AT1G33590	516.808	-0.472102	0.183188	-2.57715	0.00996189	0.516857	AT1G33590	AT1G33590
AT3G11010	76.3527	0.48219	0.187111	2.57703	0.0099654	0.516857	AT3G11010	AT3G11010	AtRLP34
AT5G57685	873.7	0.323305	0.125473	2.5767	0.0099749	0.516857	AT5G57685	AT5G57685	GDU3
AT2G04230	15.2787	-1.0307	0.400553	-2.5732	0.0100762	0.517018	AT2G04230	AT2G04230
AT3G20370	6258.56	0.143078	0.0556211	2.57237	0.0101006	0.517018	AT3G20370	AT3G20370
AT5G03700	357.198	-0.297129	0.115435	-2.57399	0.0100533	0.517018	AT5G03700	AT5G03700
AT5G58590	630.204	0.271591	0.105563	2.5728	0.0100879	0.517018	AT5G58590	AT5G58590	RANBP1C
AT5G65690	677.424	-0.37156	0.144301	-2.57489	0.0100271	0.517018	AT5G65690	AT5G65690	PCK2
AT3G20360	8.88097	-1.75293	0.68174	-2.57125	0.0101331	0.517427	AT3G20360	AT3G20360
AT1G02120	804.304	-0.202215	0.078749	-2.56784	0.0102334	0.521285	AT1G02120	AT1G02120	VAD1
AT1G28670	287.323	0.357553	0.139344	2.56597	0.0102888	0.522845	AT1G28670	AT1G28670	ARAB-1
AT1G69480	34.74	0.869812	0.33936	2.5631	0.0103743	0.525923	AT1G69480	AT1G69480	PHO1-H10
AT1G62570	1122.07	0.284115	0.111023	2.55907	0.0104953	0.53078	AT1G62570	AT1G62570	FMOGS-OX4
AT1G58080	960.244	-0.174611	0.0683162	-2.55592	0.0105907	0.530992	AT1G58080	AT1G58080	HISN1A
AT3G25717	224.294	0.312934	0.122367	2.55734	0.0105477	0.530992	AT3G25717	AT3G25717	RTFL16
AT5G21020	1687.45	-0.256477	0.100359	-2.55561	0.0106002	0.530992	AT5G21020	AT5G21020
AT5G60890	824.49	0.285494	0.111649	2.55706	0.0105562	0.530992	AT5G60890	AT5G60890	MYB34
AT5G16970	78.8462	-1.11094	0.434864	-2.55469	0.0106282	0.531132	AT5G16970	AT5G16970	AER
AT1G17220	332.566	-0.32069	0.125608	-2.5531	0.0106767	0.531749	AT1G17220	AT1G17220	FUG1
AT3G06460	449.936	-0.333377	0.130601	-2.55264	0.010691	0.531749	AT3G06460	AT3G06460
AT1G35680	262.584	-0.293469	0.115162	-2.54831	0.0108246	0.534005	AT1G35680	AT1G35680	RPL21
AT3G20310	412.064	-0.224256	0.0880162	-2.54789	0.0108376	0.534005	AT3G20310	AT3G20310	ERF7
AT3G50010	84.6156	-0.546407	0.214264	-2.55016	0.0107673	0.534005	AT3G50010	AT3G50010
AT5G64420	1140.86	0.168265	0.0660118	2.54901	0.0108028	0.534005	AT5G64420	AT5G64420
AT5G04960	1401.93	0.612748	0.240572	2.54705	0.0108639	0.534052	AT5G04960	AT5G04960	PME46
AT2G47130	420.612	-0.355579	0.139685	-2.54557	0.0109099	0.535069	AT2G47130	AT2G47130	SDR3A
AT1G06040	707.567	0.426033	0.167641	2.54135	0.0110425	0.535957	AT1G06040	AT1G06040	BBX24
AT1G10500	172.759	-0.366252	0.144453	-2.53545	0.0112304	0.535957	AT1G10500	AT1G10500	ISCA
AT1G14185	173.437	0.366245	0.145139	2.5234	0.0116226	0.535957	AT1G14185	AT1G14185
AT1G17380	9.71169	-1.44021	0.571032	-2.52212	0.011665	0.535957	AT1G17380	AT1G17380	TIFY11A
AT1G23550	30.1603	0.711131	0.281926	2.52241	0.0116555	0.535957	AT1G23550	AT1G23550	SRO2
AT1G24090	209.931	0.334234	0.131824	2.53546	0.01123	0.535957	AT1G24090	AT1G24090
AT1G27930	476.18	-0.235949	0.0934967	-2.52361	0.0116158	0.535957	AT1G27930	AT1G27930
AT1G43910	226.944	0.473374	0.187193	2.5288	0.0114452	0.535957	AT1G43910	AT1G43910
AT1G44130	10.2418	1.85917	0.73171	2.54086	0.0110581	0.535957	AT1G44130	AT1G44130
AT1G50060	509.824	-0.455583	0.17995	-2.53172	0.0113503	0.535957	AT1G50060	AT1G50060
AT1G60050	7.26825	1.91598	0.75569	2.53541	0.0112315	0.535957	AT1G60050	AT1G60050
AT1G71980	728.867	-0.21611	0.0852512	-2.53498	0.0112455	0.535957	AT1G71980	AT1G71980	RMR2
AT2G04050	54.8029	0.842995	0.333408	2.52842	0.0114578	0.535957	AT2G04050	AT2G04050	DTX3
AT2G25410	3.81126	-3.65442	1.4404	-2.53709	0.0111779	0.535957	AT2G25410	AT2G25410	ATL22
AT2G39660	361.548	-0.286703	0.1132	-2.53271	0.0113185	0.535957	AT2G39660	AT2G39660	BIK1
AT2G43120	190.444	0.309525	0.122553	2.52564	0.0115487	0.535957	AT2G43120	AT2G43120
AT3G48115	265.15	-0.451635	0.178416	-2.53135	0.0113624	0.535957	AT3G48115	AT3G48115
AT3G49320	202.665	0.346128	0.137174	2.52327	0.0116268	0.535957	AT3G49320	AT3G49320
AT4G27800	165.205	-0.332799	0.131435	-2.53205	0.0113399	0.535957	AT4G27800	AT4G27800	PPH1
AT4G27940	192.528	0.33791	0.13352	2.53079	0.0113807	0.535957	AT4G27940	AT4G27940	MTM1
AT4G30150	566.782	0.223814	0.0884812	2.52951	0.0114223	0.535957	AT4G30150	AT4G30150
AT5G02940	31.7653	-0.811001	0.319686	-2.53687	0.0111849	0.535957	AT5G02940	AT5G02940
AT5G07150	93.343	-0.489695	0.194021	-2.52393	0.0116052	0.535957	AT5G07150	AT5G07150
AT5G10980	1777.96	-0.200626	0.0789411	-2.54146	0.011039	0.535957	AT5G10980	AT5G10980	HTR8
AT5G25450	71.3545	0.808587	0.319578	2.53017	0.0114006	0.535957	AT5G25450	AT5G25450	QCR7-2
AT5G25460	1965.55	0.564449	0.222627	2.5354	0.0112319	0.535957	AT5G25460	AT5G25460
AT5G43520	320.765	-0.699325	0.276209	-2.53187	0.0113455	0.535957	AT5G43520	AT5G43520
AT5G64100	10262.9	-0.289727	0.114841	-2.52286	0.0116403	0.535957	AT5G64100	AT5G64100	PER69
AT5G66170	989.005	0.384087	0.152005	2.5268	0.0115106	0.535957	AT5G66170	AT5G66170	STR18
AT2G04030	2432.37	0.266249	0.105666	2.51972	0.0117447	0.538442	AT2G04030	AT2G04030	HSP90-5
AT1G08930	2281.01	-0.186701	0.074223	-2.51541	0.0118895	0.540293	AT1G08930	AT1G08930	ERD6
AT3G03855	271.382	-0.323633	0.128696	-2.51471	0.0119131	0.540293	AT3G03855	NA	NA
AT4G40040	3263.95	-0.16355	0.064965	-2.51751	0.0118187	0.540293	AT4G40040	AT4G40040	HTR8
AT5G56500	2029.43	0.17119	0.0680368	2.51614	0.0118647	0.540293	AT5G56500	AT5G56500	CPN60B3
AT5G64260	2692.8	0.302754	0.120341	2.5158	0.0118762	0.540293	AT5G64260	AT5G64260	EXL2
AT3G15810	658.9	-0.250188	0.0995528	-2.51312	0.0119668	0.54156	AT3G15810	AT3G15810
AT1G20340	246.399	-0.395695	0.157676	-2.50954	0.0120888	0.54346	AT1G20340	AT1G20340	DRT112
AT1G22880	747.125	-0.293796	0.117187	-2.50708	0.0121734	0.54346	AT1G22880	AT1G22880	CEL5
AT3G12977	211.314	-0.329952	0.131632	-2.50662	0.0121891	0.54346	AT3G12977	AT3G12977
AT5G19970	145.951	0.536087	0.213858	2.50674	0.0121849	0.54346	AT5G19970	AT5G19970
AT5G23030	130.784	0.660765	0.263512	2.50753	0.0121579	0.54346	AT5G23030	AT5G23030	TET12
AT5G36270	43.1243	0.73534	0.293215	2.50785	0.0121468	0.54346	AT5G36270	NA	NA
AT5G65900	374.969	0.288344	0.114871	2.51015	0.0120678	0.54346	AT5G65900	AT5G65900	RH27
AT3G48990	4241.37	-0.203128	0.081069	-2.50562	0.0122238	0.543855	AT3G48990	AT3G48990	AAE3
AT1G06650	168.651	-0.377088	0.150653	-2.50302	0.0123138	0.546148	AT1G06650	AT1G06650
AT4G40030	1918.73	-0.148744	0.0594347	-2.50264	0.0123271	0.546148	AT4G40030	AT4G40030
AT1G55520	413.729	0.209193	0.0837161	2.49884	0.0124601	0.547439	AT1G55520	AT1G55520	TBP2
AT1G70300	1298.6	0.201086	0.080427	2.50023	0.0124111	0.547439	AT1G70300	AT1G70300	POT6
AT3G05860	33.884	0.801485	0.320688	2.49927	0.012445	0.547439	AT3G05860	AT3G05860
AT4G38580	94.5092	-0.472075	0.188821	-2.50013	0.0124148	0.547439	AT4G38580	AT4G38580	HIPP26
AT5G01050	168.42	0.428349	0.171497	2.4977	0.0125001	0.548055	AT5G01050	AT5G01050	LAC9
AT1G01490	582.181	0.201549	0.0810216	2.4876	0.012861	0.550153	AT1G01490	AT1G01490
AT1G21525	12.0585	-1.32614	0.532794	-2.48904	0.012809	0.550153	AT1G21525	NA	NA
AT1G61740	959.467	-0.303876	0.12201	-2.49058	0.0127536	0.550153	AT1G61740	AT1G61740
AT2G28800	571.836	-0.295511	0.118635	-2.49092	0.0127413	0.550153	AT2G28800	AT2G28800	ALB3
AT2G36295	61.177	-0.510469	0.205103	-2.48884	0.0128162	0.550153	AT2G36295	AT2G36295
AT3G03150	349.117	-0.375254	0.150663	-2.49067	0.0127501	0.550153	AT3G03150	AT3G03150
AT3G45620	408.675	-0.227218	0.091287	-2.48905	0.0128085	0.550153	AT3G45620	AT3G45620
AT3G50930	205.675	0.411391	0.165184	2.4905	0.0127563	0.550153	AT3G50930	AT3G50930	HSR4
AT3G56290	74.2222	0.699531	0.280363	2.49509	0.0125924	0.550153	AT3G56290	AT3G56290
AT4G10750	337.795	-0.257148	0.103369	-2.48766	0.0128586	0.550153	AT4G10750	AT4G10750
AT4G16830	885.25	-0.207795	0.0833871	-2.49193	0.0127051	0.550153	AT4G16830	AT4G16830	RGGA
AT4G27290	111.489	0.490493	0.196793	2.49243	0.0126872	0.550153	AT4G27290	AT4G27290
AT3G25230	3091.52	0.2575	0.1036	2.48552	0.0129361	0.552247	AT3G25230	AT3G25230	ROF1
AT3G27280	907.716	0.233342	0.0939452	2.48381	0.0129985	0.553787	AT3G27280	AT3G27280	PHB4
AT1G09070	648.586	-0.210474	0.0848234	-2.48132	0.0130898	0.556553	AT1G09070	AT1G09070	SRC2
AT3G04650	98.0795	-0.40773	0.164631	-2.47663	0.013263	0.560529	AT3G04650	AT3G04650
AT4G09760	256.632	0.422011	0.170369	2.47704	0.0132477	0.560529	AT4G09760	AT4G09760
AT4G15400	139.932	-0.421476	0.170093	-2.47791	0.0132154	0.560529	AT4G15400	AT4G15400	BIA1
AT1G72660	32.2608	1.13268	0.457567	2.47543	0.0133075	0.561284	AT1G72660	AT1G72660	DRG2
AT3G01690	939.292	-0.286189	0.11566	-2.47439	0.0133462	0.561794	AT3G01690	AT3G01690
AT4G37410	987.303	0.282	0.114006	2.47355	0.0133779	0.562003	AT4G37410	AT4G37410	CYP81F4
AT1G55150	430.754	0.222409	0.0899747	2.47191	0.0134393	0.5622	AT1G55150	AT1G55150
AT2G36130	449.373	-0.220959	0.0893958	-2.47169	0.0134475	0.5622	AT2G36130	AT2G36130	CYP18-2
AT4G25980	11.0354	1.26454	0.511692	2.47129	0.0134625	0.5622	AT4G25980	AT4G25980	PER43
AT3G61560	408.586	0.259034	0.104896	2.46944	0.0135323	0.563997	AT3G61560	AT3G61560	RTNLB6
AT1G64220	89.4596	0.431113	0.174956	2.46413	0.0137347	0.566833	AT1G64220	AT1G64220	TOM7-2
AT1G77330	2696.42	-0.253505	0.102863	-2.46448	0.0137212	0.566833	AT1G77330	AT1G77330
AT1G80380	843.599	-0.56611	0.229684	-2.46474	0.0137114	0.566833	AT1G80380	AT1G80380	GLYK
AT3G23810	5183	-0.260379	0.105666	-2.46416	0.0137335	0.566833	AT3G23810	AT3G23810	SAHH2
AT4G02810	43.0979	0.735727	0.298437	2.46527	0.0136911	0.566833	AT4G02810	AT4G02810	FAF1
AT1G64650	1652.31	-0.165095	0.0671284	-2.45939	0.0139175	0.571709	AT1G64650	AT1G64650
AT1G80270	827.302	0.218984	0.089081	2.45826	0.0139613	0.571709	AT1G80270	AT1G80270	PPR596
AT4G29060	396.045	-0.301027	0.122442	-2.45852	0.0139511	0.571709	AT4G29060	AT4G29060	emb2726
AT5G65040	135.556	0.371745	0.151218	2.45834	0.0139581	0.571709	AT5G65040	AT5G65040	IRM1
AT1G63050	388.34	-0.231181	0.0940877	-2.45708	0.0140071	0.572473	AT1G63050	AT1G63050	LPLAT2
AT2G42350	321.297	-0.350093	0.142597	-2.45512	0.0140837	0.574468	AT2G42350	AT2G42350	ATL40
AT4G18990	2.10752	-3.6874	1.50234	-2.45444	0.0141104	0.574468	AT4G18990	AT4G18990	XTH29
AT1G35580	3785.26	-0.193761	0.0790061	-2.45248	0.0141875	0.576367	AT1G35580	AT1G35580	CINV1
AT4G37070	3123.39	0.221672	0.0904094	2.45187	0.0142117	0.576367	AT4G37070	AT4G37070	PLP1
AT1G54940	97.0561	0.565708	0.231018	2.44876	0.0143349	0.576925	AT1G54940	AT1G54940	GUX4
AT2G28830	244.574	0.430462	0.175761	2.44914	0.0143199	0.576925	AT2G28830	AT2G28830	PUB12
AT2G46340	925.086	0.254556	0.103875	2.45061	0.0142616	0.576925	AT2G46340	AT2G46340	SPA1
AT5G43350	3274.14	-0.256808	0.104869	-2.44885	0.0143312	0.576925	AT5G43350	AT5G43350	PHT1-1
AT1G20020	84.2272	-0.558817	0.228468	-2.44593	0.014448	0.578166	AT1G20020	AT1G20020	LFNR2
AT1G50400	71.5539	0.507252	0.207284	2.44713	0.0143999	0.578166	AT1G50400	AT1G50400	TOM40-2
AT4G16750	48.6515	0.572	0.233849	2.44602	0.0144442	0.578166	AT4G16750	AT4G16750	ERF039
AT4G28320	71.9106	-0.467819	0.191337	-2.445	0.0144852	0.578557	AT4G28320	AT4G28320	MAN5
AT4G28900	64.51	0.518476	0.212326	2.44189	0.0146105	0.582355	AT4G28900	NA	NA
AT5G63600	5927.41	-0.443941	0.181848	-2.44128	0.0146355	0.582355	AT5G63600	AT5G63600	FLS5
AT1G76240	575.771	-0.339928	0.139335	-2.43964	0.0147018	0.582792	AT1G76240	AT1G76240
AT5G25830	233.451	-0.345042	0.141428	-2.4397	0.0146993	0.582792	AT5G25830	AT5G25830	GATA12
AT2G37570	455.412	0.200308	0.0822251	2.43609	0.0148469	0.587443	AT2G37570	AT2G37570	SLT1
AT1G47530	882.479	-0.186257	0.0764827	-2.43528	0.0148803	0.587659	AT1G47530	AT1G47530	DTX33
AT3G57870	1247.63	0.183741	0.0755222	2.43294	0.0149769	0.589474	AT3G57870	AT3G57870	SCE1
AT4G03070	28.7736	0.77447	0.318344	2.43281	0.0149821	0.589474	AT4G03070	AT4G03070	AOP1
AT4G21100	571.607	0.208542	0.0857975	2.43063	0.0150724	0.590822	AT4G21100	AT4G21100	DDB1B
AT5G17930	470.364	0.216133	0.0888985	2.43124	0.0150474	0.590822	AT5G17930	AT5G17930
AT1G27330	1637.47	0.208992	0.0860398	2.42901	0.0151401	0.591277	AT1G27330	AT1G27330
AT1G30220	10.0593	-1.46371	0.602432	-2.42966	0.0151128	0.591277	AT1G30220	AT1G30220	INT2
AT5G15090	4797.59	0.187466	0.0772052	2.42816	0.0151757	0.591573	AT5G15090	AT5G15090	VDAC3
AT1G11580	3897.94	-0.262908	0.108395	-2.42546	0.0152888	0.592129	AT1G11580	AT1G11580	ATPMEPCRA
AT1G31800	150.138	-0.336682	0.13883	-2.42514	0.0153023	0.592129	AT1G31800	AT1G31800	CYP97A3
AT2G29010	141.358	0.621886	0.25643	2.42516	0.0153015	0.592129	AT2G29010	NA	NA
AT5G40880	160.425	0.337798	0.139213	2.42648	0.015246	0.592129	AT5G40880	AT5G40880	ZFWD3
AT4G01060	3.32825	-2.65214	1.09408	-2.42408	0.0153473	0.592781	AT4G01060	AT4G01060	ETC3
AT2G01750	262.166	0.280066	0.115591	2.4229	0.015397	0.593617	AT2G01750	AT2G01750	MAP70-3
AT1G11755	103.293	0.379696	0.15721	2.41522	0.0157258	0.595174	AT1G11755	AT1G11755	LEW1
AT1G79440	1437.48	0.130884	0.05418	2.41574	0.0157034	0.595174	AT1G79440	AT1G79440	ALDH5F1
AT2G25640	315.351	0.232849	0.0963559	2.41655	0.0156685	0.595174	AT2G25640	AT2G25640
AT2G25710	395.298	-0.230759	0.0953872	-2.41918	0.0155554	0.595174	AT2G25710	AT2G25710	HCS1
AT2G35860	860.532	-0.206511	0.0853488	-2.41962	0.0155369	0.595174	AT2G35860	AT2G35860	FLA16
AT3G01600	41.5011	0.69888	0.289243	2.41624	0.0156816	0.595174	AT3G01600	AT3G01600	anac044
AT3G18290	1190.53	-0.191631	0.0794244	-2.41275	0.0158326	0.595174	AT3G18290	AT3G18290	BTS
AT4G12800	42.7097	-0.646087	0.266909	-2.42063	0.0154936	0.595174	AT4G12800	AT4G12800	PSAL
AT4G26050	6.14837	-2.08206	0.861909	-2.41564	0.0157075	0.595174	AT4G26050	AT4G26050	PIRL8
AT5G17040	70.0096	-0.50919	0.211028	-2.4129	0.0158261	0.595174	AT5G17040	AT5G17040	UGT78D4
AT5G37980	18.2256	0.943025	0.390799	2.41307	0.015819	0.595174	AT5G37980	AT5G37980
AT5G55200	410.065	0.226907	0.0938651	2.41738	0.0156329	0.595174	AT5G55200	AT5G55200	Mge1
AT5G62330	56.2704	-0.701856	0.290642	-2.41485	0.0157419	0.595174	AT5G62330	AT5G62330
AT5G64060	30.6329	0.976473	0.404436	2.41441	0.0157609	0.595174	AT5G64060	AT5G64060	anac103
AT1G62380	5111.69	0.188145	0.0780633	2.41017	0.0159452	0.59686	AT1G62380	AT1G62380	ACO2
AT2G16500	1624.73	-0.187925	0.0779843	-2.40978	0.0159623	0.59686	AT2G16500	AT2G16500	ADC1
AT3G12700	548.628	0.253028	0.104989	2.41005	0.0159503	0.59686	AT3G12700	AT3G12700	NANA
AT4G27310	24.6886	0.82996	0.344551	2.40882	0.0160043	0.59737	AT4G27310	AT4G27310
AT5G55120	714.126	0.200244	0.0832864	2.40428	0.0162043	0.603766	AT5G55120	AT5G55120	VTC5
AT2G20260	50.4731	-0.569253	0.236997	-2.40194	0.0163083	0.604484	AT2G20260	AT2G20260	PSAE2
AT5G53820	5.59117	1.71638	0.714281	2.40294	0.0162638	0.604484	AT5G53820	AT5G53820
AT5G61250	282.446	-0.386516	0.16092	-2.40191	0.0163095	0.604484	AT5G61250	AT5G61250	AtGUS1
AT3G17600	52.8432	0.626714	0.261085	2.40042	0.0163763	0.605893	AT3G17600	AT3G17600	IAA31
AT3G28945	37.5127	-0.613738	0.255789	-2.39939	0.0164223	0.605917	AT3G28945	NA	NA
AT4G25080	203.404	-0.390486	0.162762	-2.39912	0.0164344	0.605917	AT4G25080	AT4G25080	CHLM
AT1G17360	541.083	0.220248	0.0918386	2.3982	0.0164758	0.606385	AT1G17360	AT1G17360
AT1G05570	2392.56	-0.247785	0.103413	-2.39607	0.0165719	0.608858	AT1G05570	AT1G05570	CALS1
AT1G18860	167.107	-0.426875	0.178322	-2.39385	0.0166726	0.611495	AT1G18860	AT1G18860	WRKY61
AT1G73340	225.334	0.444554	0.185919	2.39111	0.0167974	0.613442	AT1G73340	AT1G73340
AT5G04970	577.271	-0.253817	0.106124	-2.39171	0.0167701	0.613442	AT5G04970	AT5G04970	PME47
AT5G26340	519.775	0.234413	0.0980492	2.39077	0.016813	0.613442	AT5G26340	AT5G26340	STP13
AT4G38420	117.776	0.722175	0.302326	2.38873	0.0169066	0.61579	AT4G38420	AT4G38420	sks9
AT5G62340	852.755	-0.324369	0.135846	-2.38777	0.016951	0.616345	AT5G62340	AT5G62340
AT1G53540	18.0228	1.13655	0.476644	2.38449	0.0171028	0.620794	AT1G53540	AT1G53540	HSP17.6C
AT2G05440	5555.65	-0.5726	0.240398	-2.38188	0.0172246	0.622521	AT2G05440	AT2G05440	ATGRP9
AT5G05660	603.402	-0.207624	0.0871796	-2.38157	0.017239	0.622521	AT5G05660	AT5G05660	NFXL2
AT5G17430	68.8587	-0.465312	0.195308	-2.38245	0.0171976	0.622521	AT5G17430	AT5G17430	BBM
AT1G67710	118.57	-0.575239	0.241639	-2.38057	0.0172857	0.622556	AT1G67710	AT1G67710	ARR11
AT2G05120	359.301	0.232797	0.0978019	2.38029	0.017299	0.622556	AT2G05120	AT2G05120
AT2G25930	840.429	-0.214876	0.0904311	-2.37613	0.0174954	0.625416	AT2G25930	AT2G25930	ELF3
AT3G09660	71.9849	0.472308	0.198827	2.37547	0.0175267	0.625416	AT3G09660	AT3G09660	MCM8
AT3G26770	143.461	-0.331508	0.13945	-2.37725	0.0174421	0.625416	AT3G26770	AT3G26770
AT4G08300	273.466	-0.462676	0.194718	-2.37613	0.0174954	0.625416	AT4G08300	AT4G08300
AT5G23840	1083.42	0.272085	0.114534	2.37558	0.0175214	0.625416	AT5G23840	AT5G23840
AT5G26860	1229.55	0.194339	0.0818567	2.37413	0.0175903	0.626625	AT5G26860	AT5G26860	LON_ARA_ARA
AT5G49015	43.0329	-0.651617	0.274556	-2.37335	0.0176276	0.626894	AT5G49015	AT5G49015
AT5G66580	151.263	-0.405919	0.171099	-2.37243	0.0176716	0.6274	AT5G66580	AT5G66580
AT1G29520	264.21	-0.311765	0.131484	-2.37113	0.0177337	0.627495	AT1G29520	AT1G29520
AT4G16745	27.649	-0.948638	0.399978	-2.37173	0.0177053	0.627495	AT4G16745	AT4G16745
AT3G01480	113.784	-0.370414	0.156368	-2.36886	0.0178431	0.629731	AT3G01480	AT3G01480	CYP38
AT5G35180	1223.72	-0.17937	0.0757288	-2.36858	0.0178567	0.629731	AT5G35180	AT5G35180
AT1G06923	101.281	0.45234	0.191521	2.36183	0.0181849	0.631799	AT1G06923	AT1G06923
AT1G10070	22.8355	-1.25395	0.53026	-2.36479	0.0180401	0.631799	AT1G10070	AT1G10070	BCAT2
AT1G79100	3.76177	2.5255	1.06797	2.36477	0.0180412	0.631799	AT1G79100	AT1G79100
AT1G80340	35.4286	-0.723709	0.306293	-2.3628	0.0181374	0.631799	AT1G80340	AT1G80340	GA3OX2
AT2G46790	12.5303	1.19893	0.507335	2.3632	0.0181181	0.631799	AT2G46790	AT2G46790	APRR9
AT3G15356	186.273	0.43557	0.18441	2.36197	0.0181783	0.631799	AT3G15356	AT3G15356	LEC
AT5G39340	575.704	0.216115	0.0914786	2.36247	0.0181537	0.631799	AT5G39340	AT5G39340	AHP3
AT5G57040	135.75	-0.331746	0.140186	-2.36647	0.0179588	0.631799	AT5G57040	AT5G57040
AT5G64220	629.014	0.185378	0.0783526	2.36595	0.0179838	0.631799	AT5G64220	AT5G64220	CAMTA2
AT1G14960	989.208	0.683414	0.290377	2.35354	0.0185954	0.632513	AT1G14960	AT1G14960
AT1G24320	64.1664	-0.575555	0.243976	-2.35906	0.0183212	0.632513	AT1G24320	AT1G24320	GCS2
AT2G27500	565.829	0.22006	0.0933032	2.35855	0.0183466	0.632513	AT2G27500	AT2G27500
AT2G39730	390.843	-0.358132	0.15188	-2.358	0.0183737	0.632513	AT2G39730	AT2G39730	RCA
AT2G44525	272.045	-0.268131	0.113649	-2.35929	0.0183101	0.632513	AT2G44525	AT2G44525
AT3G13910	233.413	-0.313233	0.13309	-2.35355	0.018595	0.632513	AT3G13910	AT3G13910
AT3G15360	135.18	-0.404933	0.171852	-2.35629	0.0184583	0.632513	AT3G15360	AT3G15360	ATHM4
AT3G16510	80.9078	-0.438756	0.186122	-2.35735	0.0184058	0.632513	AT3G16510	AT3G16510
AT4G01120	483.022	0.267667	0.113469	2.35895	0.0183266	0.632513	AT4G01120	AT4G01120	GBF2
AT4G18940	111.956	-0.448354	0.190468	-2.35396	0.0185746	0.632513	AT4G18940	AT4G18940
AT4G22730	11.1703	-1.12421	0.477444	-2.35464	0.0185405	0.632513	AT4G22730	AT4G22730
AT4G32050	173.884	0.280895	0.119235	2.35581	0.0184822	0.632513	AT4G32050	AT4G32050
AT5G24850	571.117	0.289237	0.12274	2.3565	0.018448	0.632513	AT5G24850	AT5G24850	CRYD
AT1G61950	69.4364	0.611174	0.259766	2.35279	0.0186334	0.632785	AT1G61950	AT1G61950	CPK19
AT3G09270	2488.34	-0.283121	0.120377	-2.35195	0.0186752	0.633186	AT3G09270	AT3G09270	GSTU8
AT1G12850	552.96	-0.196573	0.0836521	-2.34988	0.0187794	0.633663	AT1G12850	AT1G12850
AT1G14980	2710.58	0.202713	0.0862638	2.34992	0.0187775	0.633663	AT1G14980	AT1G14980	CPN10
AT4G33720	31.6464	-2.68685	1.14306	-2.35058	0.0187443	0.633663	AT4G33720	AT4G33720
AT1G80830	1602.59	-0.239079	0.101859	-2.34715	0.0189176	0.634792	AT1G80830	AT1G80830	NRAMP1
AT2G32410	146.825	0.357774	0.152497	2.3461	0.0189708	0.634792	AT2G32410	AT2G32410	AXL1
AT3G28160	39.7335	0.665869	0.283737	2.34678	0.0189364	0.634792	AT3G28160	NA	NA
AT4G25820	2000.84	0.524097	0.223159	2.34853	0.0188475	0.634792	AT4G25820	AT4G25820	XTH14
AT5G02160	34.055	-0.737351	0.314347	-2.34566	0.0189935	0.634792	AT5G02160	AT5G02160
AT5G37260	353.666	-0.375364	0.159882	-2.34776	0.0188868	0.634792	AT5G37260	AT5G37260	RVE2
AT1G05630	234.347	0.275353	0.117807	2.33733	0.0194222	0.635548	AT1G05630	AT1G05630	AT5PTASE13
AT1G09200	991.529	-0.215641	0.0921022	-2.34132	0.0192156	0.635548	AT1G09200	AT1G09200	HTR2
AT1G16500	36.0804	0.668063	0.285222	2.34225	0.0191676	0.635548	AT1G16500	AT1G16500
AT1G80050	245.804	-0.312755	0.133432	-2.34394	0.0190814	0.635548	AT1G80050	AT1G80050	APT2
AT3G47420	349.52	0.380813	0.162753	2.33983	0.0192926	0.635548	AT3G47420	AT3G47420	ATPS3
AT3G59840	136.102	-0.372415	0.159107	-2.34066	0.0192495	0.635548	AT3G59840	AT3G59840
AT3G63430	185.439	-0.299639	0.128135	-2.33846	0.0193634	0.635548	AT3G63430	AT3G63430
AT4G21910	649.766	-0.242877	0.10365	-2.34324	0.0191171	0.635548	AT4G21910	AT4G21910
AT4G26130	574.265	-0.201339	0.0861521	-2.33702	0.019438	0.635548	AT4G26130	AT4G26130
AT5G01530	226.386	-0.340859	0.145704	-2.33939	0.0193152	0.635548	AT5G01530	AT5G01530	LHCB4.1
AT5G08130	1090.85	0.221041	0.0944507	2.34028	0.0192692	0.635548	AT5G08130	AT5G08130	BIM1
AT5G18310	717.302	-0.254799	0.10898	-2.33803	0.0193856	0.635548	AT5G18310	AT5G18310
AT5G52930	17.6529	0.996592	0.42567	2.34123	0.0192203	0.635548	AT5G52930	AT5G52930
AT5G53770	306.168	0.256993	0.109927	2.33786	0.0193945	0.635548	AT5G53770	AT5G53770
AT3G47340	20.1337	-2.49083	1.06629	-2.33597	0.0194928	0.636353	AT3G47340	AT3G47340	ASN1
AT2G42310	1141.3	-0.209561	0.0898482	-2.33239	0.0196801	0.640483	AT2G42310	AT2G42310
AT3G26618	466.978	0.192987	0.0827304	2.33272	0.0196629	0.640483	AT3G26618	AT3G26618	ERF1-3
AT5G22300	38.1914	-0.710318	0.305031	-2.32867	0.0198763	0.645873	AT5G22300	AT5G22300	NIT4
AT1G62085	97.2982	-0.390574	0.168321	-2.32042	0.0203184	0.658761	AT1G62085	AT1G62085
AT3G05530	2288.35	-0.118488	0.0510877	-2.3193	0.0203786	0.658761	AT3G05530	AT3G05530	RPT5A
AT3G58865	63.7524	-0.584885	0.25222	-2.31895	0.0203979	0.658761	AT3G58865	NA	NA
AT4G38550	1632.42	-0.24314	0.10482	-2.31959	0.0203631	0.658761	AT4G38550	AT4G38550
AT2G26570	707.115	0.201894	0.087132	2.31711	0.0204978	0.658762	AT2G26570	AT2G26570	WEB1
AT2G47520	35.2618	0.581314	0.250797	2.31786	0.0204567	0.658762	AT2G47520	AT2G47520	ERF071
AT3G17050	4.52803	-3.5645	1.53872	-2.31654	0.020529	0.658762	AT3G17050	NA	NA
AT5G21130	23.3606	0.924871	0.399327	2.31608	0.0205541	0.658762	AT5G21130	AT5G21130
AT5G40860	103.742	0.50088	0.21626	2.3161	0.0205528	0.658762	AT5G40860	AT5G40860
AT3G05890	3060.31	0.244833	0.10576	2.31499	0.0206136	0.659668	AT3G05890	AT3G05890	RCI2B
AT3G19290	429.237	-0.230405	0.0995993	-2.31332	0.0207048	0.661583	AT3G19290	AT3G19290	ABF4
AT4G12270	73.6299	-0.439881	0.190239	-2.31225	0.0207636	0.662458	AT4G12270	AT4G12270
AT3G20475	33.4572	0.736639	0.318708	2.31133	0.0208145	0.663078	AT3G20475	AT3G20475	MSH5
AT1G06760	2242.57	-0.232644	0.100723	-2.30974	0.0209027	0.664883	AT1G06760	AT1G06760
AT1G66080	69.3902	0.630899	0.273292	2.30852	0.0209703	0.665028	AT1G66080	AT1G66080
AT2G03280	109.289	0.383219	0.165975	2.3089	0.0209491	0.665028	AT2G03280	AT2G03280
AT1G49990	6.8054	1.5635	0.678616	2.30396	0.0212251	0.668864	AT1G49990	AT1G49990
AT1G57990	621.892	0.306916	0.133214	2.30393	0.0212265	0.668864	AT1G57990	AT1G57990	PUP18
AT2G33450	196.81	-0.296359	0.12856	-2.30521	0.0211546	0.668864	AT2G33450	AT2G33450	RPL28
AT3G12500	855.395	-0.333507	0.144817	-2.30295	0.0212816	0.668864	AT3G12500	AT3G12500	CHI-B
AT4G15990	2.66936	-3.51244	1.52512	-2.30306	0.0212753	0.668864	AT4G15990	AT4G15990
AT5G11420	132.525	-0.494862	0.214731	-2.30457	0.0211905	0.668864	AT5G11420	AT5G11420
AT1G10160	119.042	-0.396301	0.172504	-2.29734	0.0215994	0.67285	AT1G10160	NA	NA
AT1G18270	1978.18	-0.301234	0.131123	-2.29733	0.0215999	0.67285	AT1G18270	AT1G18270
AT1G79060	141.127	-0.315334	0.137232	-2.29782	0.0215723	0.67285	AT1G79060	AT1G79060
AT3G44220	44.5228	-0.56045	0.243871	-2.29814	0.0215538	0.67285	AT3G44220	AT3G44220
AT5G24040	56.1714	0.567478	0.246764	2.29968	0.0214663	0.67285	AT5G24040	AT5G24040
AT5G64040	94.6367	-0.389069	0.169275	-2.29844	0.0215366	0.67285	AT5G64040	AT5G64040	PSAN
AT3G15700	70.4646	0.611655	0.266527	2.29491	0.0217384	0.676166	AT3G15700	AT3G15700
AT1G03090	636.376	-0.372234	0.162258	-2.29409	0.0217855	0.676633	AT1G03090	AT1G03090	MCCA
AT4G20110	1512.6	-0.20551	0.0896591	-2.29212	0.0218985	0.679142	AT4G20110	AT4G20110	VSR7
AT1G78860	239.335	0.303977	0.132661	2.29138	0.0219416	0.67948	AT1G78860	AT1G78860
AT1G02000	217.33	0.269513	0.117748	2.2889	0.0220851	0.681923	AT1G02000	AT1G02000	GAE2
AT3G06320	378.526	0.230935	0.100882	2.28917	0.0220692	0.681923	AT3G06320	AT3G06320
AT1G04700	180.371	0.355351	0.155488	2.28539	0.0222901	0.683628	AT1G04700	AT1G04700
AT1G23540	34.9473	0.681636	0.298545	2.28319	0.0224191	0.683628	AT1G23540	AT1G23540	PERK12
AT1G63020	94.1542	-0.382355	0.167332	-2.28501	0.0223123	0.683628	AT1G63020	AT1G63020	NRPD1
AT1G67050	87.2318	-0.420915	0.184502	-2.28136	0.0225272	0.683628	AT1G67050	AT1G67050
AT1G67480	1926.85	-0.146544	0.0641127	-2.28572	0.0222705	0.683628	AT1G67480	AT1G67480
AT2G20180	31.3924	0.680368	0.298306	2.28077	0.0225618	0.683628	AT2G20180	AT2G20180	PIF1
AT2G25240	165.146	0.491445	0.215438	2.28114	0.0225402	0.683628	AT2G25240	AT2G25240
AT2G37180	620.675	-0.292987	0.12816	-2.28611	0.0222481	0.683628	AT2G37180	AT2G37180	PIP2-3
AT3G11810	522.074	-0.209273	0.0915634	-2.28555	0.0222805	0.683628	AT3G11810	AT3G11810
AT3G19540	315.158	-0.229219	0.100413	-2.28276	0.0224443	0.683628	AT3G19540	AT3G19540
AT3G62280	214.63	-0.38698	0.1695	-2.28307	0.0224263	0.683628	AT3G62280	AT3G62280
AT5G23660	158.515	-0.838948	0.367512	-2.28277	0.0224436	0.683628	AT5G23660	AT5G23660	SWEET12
AT5G65670	4043.58	-0.159026	0.0697224	-2.28085	0.0225573	0.683628	AT5G65670	AT5G65670	IAA9
AT1G26820	543.262	-0.305308	0.133972	-2.27889	0.0226733	0.685541	AT1G26820	AT1G26820	RNS3
AT1G67090	274.638	-0.733848	0.322213	-2.27752	0.0227549	0.685541	AT1G67090	AT1G67090	RBCS-1A
AT3G18600	968.353	0.174235	0.0764756	2.27831	0.0227081	0.685541	AT3G18600	AT3G18600	RH51
AT3G24430	80.6794	-0.420329	0.184551	-2.27757	0.022752	0.685541	AT3G24430	AT3G24430	HCF101
AT1G07880	37.4723	0.705052	0.309876	2.27527	0.0228895	0.688483	AT1G07880	AT1G07880	MPK13
AT5G64510	72.331	1.17404	0.516106	2.2748	0.0229179	0.688483	AT5G64510	AT5G64510	TIN1
AT1G10810	80.0811	-0.405577	0.178992	-2.26589	0.0234579	0.689002	AT1G10810	AT1G10810
AT1G14640	17.9766	-0.919876	0.405415	-2.26897	0.02327	0.689002	AT1G14640	AT1G14640
AT1G34760	109.719	0.430956	0.189585	2.27316	0.0230167	0.689002	AT1G34760	AT1G34760	GRF11
AT1G65510	166.882	-0.338596	0.149142	-2.27029	0.0231899	0.689002	AT1G65510	AT1G65510
AT1G68100	443.885	-0.197561	0.0871201	-2.26768	0.0233486	0.689002	AT1G68100	AT1G68100	IAR1
AT1G70895	61.6887	-0.462918	0.203669	-2.27289	0.0230328	0.689002	AT1G70895	AT1G70895	CLE17
AT3G11630	1293.95	-0.172766	0.0761283	-2.2694	0.0232441	0.689002	AT3G11630	AT3G11630	BAS1
AT3G20850	8.04232	1.63046	0.718349	2.26973	0.0232237	0.689002	AT3G20850	AT3G20850
AT3G24240	1555.6	0.188544	0.0830645	2.26985	0.0232167	0.689002	AT3G24240	AT3G24240	RCH2
AT4G01350	477.65	0.215014	0.09487	2.26641	0.0234265	0.689002	AT4G01350	AT4G01350
AT4G18930	770.825	-0.169897	0.0749661	-2.26632	0.023432	0.689002	AT4G18930	AT4G18930
AT5G12080	539.49	0.22886	0.100951	2.26704	0.0233878	0.689002	AT5G12080	AT5G12080	MSL10
AT5G20470	14.1165	-1.31985	0.582477	-2.26592	0.023456	0.689002	AT5G20470	AT5G20470
AT5G42150	662.25	0.187441	0.0826171	2.26879	0.0232809	0.689002	AT5G42150	AT5G42150
AT5G51670	225.935	-0.313011	0.137851	-2.27065	0.0231683	0.689002	AT5G51670	AT5G51670
AT5G52710	5.42465	-1.83914	0.811142	-2.26735	0.0233688	0.689002	AT5G52710	AT5G52710
AT1G58110	725.267	-0.233288	0.103012	-2.26467	0.0235332	0.690252	AT1G58110	AT1G58110
AT4G33740	1045.81	0.210968	0.0932156	2.26323	0.0236214	0.691877	AT4G33740	AT4G33740
AT5G58250	140.927	-0.31731	0.140241	-2.26261	0.02366	0.692047	AT5G58250	AT5G58250
AT2G35270	141.776	-0.385742	0.170546	-2.2618	0.0237097	0.69254	AT2G35270	AT2G35270	AHL21
AT1G32520	14.7135	1.03628	0.458399	2.26064	0.0237815	0.693059	AT1G32520	AT1G32520
AT3G22120	54.1526	0.568581	0.251534	2.26045	0.0237932	0.693059	AT3G22120	AT3G22120	CWLP
AT3G24050	406.643	-0.216296	0.0957174	-2.25974	0.0238376	0.693395	AT3G24050	AT3G24050	GATA1
AT1G47603	4.75321	-2.377	1.05265	-2.25811	0.0239386	0.693428	AT1G47603	AT1G47603	ATPUP19
AT2G32295	257.628	-0.329609	0.146045	-2.25689	0.0240148	0.693428	AT2G32295	AT2G32295
AT2G44730	265.461	-0.277032	0.122724	-2.25736	0.0239854	0.693428	AT2G44730	AT2G44730
AT3G04720	2849.43	-0.500055	0.2214	-2.25861	0.0239077	0.693428	AT3G04720	AT3G04720	HEL
AT5G38340	159.965	-0.367992	0.163049	-2.25694	0.0240118	0.693428	AT5G38340	AT5G38340
AT5G66815	61.3861	0.623727	0.276407	2.25655	0.024036	0.693428	AT5G66815	AT5G66815	CEP5
AT3G56930	676.585	0.192104	0.0851816	2.25522	0.0241192	0.694878	AT3G56930	AT3G56930	PAT04
AT5G53970	92.9177	0.414431	0.183847	2.25421	0.024183	0.695764	AT5G53970	AT5G53970
AT1G72360	98.2606	-0.429808	0.190826	-2.25236	0.0242997	0.69817	AT1G72360	AT1G72360	HRE1
AT1G06620	679.152	-0.248922	0.110569	-2.25127	0.0243682	0.698236	AT1G06620	AT1G06620
AT3G48080	79.3024	-0.466883	0.207355	-2.25161	0.0243469	0.698236	AT3G48080	AT3G48080	EDS1B
AT1G63600	25.0501	1.21858	0.542592	2.24585	0.0247137	0.701384	AT1G63600	AT1G63600
AT1G69770	1041.86	0.248015	0.11066	2.24124	0.0250102	0.701384	AT1G69770	AT1G69770	CMT3
AT1G79245	5811.33	0.212269	0.0946594	2.24245	0.0249322	0.701384	AT1G79245	NA	NA
AT3G26760	163.337	-0.444029	0.197689	-2.2461	0.0246977	0.701384	AT3G26760	AT3G26760
AT3G46170	35.741	0.599271	0.266925	2.24509	0.0247621	0.701384	AT3G46170	AT3G46170
AT3G51340	44.5603	-0.681631	0.30383	-2.24346	0.0248672	0.701384	AT3G51340	AT3G51340
AT3G54530	283.636	0.669976	0.298918	2.24134	0.0250042	0.701384	AT3G54530	AT3G54530
AT3G60630	425.307	-0.25362	0.112995	-2.24452	0.0247987	0.701384	AT3G60630	AT3G60630	SCL22
AT4G24080	42.9079	-0.571751	0.254978	-2.24236	0.0249383	0.701384	AT4G24080	AT4G24080	ALL1
AT4G32160	498.474	0.189221	0.0843406	2.24353	0.0248626	0.701384	AT4G32160	AT4G32160	EREL1
AT5G07390	128.499	-0.348529	0.15508	-2.24741	0.0246136	0.701384	AT5G07390	AT5G07390	RBOHA
AT5G24280	73.4923	0.438117	0.195236	2.24403	0.0248303	0.701384	AT5G24280	AT5G24280	GMI1
AT5G47120	1576.05	0.138943	0.0617971	2.24837	0.0245525	0.701384	AT5G47120	AT5G47120	BI-1
AT5G48070	96.5756	-0.534888	0.23863	-2.24149	0.0249941	0.701384	AT5G48070	AT5G48070	XTH20
AT5G54770	140.226	-0.417029	0.185587	-2.24708	0.024635	0.701384	AT5G54770	AT5G54770	THI1
AT5G61570	133.558	-0.427096	0.190542	-2.24148	0.0249951	0.701384	AT5G61570	AT5G61570
AT1G01610	791.44	-0.281577	0.125846	-2.23747	0.0252557	0.705824	AT1G01610	AT1G01610	GPAT4
AT1G33790	70.1151	-0.570776	0.255527	-2.23372	0.0255013	0.705824	AT1G33790	AT1G33790	JAL4
AT1G48690	116.98	0.352976	0.158024	2.23369	0.0255032	0.705824	AT1G48690	AT1G48690
AT1G78680	1185.85	0.195175	0.0872314	2.23744	0.0252576	0.705824	AT1G78680	AT1G78680	GGH2
AT2G04090	118.332	-0.377512	0.168953	-2.23441	0.0254559	0.705824	AT2G04090	AT2G04090	DTX5
AT3G22830	38.7864	-0.588496	0.26309	-2.23686	0.0252954	0.705824	AT3G22830	AT3G22830	HSFA6B
AT4G05050	4277.19	-0.141422	0.0632645	-2.23541	0.0253902	0.705824	AT4G05050	AT4G05050	UBQ11
AT4G32180	864.388	-0.164178	0.0734339	-2.23572	0.0253701	0.705824	AT4G32180	AT4G32180	PANK2
AT4G34710	3427.58	0.439884	0.196729	2.23599	0.0253522	0.705824	AT4G34710	AT4G34710	ADC2
AT5G25940	465.973	-0.264295	0.118307	-2.23398	0.0254845	0.705824	AT5G25940	AT5G25940
AT2G22800	75.5901	-0.576664	0.258268	-2.23281	0.0255612	0.706502	AT2G22800	AT2G22800	HAT9
AT1G80170	171.054	0.302821	0.135683	2.23183	0.0256261	0.706683	AT1G80170	AT1G80170
AT2G40080	1077.27	-0.188454	0.0844439	-2.2317	0.0256348	0.706683	AT2G40080	AT2G40080	ELF4
AT2G13360	160.928	-0.94209	0.42261	-2.22922	0.0257993	0.709559	AT2G13360	AT2G13360	AGT1
AT2G28210	51.806	-1.20651	0.541619	-2.2276	0.0259074	0.709559	AT2G28210	AT2G28210	ATACA2
AT3G51880	538.635	-0.21595	0.0969298	-2.2279	0.0258869	0.709559	AT3G51880	AT3G51880	HMGB1
AT4G04940	560.26	0.208361	0.0935019	2.22842	0.0258528	0.709559	AT4G04940	AT4G04940
AT5G03180	80.6518	-0.467515	0.209759	-2.22882	0.0258258	0.709559	AT5G03180	AT5G03180
AT1G08180	31.1283	-0.654274	0.29434	-2.22285	0.0262257	0.711806	AT1G08180	AT1G08180	SMR2
AT1G64390	1256.55	-0.247421	0.111248	-2.22406	0.0261447	0.711806	AT1G64390	AT1G64390	AtGH9C2
AT3G47550	351.874	-0.223051	0.100308	-2.22367	0.0261708	0.711806	AT3G47550	AT3G47550
AT4G23630	2920.99	0.140148	0.0630454	2.22297	0.0262181	0.711806	AT4G23630	AT4G23630	RTNLB1
AT4G25450	198.279	-0.253702	0.113989	-2.22567	0.0260361	0.711806	AT4G25450	AT4G25450	ABCB28
AT5G14120	1236.66	-0.476384	0.214117	-2.22487	0.02609	0.711806	AT5G14120	AT5G14120
AT5G57880	25.4024	0.694497	0.312393	2.22315	0.0262056	0.711806	AT5G57880	AT5G57880	MPS1
AT4G08780	67.5214	-0.780023	0.351211	-2.22095	0.0263542	0.714376	AT4G08780	AT4G08780	PER38
AT1G20900	585.378	-0.203724	0.0917623	-2.22012	0.0264103	0.714433	AT1G20900	AT1G20900	AHL27
AT1G22890	8.94927	-1.2119	0.546164	-2.21892	0.0264919	0.714433	AT1G22890	AT1G22890
AT1G49100	5.43551	-3.1003	1.39673	-2.21969	0.0264401	0.714433	AT1G49100	AT1G49100
AT2G40980	291.068	-0.219186	0.0987748	-2.21904	0.0264837	0.714433	AT2G40980	AT2G40980
AT4G15280	26.6195	-0.713769	0.321795	-2.21808	0.0265491	0.714571	AT4G15280	AT4G15280	UGT71B5
AT5G53580	111.61	-0.384598	0.17341	-2.21785	0.0265647	0.714571	AT5G53580	AT5G53580	PLR1
AT2G45030	892.089	0.164037	0.0740537	2.21511	0.0267524	0.715965	AT2G45030	AT2G45030	MEFG2
AT3G58680	1473.6	-0.151387	0.0683299	-2.21552	0.0267241	0.715965	AT3G58680	AT3G58680	MBF1B
AT3G59930	699.183	-0.706814	0.319078	-2.21518	0.026748	0.715965	AT3G59930	AT3G59930
AT5G02560	118.177	-0.369454	0.166728	-2.21591	0.026698	0.715965	AT5G02560	AT5G02560	HTA12
AT1G14530	138.486	0.310383	0.140224	2.21348	0.0268644	0.717812	AT1G14530	AT1G14530	THH1
AT2G34230	11.0132	-1.06254	0.480216	-2.21263	0.0269235	0.717812	AT2G34230	AT2G34230
AT3G61250	1.96968	3.47302	1.56952	2.21278	0.0269126	0.717812	AT3G61250	AT3G61250	AtMYB17
AT1G23465	10.9127	-1.16988	0.529157	-2.21084	0.0270469	0.718441	AT1G23465	AT1G23465
AT1G60740	128.951	-0.515246	0.233031	-2.21106	0.0270316	0.718441	AT1G60740	AT1G60740	PRXIID
AT2G39430	1274.53	0.246019	0.11128	2.21081	0.0270493	0.718441	AT2G39430	AT2G39430	DIR9
AT5G16600	173.631	0.350285	0.158525	2.20966	0.0271291	0.719655	AT5G16600	AT5G16600	MYB43
AT3G20460	126.472	0.494245	0.223739	2.20903	0.0271728	0.719908	AT3G20460	AT3G20460
AT1G79620	286.609	0.298855	0.135426	2.20678	0.0273295	0.723152	AT1G79620	AT1G79620
AT5G07770	275.72	-0.291706	0.132229	-2.20606	0.0273795	0.723567	AT5G07770	AT5G07770
AT1G34010	262.967	0.231221	0.10486	2.20504	0.0274513	0.724146	AT1G34010	AT1G34010
AT1G52740	1092.77	-0.167112	0.0757955	-2.20477	0.0274701	0.724146	AT1G52740	AT1G52740	HTA9
AT5G38000	41.4594	0.853481	0.387459	2.20276	0.0276114	0.726055	AT5G38000	AT5G38000
AT5G45580	86.102	-0.430221	0.19527	-2.20321	0.02758	0.726055	AT5G45580	AT5G45580	PHL11
AT4G19610	458.54	0.242688	0.110212	2.20202	0.027664	0.726532	AT4G19610	AT4G19610
AT2G20560	238.223	0.493893	0.224342	2.20151	0.0276997	0.726565	AT2G20560	AT2G20560
AT1G20070	89.4137	-0.407251	0.185197	-2.19902	0.0278766	0.727014	AT1G20070	AT1G20070
AT1G31710	1016.28	0.285327	0.129807	2.1981	0.0279423	0.727014	AT1G31710	AT1G31710
AT3G10986	12.4667	1.06025	0.482322	2.19822	0.0279335	0.727014	AT3G10986	AT3G10986
AT4G18670	584.724	-0.237328	0.107912	-2.19928	0.0278577	0.727014	AT4G18670	AT4G18670	LRX5
AT4G25050	83.8636	-0.405928	0.184652	-2.19834	0.027925	0.727014	AT4G25050	AT4G25050	ACP4
AT4G37520	2707.84	-0.309051	0.140436	-2.20065	0.0277606	0.727014	AT4G37520	AT4G37520	PER50
AT5G43830	2378.49	-0.149625	0.0680921	-2.19739	0.0279926	0.727014	AT5G43830	AT5G43830
AT5G66570	426.524	-0.247034	0.112408	-2.19765	0.0279738	0.727014	AT5G66570	AT5G66570	PSBO1
AT1G01420	39.5473	-0.606256	0.277653	-2.1835	0.0289988	0.727884	AT1G01420	AT1G01420	UGT72B3
AT1G01920	408.571	0.22084	0.100641	2.19434	0.0282111	0.727884	AT1G01920	AT1G01920
AT1G05820	45.5495	0.551888	0.252371	2.18682	0.028756	0.727884	AT1G05820	AT1G05820	SPPL5
AT1G14750	43.7644	-0.792578	0.363025	-2.18326	0.0290165	0.727884	AT1G14750	AT1G14750	SDS
AT1G16930	181.941	0.287488	0.131628	2.1841	0.0289549	0.727884	AT1G16930	AT1G16930
AT1G20080	10.809	-1.21042	0.551336	-2.19543	0.0281331	0.727884	AT1G20080	AT1G20080	SYT2
AT1G31885	79.9138	-0.612011	0.279313	-2.19113	0.0284423	0.727884	AT1G31885	AT1G31885	NIP3-1
AT2G06520	256.945	-0.302125	0.138109	-2.18758	0.0287001	0.727884	AT2G06520	AT2G06520	PSBX
AT2G20750	453.193	-0.305703	0.13969	-2.18844	0.0286372	0.727884	AT2G20750	AT2G20750	EXPB1
AT2G29500	378.683	0.711811	0.326146	2.18249	0.0290733	0.727884	AT2G29500	AT2G29500	HSP17.6B
AT2G31350	750.835	0.153524	0.0699053	2.19617	0.0280795	0.727884	AT2G31350	AT2G31350	GLX2-5
AT2G32980	285.825	-0.247754	0.112937	-2.19374	0.0282538	0.727884	AT2G32980	AT2G32980	2002-08-01
AT2G36800	77.9969	0.589277	0.26994	2.18299	0.0290363	0.727884	AT2G36800	AT2G36800	UGT73C5
AT2G39450	365.279	0.272499	0.12455	2.18786	0.0286798	0.727884	AT2G39450	AT2G39450	MTP11
AT2G44940	228.174	-0.378314	0.173205	-2.1842	0.0289477	0.727884	AT2G44940	AT2G44940	ERF034
AT3G17790	280.225	0.360166	0.164797	2.18552	0.028851	0.727884	AT3G17790	AT3G17790	PAP17
AT3G49630	41.5714	-0.581996	0.266489	-2.18393	0.0289671	0.727884	AT3G49630	AT3G49630
AT4G13280	17.657	-0.888305	0.405686	-2.18964	0.0285506	0.727884	AT4G13280	AT4G13280	TPS12
AT4G20320	396.582	-0.314545	0.143619	-2.19014	0.0285142	0.727884	AT4G20320	AT4G20320
AT4G24820	2641.51	0.0949478	0.0434767	2.18388	0.028971	0.727884	AT4G24820	AT4G24820	RPN7
AT4G33150	897.822	-0.306977	0.140388	-2.18663	0.0287693	0.727884	AT4G33150	AT4G33150
AT5G07090	5730.24	0.115686	0.0529269	2.18576	0.028833	0.727884	AT5G07090	AT5G07090	RPS4B
AT5G08250	97.256	-0.953162	0.434423	-2.19409	0.028229	0.727884	AT5G08250	AT5G08250
AT5G16530	59.5236	0.73076	0.333764	2.18945	0.0285641	0.727884	AT5G16530	AT5G16530	PIN5
AT5G19800	82.1969	0.587672	0.268924	2.18527	0.0288688	0.727884	AT5G19800	AT5G19800
AT5G25770	813.316	-0.19758	0.0901073	-2.19272	0.0283276	0.727884	AT5G25770	AT5G25770
AT5G41710	25.8608	0.695902	0.317366	2.19274	0.0283261	0.727884	AT5G41710	NA	NA
AT5G45250	197.974	-0.298683	0.136526	-2.18775	0.0286881	0.727884	AT5G45250	AT5G45250	RPS4
AT5G48530	104.022	0.362821	0.165793	2.18839	0.0286411	0.727884	AT5G48530	AT5G48530
AT5G61760	238.21	-0.241783	0.110471	-2.18867	0.0286208	0.727884	AT5G61760	AT5G61760	IPK2B
AT5G65220	268.209	-0.358466	0.16427	-2.18218	0.029096	0.727884	AT5G65220	AT5G65220	RPL29
AT1G70100	104.523	-0.441556	0.202557	-2.1799	0.0292645	0.728595	AT1G70100	AT1G70100
AT3G01990	63.4443	0.489585	0.22467	2.17913	0.029322	0.728595	AT3G01990	AT3G01990	ACR6
AT3G24450	91.0063	0.374611	0.171955	2.17853	0.0293663	0.728595	AT3G24450	AT3G24450
AT5G02120	14.6367	-1.0168	0.466533	-2.17949	0.0292956	0.728595	AT5G02120	AT5G02120	OHP1
AT5G48180	1456.84	-0.175079	0.0803609	-2.17865	0.0293575	0.728595	AT5G48180	AT5G48180	NSP5
AT5G51550	348.602	0.274995	0.126127	2.1803	0.0292355	0.728595	AT5G51550	AT5G51550	EXL3
AT5G52510	593.338	0.186452	0.0855621	2.17914	0.0293212	0.728595	AT5G52510	AT5G52510	SCL8
AT1G57830	2.08892	3.22734	1.48214	2.17748	0.0294449	0.729687	AT1G57830	AT1G57830
AT3G51330	1508.66	-0.246506	0.113239	-2.17686	0.029491	0.729972	AT3G51330	AT3G51330
AT1G07320	251.199	-0.279354	0.128438	-2.17501	0.0296296	0.730143	AT1G07320	AT1G07320	RPL4
AT2G02250	5.59453	-1.70982	0.786822	-2.17307	0.0297749	0.730143	AT2G02250	AT2G02250	PP2B2
AT2G23630	574.159	-0.283213	0.130323	-2.17316	0.0297681	0.730143	AT2G23630	AT2G23630	sks16
AT3G58975	40.5876	0.547589	0.251963	2.17329	0.0297582	0.730143	AT3G58975	NA	NA
AT4G05440	236.595	0.318665	0.146465	2.17571	0.0295773	0.730143	AT4G05440	AT4G05440	EDA35
AT4G38220	1205.46	-0.199659	0.091805	-2.17482	0.0296435	0.730143	AT4G38220	AT4G38220
AT5G09840	258.486	0.243343	0.11182	2.17621	0.0295396	0.730143	AT5G09840	AT5G09840
AT5G49780	60.0436	-0.79912	0.367685	-2.17338	0.0297516	0.730143	AT5G49780	AT5G49780
AT4G24430	40.7402	-0.596407	0.274599	-2.17192	0.0298618	0.731423	AT4G24430	AT4G24430
AT1G55670	47.1464	-0.606993	0.279542	-2.17138	0.0299023	0.731567	AT1G55670	AT1G55670	PSAG
AT1G07890	12238.1	0.146215	0.06752	2.1655	0.0303492	0.732674	AT1G07890	AT1G07890	APX1
AT1G08160	219.04	-0.27356	0.126967	-2.15458	0.0311944	0.732674	AT1G08160	AT1G08160
AT1G13200	3.29684	1.85497	0.856421	2.16595	0.0303149	0.732674	AT1G13200	AT1G13200
AT1G20760	942.121	-0.152378	0.0707461	-2.15387	0.0312504	0.732674	AT1G20760	AT1G20760
AT1G28170	9.64045	-1.27728	0.593725	-2.15131	0.031452	0.732674	AT1G28170	AT1G28170	SOT7
AT1G30130	770.643	-0.182895	0.0846745	-2.15998	0.0307743	0.732674	AT1G30130	AT1G30130
AT1G44446	69.1638	0.496806	0.230965	2.151	0.0314762	0.732674	AT1G44446	AT1G44446	CAO
AT1G54120	58.8996	-0.659907	0.305982	-2.15669	0.0310302	0.732674	AT1G54120	AT1G54120
AT2G13840	99.099	-0.366493	0.169713	-2.15949	0.0308122	0.732674	AT2G13840	AT2G13840
AT2G26040	43.2527	-0.612922	0.282431	-2.17017	0.029994	0.732674	AT2G26040	AT2G26040	PYL2
AT2G26510	912.871	-0.152125	0.0705889	-2.15509	0.0311547	0.732674	AT2G26510	AT2G26510	NAT3
AT2G32120	76.502	0.506308	0.233664	2.16682	0.0302484	0.732674	AT2G32120	AT2G32120	HSP70-8
AT2G38400	498.076	-0.308742	0.142617	-2.16483	0.030401	0.732674	AT2G38400	AT2G38400	AGT3
AT2G42300	139.337	-0.328418	0.152468	-2.15402	0.0312388	0.732674	AT2G42300	AT2G42300	BHLH48
AT2G43710	1019.48	0.135753	0.0629847	2.15533	0.0311359	0.732674	AT2G43710	AT2G43710	FAB2
AT2G44450	684.117	0.198128	0.0916183	2.16254	0.0305768	0.732674	AT2G44450	AT2G44450	BGLU15
AT2G45740	60.1417	-0.483237	0.224539	-2.15213	0.0313874	0.732674	AT2G45740	AT2G45740	PEX11D
AT3G08660	8.32888	-1.31878	0.609695	-2.16302	0.0305395	0.732674	AT3G08660	AT3G08660
AT3G14920	677.079	0.204829	0.0947712	2.1613	0.0306724	0.732674	AT3G14920	AT3G14920
AT3G20410	1351.27	0.144934	0.0673615	2.15158	0.0314304	0.732674	AT3G20410	AT3G20410	CPK9
AT3G23800	879.516	-0.188549	0.0874615	-2.15579	0.0310997	0.732674	AT3G23800	AT3G23800	SBP3
AT3G26450	495.161	0.391436	0.181216	2.16005	0.0307685	0.732674	AT3G26450	AT3G26450
AT3G26730	897.946	-0.158301	0.0735464	-2.1524	0.0313657	0.732674	AT3G26730	AT3G26730
AT3G52160	3.93302	-1.92063	0.890651	-2.15643	0.0310499	0.732674	AT3G52160	AT3G52160	KCS15
AT4G01430	100.053	0.569161	0.264452	2.15223	0.031379	0.732674	AT4G01430	AT4G01430
AT4G04450	60.7179	-0.752136	0.348152	-2.16037	0.0307444	0.732674	AT4G04450	AT4G04450	WRKY42
AT4G05020	1737.69	0.196827	0.0913378	2.15493	0.0311671	0.732674	AT4G05020	AT4G05020	NDB2
AT4G12490	25.2814	-2.95358	1.36125	-2.16975	0.0300257	0.732674	AT4G12490	AT4G12490
AT4G13300	34.5527	-0.959243	0.444609	-2.1575	0.030967	0.732674	AT4G13300	AT4G13300	TPS13
AT4G16370	470.697	-0.618076	0.286557	-2.1569	0.0310134	0.732674	AT4G16370	AT4G16370	ATOPT3
AT4G33450	8.42648	-1.25529	0.58266	-2.15441	0.0312077	0.732674	AT4G33450	AT4G33450	ATMYB69
AT4G34360	101.261	0.358322	0.165597	2.16383	0.0304777	0.732674	AT4G34360	AT4G34360
AT4G35180	6.57799	1.87545	0.869173	2.15774	0.030948	0.732674	AT4G35180	AT4G35180	LHT7
AT5G06090	77.5983	-0.454469	0.210709	-2.15686	0.0310166	0.732674	AT5G06090	AT5G06090	GPAT7
AT5G06990	88.5904	0.594311	0.275469	2.15745	0.0309703	0.732674	AT5G06990	AT5G06990
AT5G07010	106.292	-0.393293	0.181861	-2.1626	0.0305723	0.732674	AT5G07010	AT5G07010	SOT15
AT5G07322	371.31	0.217412	0.10107	2.1511	0.0314682	0.732674	AT5G07322	AT5G07322
AT5G12040	515.471	0.175724	0.0810394	2.16838	0.0301299	0.732674	AT5G12040	AT5G12040	NLP3
AT5G12220	201.31	0.243443	0.11293	2.1557	0.0311073	0.732674	AT5G12220	AT5G12220
AT5G41730	43.0657	0.666418	0.30974	2.15154	0.0314338	0.732674	AT5G41730	AT5G41730
AT5G42580	401.617	0.623031	0.289578	2.15151	0.0314359	0.732674	AT5G42580	AT5G42580	CYP705A12
AT5G51970	1064.98	-0.239037	0.1109	-2.15544	0.0311277	0.732674	AT5G51970	AT5G51970	SDH
AT5G57130	321.751	-0.250701	0.116541	-2.15119	0.0314612	0.732674	AT5G57130	AT5G57130	SMXL5
AT5G58060	680.159	-0.199624	0.0921955	-2.16522	0.0303706	0.732674	AT5G58060	AT5G58060	YKT61
AT3G08030	1441.67	-0.163211	0.0759256	-2.14962	0.0315856	0.734409	AT3G08030	AT3G08030
AT1G50840	190.332	0.271577	0.126401	2.14854	0.0316707	0.73443	AT1G50840	AT1G50840	POLGAMMA2
AT1G56020	192.217	-0.275119	0.128273	-2.1448	0.0319692	0.73443	AT1G56020	AT1G56020
AT2G42870	86.7475	-0.460119	0.214609	-2.14399	0.0320336	0.73443	AT2G42870	AT2G42870	PAR1
AT2G47600	458.764	-0.189969	0.0884004	-2.14896	0.0316375	0.73443	AT2G47600	AT2G47600	MHX
AT3G04330	123.958	-0.310219	0.144576	-2.14571	0.0318964	0.73443	AT3G04330	AT3G04330
AT3G18610	101.592	0.453228	0.211329	2.14466	0.0319801	0.73443	AT3G18610	AT3G18610	NUCL2
AT3G22960	3046.51	-0.106699	0.0497772	-2.14353	0.0320709	0.73443	AT3G22960	AT3G22960	PKP1
AT3G26840	68.0996	-0.457381	0.21328	-2.14452	0.0319916	0.73443	AT3G26840	AT3G26840
AT3G57630	800.089	0.187599	0.0874505	2.1452	0.0319369	0.73443	AT3G57630	AT3G57630
AT5G27845	8.52084	1.5831	0.738564	2.14349	0.0320741	0.73443	AT5G27845	NA	NA
AT5G49080	990.409	0.672271	0.313465	2.14464	0.0319813	0.73443	AT5G49080	NA	NA
AT5G56970	29.4384	-0.756026	0.352122	-2.14706	0.0317887	0.73443	AT5G56970	AT5G56970	CKX3
AT5G57000	120.707	0.331658	0.154479	2.14695	0.0317975	0.73443	AT5G57000	AT5G57000
AT5G62165	270.289	0.312748	0.145673	2.14691	0.0318004	0.73443	AT5G62165	AT5G62165	AGL42
AT1G66480	116.947	-0.338411	0.157953	-2.14248	0.0321552	0.735489	AT1G66480	AT1G66480
AT1G60360	24.2608	-0.728073	0.339953	-2.14169	0.0322187	0.73613	AT1G60360	AT1G60360
AT5G07960	484.974	-0.238686	0.11147	-2.14126	0.032253	0.73613	AT5G07960	AT5G07960
AT3G15410	799.195	0.149331	0.0697683	2.14038	0.0323243	0.73696	AT3G15410	AT3G15410
AT5G59260	26.9986	-0.952747	0.445577	-2.13823	0.0324978	0.740114	AT5G59260	AT5G59260	LECRK21
AT1G05500	993.06	0.133668	0.0626237	2.13447	0.0328044	0.740243	AT1G05500	AT1G05500	SYT5
AT1G12560	875.054	0.324229	0.151898	2.13452	0.0328	0.740243	AT1G12560	AT1G12560	EXPA7
AT1G32460	694.833	-0.236751	0.110903	-2.13475	0.032781	0.740243	AT1G32460	AT1G32460
AT1G77400	40.5797	-0.569769	0.267014	-2.13386	0.0328545	0.740243	AT1G77400	AT1G77400
AT2G43560	27.0331	-0.631245	0.295389	-2.13699	0.0325985	0.740243	AT2G43560	AT2G43560	FKBP16-3
AT3G49960	901.808	0.485165	0.227238	2.13505	0.0327567	0.740243	AT3G49960	AT3G49960	PER35
AT5G02790	560.228	0.17602	0.0823491	2.13749	0.0325581	0.740243	AT5G02790	AT5G02790	GSTL3
AT5G09570	492.894	0.275612	0.129094	2.13497	0.0327635	0.740243	AT5G09570	AT5G09570
AT5G20720	2343.34	0.183298	0.0858906	2.13408	0.0328362	0.740243	AT5G20720	AT5G20720	CPN20
AT5G47700	2570.99	-0.274822	0.128658	-2.13607	0.0326734	0.740243	AT5G47700	AT5G47700	RPP1C
AT2G23940	263.831	-0.243643	0.114213	-2.13324	0.0329048	0.740586	AT2G23940	AT2G23940
AT1G62980	683.523	0.364272	0.170844	2.1322	0.0329908	0.74173	AT1G62980	AT1G62980	EXPA18
AT1G56440	180.444	0.410498	0.192565	2.13173	0.0330289	0.741797	AT1G56440	AT1G56440	TPR5
AT2G44290	38.3947	0.635873	0.298351	2.13129	0.0330651	0.74182	AT2G44290	AT2G44290	YLS3
AT2G14170	1243.19	-0.184774	0.0868207	-2.12823	0.0333183	0.744846	AT2G14170	AT2G14170	ALDH6B2
AT3G05120	272.01	-0.306892	0.144306	-2.12667	0.0334472	0.744846	AT3G05120	AT3G05120	GID1A
AT3G55270	716.632	-0.156197	0.0734078	-2.1278	0.0333536	0.744846	AT3G55270	AT3G55270	MKP1
AT4G10925	139.215	0.298263	0.140237	2.12684	0.0334332	0.744846	AT4G10925	AT4G10925	SKIP8
AT4G10930	335.35	0.233428	0.109699	2.1279	0.0333452	0.744846	AT4G10930	AT4G10930
AT4G28300	935.448	-0.200964	0.0944728	-2.12721	0.0334026	0.744846	AT4G28300	AT4G28300
AT5G02780	122.641	0.467319	0.219741	2.12668	0.0334463	0.744846	AT5G02780	AT5G02780	GSTL1
AT1G01780	314.538	0.310372	0.146117	2.12413	0.0336589	0.746951	AT1G01780	AT1G01780	PLIM2B
AT1G09170	254.568	0.290039	0.136645	2.12258	0.0337894	0.746951	AT1G09170	AT1G09170
AT1G63820	29.0987	0.675422	0.318158	2.12292	0.0337609	0.746951	AT1G63820	AT1G63820
AT2G23150	217.132	0.27136	0.127845	2.12257	0.0337897	0.746951	AT2G23150	AT2G23150	NRAMP3
AT2G34790	415.734	-0.263501	0.12412	-2.12296	0.033757	0.746951	AT2G34790	AT2G34790	MEE23
AT5G44005	36.8398	0.733223	0.345244	2.12378	0.0336885	0.746951	AT5G44005	AT5G44005
AT5G47680	452.366	0.216853	0.102141	2.12307	0.033748	0.746951	AT5G47680	AT5G47680	TRM10
AT3G51440	343.465	-0.261985	0.123586	-2.11987	0.0340172	0.749307	AT3G51440	AT3G51440	SSL6
AT4G27270	313.866	-0.234893	0.110809	-2.11979	0.0340238	0.749307	AT4G27270	AT4G27270
AT5G06670	145.713	0.286593	0.13521	2.11962	0.0340384	0.749307	AT5G06670	AT5G06670
AT5G43330	1019.35	0.259819	0.122545	2.12019	0.0339896	0.749307	AT5G43330	AT5G43330	MDH2
AT1G19530	10.0991	-1.37533	0.649364	-2.11796	0.0341784	0.751604	AT1G19530	AT1G19530
AT1G54660	115.216	-0.540329	0.255287	-2.11656	0.0342974	0.751816	AT1G54660	NA	NA
AT2G35010	513.917	0.17716	0.0837749	2.11471	0.0344545	0.751816	AT2G35010	AT2G35010	ATO1
AT2G37200	156.823	-0.334739	0.158171	-2.1163	0.034319	0.751816	AT2G37200	AT2G37200
AT4G31920	762.568	-0.199976	0.0945738	-2.11449	0.0344732	0.751816	AT4G31920	AT4G31920	ARR10
AT4G33945	515.634	0.178625	0.0844191	2.11593	0.034351	0.751816	AT4G33945	AT4G33945
AT4G39580	17.8401	-0.80529	0.380827	-2.11458	0.0344656	0.751816	AT4G39580	AT4G39580
AT4G39830	27.4868	-0.681715	0.322035	-2.1169	0.0342685	0.751816	AT4G39830	AT4G39830
AT5G57180	32.5898	0.710754	0.336107	2.11467	0.0344582	0.751816	AT5G57180	AT5G57180	CIA2
AT1G71380	82.306	-0.451312	0.213487	-2.11401	0.0345147	0.751944	AT1G71380	AT1G71380	CEL3
AT1G67760	23.6364	-0.802033	0.379629	-2.11268	0.0346285	0.753643	AT1G67760	AT1G67760
AT3G55260	528.018	-0.195207	0.0924364	-2.1118	0.0347039	0.754506	AT3G55260	AT3G55260	HEXO1
AT1G03600	24.2465	-0.764064	0.362282	-2.10903	0.0349418	0.757337	AT1G03600	AT1G03600	PSB27-1
AT1G03860	1661.04	0.136726	0.0648155	2.10947	0.0349041	0.757337	AT1G03860	AT1G03860	PHB2
AT3G11670	199.129	0.246683	0.116946	2.10938	0.0349114	0.757337	AT3G11670	AT3G11670	DGD1
AT1G04120	2351.75	0.123654	0.0586971	2.10664	0.0351487	0.757378	AT1G04120	AT1G04120	ABCC5
AT1G05000	539.002	0.287939	0.136653	2.10707	0.0351111	0.757378	AT1G05000	AT1G05000
AT1G25530	249.128	-0.27104	0.128683	-2.10626	0.0351816	0.757378	AT1G25530	AT1G25530
AT1G29150	1916.05	0.137328	0.0651283	2.10858	0.0349806	0.757378	AT1G29150	AT1G29150	RPN6
AT1G65845	531.854	-0.314126	0.149111	-2.10665	0.0351476	0.757378	AT1G65845	AT1G65845
AT1G76185	79.446	-0.377277	0.179186	-2.10551	0.0352472	0.757378	AT1G76185	AT1G76185
AT3G11964	1502.2	0.137634	0.0653609	2.10575	0.0352257	0.757378	AT3G11964	AT3G11964	RRP5
AT3G48340	2042.97	-0.290383	0.137743	-2.10815	0.0350181	0.757378	AT3G48340	AT3G48340	CEP2
AT5G42540	1007.24	0.129095	0.0613197	2.10528	0.035267	0.757378	AT5G42540	AT5G42540	XRN2
AT2G46820	113.181	-0.383124	0.182021	-2.10483	0.0353062	0.757449	AT2G46820	AT2G46820	CURT1B
AT3G14362	46.8857	-0.503315	0.239172	-2.10441	0.035343	0.757469	AT3G14362	AT3G14362	DVL19
AT1G33100	36.3021	0.704458	0.335548	2.09943	0.0357794	0.758421	AT1G33100	AT1G33100	DTX20
AT1G77885	546.403	-0.25779	0.122795	-2.09936	0.0357851	0.758421	AT1G77885	AT1G77885
AT2G18245	136.648	-0.323642	0.154047	-2.10092	0.0356476	0.758421	AT2G18245	AT2G18245
AT3G04850	140.595	0.365067	0.173848	2.09993	0.0357352	0.758421	AT3G04850	AT3G04850	TCX4
AT3G17700	37.0018	-0.527416	0.251035	-2.10097	0.0356436	0.758421	AT3G17700	AT3G17700	CNGC20
AT3G21340	336.64	0.251035	0.119574	2.09941	0.035781	0.758421	AT3G21340	AT3G21340
AT3G27325	686.042	-0.156986	0.0746643	-2.10256	0.0355046	0.758421	AT3G27325	AT3G27325
AT4G13390	2103.28	0.537325	0.255946	2.09937	0.0357847	0.758421	AT4G13390	AT4G13390
AT4G34280	121.649	0.337735	0.160589	2.1031	0.0354566	0.758421	AT4G34280	AT4G34280
AT5G14940	67.3132	0.424952	0.202418	2.09938	0.0357838	0.758421	AT5G14940	AT5G14940	NPF5.8
AT5G22290	59.7562	0.456626	0.217251	2.10184	0.0355673	0.758421	AT5G22290	AT5G22290	NAC089
AT5G61020	2000.24	0.12179	0.0580237	2.09898	0.035819	0.758421	AT5G61020	AT5G61020	ECT3
AT1G57820	602.941	0.164509	0.0784058	2.09818	0.0358895	0.759151	AT1G57820	AT1G57820	ORTH2
AT5G42140	192.937	0.271915	0.129635	2.09755	0.0359448	0.759558	AT5G42140	AT5G42140
AT2G42500	1249.86	-0.130551	0.0622904	-2.09585	0.0360953	0.761215	AT2G42500	AT2G42500	PP2A3
AT5G15890	240.125	0.324145	0.154636	2.09618	0.0360663	0.761215	AT5G15890	AT5G15890	TBL21
AT1G02205	79.278	0.430781	0.205675	2.09447	0.0362179	0.76247	AT1G02205	AT1G02205	CER1
AT5G43720	355.894	0.213842	0.102103	2.09437	0.0362272	0.76247	AT5G43720	AT5G43720
AT3G06980	193.008	-0.284741	0.13601	-2.09353	0.0363021	0.763285	AT3G06980	AT3G06980	RH50
AT1G08470	259.412	-0.211133	0.10093	-2.09188	0.0364496	0.763292	AT1G08470	AT1G08470	SSL3
AT1G61665	2.74148	3.06325	1.46484	2.09118	0.0365121	0.763292	AT1G61665	NA	NA
AT1G70460	574.177	0.306715	0.146604	2.09213	0.0364269	0.763292	AT1G70460	AT1G70460	PERK13
AT3G03530	60.7062	0.611264	0.292469	2.09001	0.0366166	0.763292	AT3G03530	AT3G03530	NPC4
AT4G16530	162.744	-0.261334	0.125047	-2.08988	0.0366282	0.763292	AT4G16530	AT4G16530
AT4G25170	359.085	-0.270699	0.129471	-2.09081	0.0365453	0.763292	AT4G25170	AT4G25170
AT4G30830	8.46653	-1.26187	0.603333	-2.0915	0.036483	0.763292	AT4G30830	AT4G30830
AT5G39350	65.5875	0.399322	0.19086	2.09222	0.0364187	0.763292	AT5G39350	AT5G39350	PCMP-E16
AT5G59090	4219.46	-0.167853	0.0803045	-2.09021	0.0365988	0.763292	AT5G59090	AT5G59090	SBT4.12
AT1G19000	1613.8	0.17055	0.0816643	2.08842	0.0367595	0.763765	AT1G19000	AT1G19000
AT1G19250	89.9504	-0.504902	0.241743	-2.08859	0.036745	0.763765	AT1G19250	AT1G19250	FMO1
AT4G36540	45.9002	-0.504286	0.24145	-2.08857	0.0367461	0.763765	AT4G36540	AT4G36540	BEE2
AT3G48700	51.5352	0.526045	0.252065	2.08694	0.0368933	0.764285	AT3G48700	AT3G48700	CXE13
AT4G24040	21.1218	0.782782	0.374986	2.0875	0.0368432	0.764285	AT4G24040	AT4G24040	TRE1
AT4G25500	670.55	-0.184044	0.0881808	-2.08712	0.0368777	0.764285	AT4G25500	AT4G25500	RS40
AT3G53940	129.446	0.306608	0.146995	2.08584	0.0369933	0.765605	AT3G53940	AT3G53940
AT1G79460	206.775	0.243081	0.116584	2.08503	0.0370662	0.765611	AT1G79460	AT1G79460	GA2
AT4G08900	241.366	-0.230205	0.110389	-2.0854	0.0370326	0.765611	AT4G08900	AT4G08900	ARGAH1
AT3G55120	565.641	-0.336718	0.161532	-2.08453	0.0371119	0.765805	AT3G55120	AT3G55120	CHI1
AT4G14780	35.4313	-0.80566	0.386769	-2.08305	0.0372466	0.766334	AT4G14780	AT4G14780
AT4G31590	617.388	0.166005	0.0796899	2.08314	0.0372383	0.766334	AT4G31590	AT4G31590	CSLC5
AT4G34370	385.492	0.206006	0.0988595	2.08383	0.0371755	0.766334	AT4G34370	AT4G34370	ARI1
AT1G33360	641.043	-0.166425	0.0799202	-2.08239	0.0373072	0.766376	AT1G33360	AT1G33360	CLPX3
AT3G58010	94.5828	-0.356692	0.171303	-2.08223	0.0373213	0.766376	AT3G58010	AT3G58010	PAP9
AT4G20920	8.55771	1.20426	0.578494	2.08172	0.0373679	0.766587	AT4G20920	AT4G20920
AT2G14460	181.108	-0.297751	0.143078	-2.08104	0.0374306	0.767128	AT2G14460	AT2G14460
AT5G13870	335.729	-0.255246	0.122685	-2.0805	0.0374795	0.767384	AT5G13870	AT5G13870	XTH5
AT5G05990	184.043	0.328675	0.158017	2.08	0.0375259	0.767589	AT5G05990	AT5G05990
AT3G50660	407.244	0.25355	0.121948	2.07917	0.0376022	0.768403	AT3G50660	AT3G50660	CYP90B1
AT1G11530	92.4526	-0.517089	0.248938	-2.07718	0.0377849	0.769482	AT1G11530	AT1G11530	CXXS1
AT3G28153	14.1583	1.03661	0.499173	2.07665	0.037834	0.769482	AT3G28153	NA	NA
AT3G53460	1025.21	-0.16962	0.0816809	-2.07661	0.0378374	0.769482	AT3G53460	AT3G53460	CP29
AT4G09010	14.7782	-0.904737	0.435618	-2.0769	0.0378105	0.769482	AT4G09010	AT4G09010	APX4
AT4G33495	141.589	0.306035	0.147366	2.0767	0.0378293	0.769482	AT4G33495	AT4G33495	RPD1
AT1G62770	149.87	-0.310036	0.149366	-2.07568	0.0379233	0.770486	AT1G62770	AT1G62770	PMEI9
AT1G67195	273.61	0.329693	0.158911	2.07471	0.0380138	0.771582	AT1G67195	AT1G67195	MIR414
AT1G10550	49.243	-0.800597	0.386404	-2.07192	0.0382733	0.773869	AT1G10550	AT1G10550	XTH33
AT1G76620	22.1248	0.743088	0.358647	2.07192	0.0382725	0.773869	AT1G76620	AT1G76620
AT2G24090	144.562	-0.291465	0.140604	-2.07296	0.0381764	0.773869	AT2G24090	AT2G24090	RPL35
AT5G48650	102.427	0.324349	0.156538	2.07202	0.0382637	0.773869	AT5G48650	AT5G48650
AT2G35450	147.822	0.283153	0.136702	2.07131	0.0383298	0.77427	AT2G35450	AT2G35450
AT3G25530	1074.69	-0.146552	0.0707676	-2.0709	0.0383682	0.774303	AT3G25530	AT3G25530	GLYR1
AT1G14790	63.6221	0.430084	0.207759	2.07011	0.0384423	0.775056	AT1G14790	AT1G14790	RDR1
AT1G26250	496.014	-1.28095	0.619127	-2.06896	0.0385501	0.775489	AT1G26250	AT1G26250
AT3G63410	484.788	-0.205823	0.0994734	-2.06912	0.0385346	0.775489	AT3G63410	AT3G63410	VTE3
AT5G62740	270.581	-0.248574	0.12016	-2.0687	0.038574	0.775489	AT5G62740	AT5G62740	HIR1
AT1G67870	233.03	-0.804747	0.389896	-2.064	0.0390174	0.778536	AT1G67870	AT1G67870
AT2G23010	19.3636	1.00936	0.488712	2.06534	0.0388907	0.778536	AT2G23010	AT2G23010	SCPL9
AT2G31585	217.58	-0.283999	0.137607	-2.06384	0.0390331	0.778536	AT2G31585	AT2G31585
AT2G31970	549.942	0.199236	0.0964929	2.06477	0.0389445	0.778536	AT2G31970	AT2G31970	RAD50
AT3G07470	638.332	0.177714	0.0861195	2.06358	0.0390578	0.778536	AT3G07470	AT3G07470
AT3G20520	5.95446	1.60574	0.777511	2.06523	0.0389009	0.778536	AT3G20520	AT3G20520	GDPDL5
AT3G56910	308.302	-0.239881	0.1161	-2.06616	0.0388132	0.778536	AT3G56910	AT3G56910	PSRP5
AT5G13910	148.015	0.440634	0.213437	2.06447	0.0389733	0.778536	AT5G13910	AT5G13910	LEP
AT5G15830	145.819	0.328186	0.159	2.06407	0.0390111	0.778536	AT5G15830	AT5G15830	AtbZIP3
AT5G65160	237.744	0.308298	0.149436	2.06308	0.039105	0.778739	AT5G65160	AT5G65160	TPR14
AT1G49940	19.5625	-0.767469	0.372271	-2.06159	0.0392471	0.77882	AT1G49940	AT1G49940
AT3G04120	29635.2	0.150508	0.0730096	2.06149	0.0392568	0.77882	AT3G04120	AT3G04120	GAPC1
AT4G04790	97.6598	0.343744	0.16671	2.06193	0.0392147	0.77882	AT4G04790	AT4G04790
AT5G39970	539.302	0.209784	0.101718	2.06241	0.039169	0.77882	AT5G39970	AT5G39970
AT2G44740	158.313	-0.311978	0.151474	-2.05962	0.0394353	0.781627	AT2G44740	AT2G44740	CYCU4-1
AT1G72430	508.232	0.252621	0.122682	2.05916	0.0394788	0.781755	AT1G72430	AT1G72430	SAUR78
AT1G53730	1054.86	0.159585	0.0775931	2.05669	0.0397165	0.784252	AT1G53730	AT1G53730	SRF6
AT1G73180	790.668	0.161884	0.0786938	2.05714	0.039673	0.784252	AT1G73180	AT1G73180
AT4G21430	173.327	0.271023	0.131773	2.05675	0.0397104	0.784252	AT4G21430	AT4G21430	B160
AT1G12240	1645.06	-0.14059	0.0684022	-2.05534	0.039846	0.784953	AT1G12240	AT1G12240	BFRUCT4
AT3G01940	12.4464	-0.886717	0.431376	-2.05556	0.0398252	0.784953	AT3G01940	AT3G01940
AT3G03500	411.985	-0.212907	0.103616	-2.05476	0.0399024	0.784953	AT3G03500	AT3G03500
AT3G06550	646.674	-0.166484	0.0810116	-2.05506	0.0398732	0.784953	AT3G06550	AT3G06550
AT3G27870	70.8958	-0.401781	0.195572	-2.05439	0.0399381	0.784953	AT3G27870	AT3G27870	ALA8
AT2G47160	776.391	-0.226436	0.110273	-2.05341	0.0400331	0.786006	AT2G47160	AT2G47160	BOR1
AT3G03776	9.41725	-1.17866	0.574229	-2.0526	0.0401116	0.786006	AT3G03776	AT3G03776
AT4G21960	13968.4	-0.165834	0.0807938	-2.05256	0.0401156	0.786006	AT4G21960	AT4G21960	PER42
AT5G26230	98.1372	-0.390517	0.190283	-2.0523	0.0401408	0.786006	AT5G26230	AT5G26230	MAKR1
AT1G69700	214.273	-0.230571	0.11239	-2.05152	0.0402166	0.786689	AT1G69700	AT1G69700	HVA22C
AT2G46210	65.1896	0.410002	0.199887	2.05117	0.0402503	0.786689	AT2G46210	AT2G46210	SLD2
AT4G25220	235.975	0.709964	0.34633	2.04996	0.0403683	0.788265	AT4G25220	AT4G25220	RHS15
AT1G08050	195.192	-0.305334	0.148975	-2.04957	0.0404061	0.788275	AT1G08050	AT1G08050
AT4G13090	9.45827	-1.28556	0.627611	-2.04834	0.0405263	0.789888	AT4G13090	AT4G13090	XTH2
AT1G20850	1663.54	-0.147948	0.0722624	-2.04737	0.0406221	0.79004	AT1G20850	AT1G20850	XCP2
AT5G45730	16.3742	-0.857033	0.418571	-2.04752	0.0406071	0.79004	AT5G45730	AT5G45730
AT5G47830	109.966	0.347809	0.169902	2.04712	0.0406465	0.79004	AT5G47830	AT5G47830
AT4G03440	34.9989	0.638963	0.312276	2.04615	0.0407414	0.791156	AT4G03440	AT4G03440
AT1G33030	20.2518	-0.801775	0.392492	-2.04278	0.0410743	0.792734	AT1G33030	AT1G33030
AT1G61140	557.791	0.163536	0.0799787	2.04475	0.0408796	0.792734	AT1G61140	AT1G61140	EDA16
AT2G32660	17.6705	-0.961264	0.470261	-2.04411	0.040943	0.792734	AT2G32660	AT2G32660	AtRLP22
AT2G33210	2063.36	0.146246	0.0715357	2.04438	0.0409158	0.792734	AT2G33210	AT2G33210	HSP60-2
AT3G42180	123.714	-0.396836	0.194245	-2.04297	0.0410553	0.792734	AT3G42180	AT3G42180
AT3G44750	1725.76	0.182898	0.0895388	2.04266	0.0410858	0.792734	AT3G44750	AT3G44750	HDT1
AT5G66870	321.68	-0.218394	0.106859	-2.04377	0.0409767	0.792734	AT5G66870	AT5G66870	LBD36
AT1G06660	106.671	0.347664	0.17025	2.04208	0.041144	0.793132	AT1G06660	AT1G06660	JASON
AT1G61820	840.996	-0.26815	0.131379	-2.04104	0.0412469	0.794171	AT1G61820	AT1G61820	BGLU46
AT2G37660	240.934	-0.256471	0.125673	-2.04077	0.0412732	0.794171	AT2G37660	AT2G37660
AT5G39850	328.491	0.314598	0.154253	2.03949	0.0414009	0.795901	AT5G39850	AT5G39850	RPS9C
AT5G41700	2530.07	-0.215257	0.105588	-2.03864	0.0414859	0.796809	AT5G41700	AT5G41700	UBC8
AT1G12950	296.315	0.385684	0.189244	2.03802	0.0415475	0.797265	AT1G12950	AT1G12950	DTX31
AT3G45830	354.251	-0.19023	0.0934142	-2.03641	0.0417091	0.799639	AT3G45830	AT3G45830
AT2G27000	698.15	-0.161685	0.0794438	-2.03522	0.041829	0.800731	AT2G27000	AT2G27000	CYP705A8
AT4G39960	213.807	-0.238866	0.117374	-2.03509	0.041842	0.800731	AT4G39960	AT4G39960
AT1G14450	576.893	-0.24485	0.120385	-2.0339	0.041962	0.80159	AT1G14450	AT1G14450
AT1G28600	104.816	-0.316407	0.155654	-2.03276	0.0420769	0.80159	AT1G28600	AT1G28600
AT1G51790	495.37	-0.347976	0.171154	-2.03312	0.0420403	0.80159	AT1G51790	AT1G51790
AT4G30930	633.987	0.173571	0.0853615	2.03336	0.0420162	0.80159	AT4G30930	AT4G30930	RPL21M
AT5G65080	6.32355	1.66752	0.82005	2.03344	0.0420079	0.80159	AT5G65080	AT5G65080	MAF5
AT1G22700	150.557	-0.289295	0.142377	-2.03189	0.0421647	0.801814	AT1G22700	AT1G22700	PYG7
AT5G14450	84.3751	0.368758	0.18147	2.03206	0.0421481	0.801814	AT5G14450	AT5G14450
AT1G53940	220.491	-0.385543	0.189843	-2.03085	0.0422698	0.802763	AT1G53940	AT1G53940	GLIP2
AT3G61190	71.8677	0.456899	0.225002	2.03065	0.0422908	0.802763	AT3G61190	AT3G61190	BAP1
AT3G59820	982.09	0.169726	0.0836032	2.03014	0.0423422	0.803017	AT3G59820	AT3G59820
AT2G35480	123.42	0.339099	0.167084	2.02951	0.0424065	0.803427	AT2G35480	AT2G35480
AT3G45310	1802.71	0.111721	0.055067	2.02882	0.0424765	0.803427	AT3G45310	AT3G45310
AT3G55610	1696.7	-0.144071	0.071013	-2.02881	0.0424781	0.803427	AT3G55610	AT3G55610	P5CSB
AT2G33460	26.3685	0.725247	0.357694	2.02756	0.0426052	0.804519	AT2G33460	AT2G33460	RIC1
AT4G13395	3.40212	2.91068	1.43561	2.02749	0.0426122	0.804519	AT4G13395	AT4G13395	DVL10
AT1G72330	358.881	0.192773	0.0951508	2.02597	0.0427677	0.806734	AT1G72330	AT1G72330	ALAAT2
AT1G67960	226.024	0.226326	0.111813	2.02414	0.0429557	0.807761	AT1G67960	AT1G67960	POD1
AT3G15480	341.177	-0.190359	0.0940013	-2.02507	0.0428607	0.807761	AT3G15480	AT3G15480
AT3G51750	33.1895	-0.598692	0.295804	-2.02395	0.0429754	0.807761	AT3G51750	AT3G51750
AT4G32260	305.167	-0.237048	0.117079	-2.02468	0.0428999	0.807761	AT4G32260	AT4G32260
AT1G19968	28.8916	0.630342	0.311519	2.02345	0.043027	0.807834	AT1G19968	AT1G19968
AT1G22860	364.389	0.182751	0.0904453	2.02057	0.043324	0.807834	AT1G22860	AT1G22860	VPS3
AT3G15080	210.388	0.255077	0.126172	2.02166	0.0432117	0.807834	AT3G15080	AT3G15080
AT3G18710	178.957	0.35196	0.174034	2.02236	0.0431393	0.807834	AT3G18710	AT3G18710	PUB29
AT4G14270	431.722	0.28933	0.143172	2.02086	0.0432948	0.807834	AT4G14270	AT4G14270	CID2
AT5G04890	125.398	-0.309822	0.153277	-2.02133	0.0432458	0.807834	AT5G04890	AT5G04890	RTM2
AT5G23980	323.256	-0.550767	0.2723	-2.02265	0.0431095	0.807834	AT5G23980	AT5G23980	FRO4
AT5G39260	3.91391	-1.66147	0.822146	-2.0209	0.0432903	0.807834	AT5G39260	AT5G39260	EXPA21
AT5G48657	301.596	0.31635	0.156517	2.02118	0.0432608	0.807834	AT5G48657	AT5G48657
AT4G25300	44.0996	-0.500443	0.24777	-2.01979	0.0434052	0.808632	AT4G25300	AT4G25300
AT2G30490	6960.63	0.123818	0.0613253	2.01903	0.0434836	0.809378	AT2G30490	AT2G30490	CYP73A5
AT1G22490	10.6449	-1.0801	0.535721	-2.01617	0.0437823	0.81001	AT1G22490	AT1G22490
AT1G28290	9031.21	-0.137249	0.0682126	-2.01208	0.0442113	0.81001	AT1G28290	AT1G28290	AGP31
AT1G55140	84.1607	0.374653	0.186245	2.01161	0.0442606	0.81001	AT1G55140	AT1G55140
AT1G62420	1.96539	-3.01913	1.49731	-2.01637	0.0437612	0.81001	AT1G62420	AT1G62420
AT1G63910	16.7726	-0.791844	0.392569	-2.01708	0.0436867	0.81001	AT1G63910	AT1G63910	AtMYB103
AT1G66510	136.223	0.286921	0.14229	2.01645	0.043753	0.81001	AT1G66510	AT1G66510
AT1G76100	13.1424	0.92833	0.46204	2.0092	0.0445162	0.81001	AT1G76100	AT1G76100	PETE1
AT2G23610	253.329	-0.239681	0.11929	-2.00923	0.0445124	0.81001	AT2G23610	AT2G23610	MES3
AT2G26500	68.2143	-0.552315	0.274407	-2.01276	0.0441398	0.81001	AT2G26500	AT2G26500
AT2G37540	235.932	-0.270035	0.134052	-2.0144	0.0439671	0.81001	AT2G37540	AT2G37540
AT3G08880	113.041	-0.308445	0.153105	-2.0146	0.0439471	0.81001	AT3G08880	AT3G08880	SPC24
AT3G09735	518.296	-0.176433	0.0878011	-2.00946	0.0444882	0.81001	AT3G09735	AT3G09735	S1FA3
AT3G14770	191.07	-0.378565	0.188341	-2.01	0.0444316	0.81001	AT3G14770	AT3G14770	SWEET2
AT3G16430	1738.7	-0.235797	0.117083	-2.01392	0.0440179	0.81001	AT3G16430	AT3G16430	PBP2
AT3G16460	24775.8	-0.205706	0.102328	-2.01027	0.044403	0.81001	AT3G16460	AT3G16460	JAL34
AT3G27300	1215.31	-0.147192	0.0731387	-2.01251	0.0441661	0.81001	AT3G27300	AT3G27300	G6PD5
AT3G44310	4636.69	0.164365	0.0817368	2.0109	0.0443359	0.81001	AT3G44310	AT3G44310	NIT1
AT3G54600	343.937	-0.593131	0.294837	-2.01173	0.0442486	0.81001	AT3G54600	AT3G54600	DJ1F
AT4G20190	40.9814	0.686993	0.341105	2.01402	0.0440076	0.81001	AT4G20190	AT4G20190
AT4G24490	549.057	0.152813	0.0758403	2.01493	0.0439122	0.81001	AT4G24490	AT4G24490	RGTA1
AT4G32360	152.011	-0.263911	0.131232	-2.01104	0.0443216	0.81001	AT4G32360	AT4G32360	MFDR
AT5G14340	92.2966	0.394447	0.195816	2.01438	0.0439697	0.81001	AT5G14340	AT5G14340	AtMYB40
AT5G20510	81.2066	-0.361949	0.179864	-2.01235	0.0441835	0.81001	AT5G20510	AT5G20510	AL5
AT5G54140	199.182	-0.249697	0.12396	-2.01434	0.0439735	0.81001	AT5G54140	AT5G54140	ILL3
AT5G54670	606.841	0.20732	0.102946	2.01388	0.044022	0.81001	AT5G54670	AT5G54670	KIN14N
AT5G62100	44.2619	0.56868	0.283035	2.00922	0.044514	0.81001	AT5G62100	AT5G62100	ATBAG2
AT2G43920	3.6406	-2.50646	1.24786	-2.0086	0.04458	0.810473	AT2G43920	AT2G43920	HOL2
AT5G16080	4.24602	-1.68345	0.838291	-2.00819	0.0446227	0.810549	AT5G16080	AT5G16080	CXE17
AT1G30070	263.434	0.301766	0.15038	2.00669	0.0447824	0.811354	AT1G30070	AT1G30070
AT5G02350	285.31	0.30025	0.149586	2.0072	0.044728	0.811354	AT5G02350	AT5G02350
AT5G40390	921.9	-0.192435	0.0958846	-2.00694	0.0447562	0.811354	AT5G40390	AT5G40390	RFS5
AT1G61440	15.0398	0.873839	0.435877	2.00479	0.044986	0.814342	AT1G61440	AT1G61440
AT3G46340	11.6852	1.31836	0.65788	2.00396	0.0450748	0.815251	AT3G46340	AT3G46340
AT1G25240	21.0553	0.935281	0.467257	2.00164	0.0453233	0.818049	AT1G25240	AT1G25240
AT1G55360	1115.37	0.131948	0.0659669	2.00022	0.0454765	0.818049	AT1G55360	AT1G55360
AT1G64400	171.513	-0.401391	0.200628	-2.00067	0.0454276	0.818049	AT1G64400	AT1G64400	LACS3
AT2G34650	56.1379	-0.426437	0.213166	-2.0005	0.0454466	0.818049	AT2G34650	AT2G34650	PID
AT3G46200	144.706	0.271583	0.135814	1.99966	0.0455366	0.818049	AT3G46200	AT3G46200	NUDT9
AT3G60330	905.672	0.430927	0.215503	1.99963	0.0455399	0.818049	AT3G60330	AT3G60330	AHA7
AT4G12600	1864.49	0.229927	0.114943	2.00036	0.0454611	0.818049	AT4G12600	AT4G12600
AT5G16260	395.894	0.18828	0.0940702	2.00149	0.0453401	0.818049	AT5G16260	AT5G16260	ELF9
AT1G04970	769.343	0.145726	0.0729513	1.99757	0.0457628	0.821354	AT1G04970	AT1G04970
AT5G12860	1177.77	-0.145839	0.0730284	-1.99702	0.0458231	0.821738	AT5G12860	AT5G12860	DIT1
AT1G33817	22.579	-0.925203	0.464271	-1.99281	0.0462823	0.824632	AT1G33817	NA	NA
AT1G59860	27.0801	0.805259	0.403959	1.99342	0.0462159	0.824632	AT1G59860	AT1G59860	HSP17.6A
AT1G61790	1825.89	0.118578	0.0595092	1.99259	0.046306	0.824632	AT1G61790	AT1G61790	OST3B
AT1G69070	643.974	0.149967	0.075207	1.99406	0.0461455	0.824632	AT1G69070	AT1G69070
AT2G15810	2.10481	2.55766	1.2824	1.99444	0.046104	0.824632	AT2G15810	NA	NA
AT2G31110	167.216	0.304073	0.152469	1.99433	0.0461164	0.824632	AT2G31110	AT2G31110	TBL40
AT3G14020	42.2854	-0.522	0.261729	-1.99443	0.0461053	0.824632	AT3G14020	AT3G14020	NFYA6
AT3G49190	350.339	-0.249328	0.125122	-1.99268	0.0462965	0.824632	AT3G49190	AT3G49190
AT4G00420	246.364	0.219864	0.110356	1.99232	0.0463365	0.824632	AT4G00420	AT4G00420
AT1G30750	722.172	0.249053	0.125039	1.99181	0.0463918	0.824922	AT1G30750	AT1G30750
AT1G22430	104.849	-0.323292	0.162348	-1.99135	0.0464419	0.825117	AT1G22430	AT1G22430
AT1G78630	307.586	-0.232423	0.116761	-1.99059	0.0465256	0.825907	AT1G78630	AT1G78630	RPL13
AT2G14255	443.658	-0.17731	0.0891587	-1.98871	0.0467336	0.827859	AT2G14255	AT2G14255	PAT23
AT2G31920	42.0072	-0.53208	0.267602	-1.98832	0.0467758	0.827859	AT2G31920	AT2G31920
AT2G37840	441.545	-0.206958	0.1041	-1.98807	0.0468039	0.827859	AT2G37840	AT2G37840	ATG1C
AT4G08410	864.371	0.474957	0.238847	1.98854	0.0467516	0.827859	AT4G08410	AT4G08410
AT4G39235	43.0309	0.453326	0.228091	1.98748	0.0468693	0.827859	AT4G39235	AT4G39235
AT5G14910	129.53	-0.296647	0.149259	-1.98746	0.046871	0.827859	AT5G14910	AT5G14910
AT3G52470	1441.76	0.126601	0.0637114	1.9871	0.0469109	0.827869	AT3G52470	AT3G52470
AT5G09650	1690.81	0.180994	0.091109	1.98656	0.046971	0.828237	AT5G09650	AT5G09650	PPA6
AT5G07460	1137.05	0.19083	0.0960797	1.98616	0.0470156	0.82833	AT5G07460	AT5G07460	MRSA2
AT5G63630	69.8443	0.391108	0.19696	1.98573	0.0470638	0.828488	AT5G63630	AT5G63630	RH31
AT5G01990	398.515	0.219306	0.110474	1.98514	0.0471289	0.828942	AT5G01990	AT5G01990	PILS6
AT1G43790	461.09	-0.20909	0.105354	-1.98465	0.0471838	0.829216	AT1G43790	AT1G43790	TED6
AT1G10510	308.497	0.198787	0.100425	1.97946	0.0477641	0.829835	AT1G10510	AT1G10510	emb2004
AT1G11670	1494.12	-0.236551	0.11935	-1.98199	0.0474806	0.829835	AT1G11670	AT1G11670	DTX36
AT1G21140	54.9868	0.803221	0.404945	1.98353	0.0473083	0.829835	AT1G21140	AT1G21140
AT1G29050	736.33	0.205432	0.103634	1.98229	0.0474469	0.829835	AT1G29050	AT1G29050	TBL38
AT1G33200	3.86768	-1.90418	0.963424	-1.97648	0.0481009	0.829835	AT1G33200	NA	NA
AT1G47970	823.612	-0.197601	0.0998763	-1.97846	0.0478768	0.829835	AT1G47970	AT1G47970
AT1G53440	308.913	-0.328818	0.166057	-1.98016	0.0476858	0.829835	AT1G53440	AT1G53440
AT1G54310	88.6858	0.393961	0.199145	1.97827	0.0478988	0.829835	AT1G54310	AT1G54310
AT2G18980	2648.53	0.142266	0.0719487	1.97732	0.0480053	0.829835	AT2G18980	AT2G18980	PER16
AT2G24970	28.7558	0.656014	0.331749	1.97744	0.0479915	0.829835	AT2G24970	AT2G24970
AT2G34000	19.3487	-0.840031	0.424238	-1.98009	0.0476931	0.829835	AT2G34000	AT2G34000
AT2G37710	176.74	0.29578	0.149545	1.97787	0.0479438	0.829835	AT2G37710	AT2G37710	LECRK41
AT3G12610	1123.11	-0.199282	0.100451	-1.98388	0.0472695	0.829835	AT3G12610	AT3G12610	DRT100
AT3G25805	54.2443	-0.425253	0.215329	-1.9749	0.0482795	0.829835	AT3G25805	AT3G25805
AT3G53500	1025.73	-0.130758	0.066098	-1.97825	0.0479005	0.829835	AT3G53500	AT3G53500	RS2Z32
AT3G54366	287.444	-0.258661	0.130704	-1.97898	0.0478187	0.829835	AT3G54366	AT3G54366
AT4G01220	220.923	-0.229532	0.115823	-1.98175	0.0475078	0.829835	AT4G01220	AT4G01220	MGP4
AT4G26600	408.825	0.201011	0.101727	1.97598	0.048157	0.829835	AT4G26600	AT4G26600
AT4G28450	576.667	0.183245	0.0927642	1.97538	0.0482248	0.829835	AT4G28450	AT4G28450
AT4G31130	751.849	-0.149267	0.0752799	-1.98283	0.0473869	0.829835	AT4G31130	AT4G31130
AT4G32020	2799.53	-0.127995	0.0648001	-1.97523	0.0482424	0.829835	AT4G32020	AT4G32020
AT4G32440	350.96	-0.192241	0.0971295	-1.97922	0.0477909	0.829835	AT4G32440	AT4G32440
AT5G11090	974.139	0.185857	0.0938252	1.98088	0.0476047	0.829835	AT5G11090	AT5G11090
AT5G14580	449.042	0.225076	0.113876	1.97649	0.0480992	0.829835	AT5G14580	AT5G14580	PNP2
AT5G17010	490.787	-0.171454	0.0867133	-1.97726	0.0480127	0.829835	AT5G17010	AT5G17010
AT5G65750	1413.3	0.119873	0.060699	1.97488	0.0482815	0.829835	AT5G65750	AT5G65750
AT5G66052	112.279	-0.39024	0.196818	-1.98274	0.0473965	0.829835	AT5G66052	AT5G66052
AT3G01070	86.4277	0.354952	0.179864	1.97344	0.0484452	0.831295	AT3G01070	AT3G01070	ENODL16
AT4G19690	427.689	0.965031	0.489004	1.97346	0.0484428	0.831295	AT4G19690	AT4G19690	IRT1
AT2G13650	290.706	-0.213867	0.108491	-1.97129	0.0486902	0.832253	AT2G13650	AT2G13650	GONST1
AT3G62390	219.597	0.236143	0.119742	1.97211	0.0485975	0.832253	AT3G62390	AT3G62390	TBL6
AT5G21030	2.90847	-2.46136	1.24865	-1.97122	0.0486984	0.832253	AT5G21030	AT5G21030
AT5G44210	41.5177	-0.508069	0.257627	-1.97211	0.0485967	0.832253	AT5G44210	AT5G44210	ERF9
AT5G56650	532.962	-0.15097	0.0765792	-1.97143	0.048675	0.832253	AT5G56650	AT5G56650	ILL1
AT4G17550	159.191	0.312376	0.158542	1.9703	0.0488038	0.832705	AT4G17550	AT4G17550
AT5G55507	2.31977	2.60807	1.3235	1.97058	0.0487714	0.832705	AT5G55507	AT5G55507
AT1G01140	83.2551	0.439531	0.223248	1.9688	0.0489764	0.834268	AT1G01140	AT1G01140	CIPK9
AT2G04160	1472.6	-0.143209	0.0727712	-1.96793	0.0490757	0.834268	AT2G04160	AT2G04160	AIR3
AT4G02390	155.897	0.285834	0.145226	1.9682	0.0490448	0.834268	AT4G02390	AT4G02390	PARP2
AT4G12470	461.883	-0.480586	0.244163	-1.9683	0.0490338	0.834268	AT4G12470	AT4G12470	AZI1
AT4G13030	172.896	-0.38528	0.195816	-1.96756	0.0491191	0.834268	AT4G13030	AT4G13030
AT5G48610	162.738	0.254732	0.129474	1.96744	0.0491327	0.834268	AT5G48610	AT5G48610
AT4G01050	206.831	-0.232554	0.118226	-1.96704	0.0491789	0.83438	AT4G01050	AT4G01050	TROL
AT1G54410	10959.9	-0.279815	0.142327	-1.96601	0.0492979	0.835727	AT1G54410	AT1G54410	HIRD11
AT1G50550	1.85524	-2.91163	1.4818	-1.96492	0.0494231	0.836078	AT1G50550	NA	NA
AT1G75540	1900.79	-0.176031	0.0895922	-1.9648	0.0494376	0.836078	AT1G75540	AT1G75540	BBX21
AT4G13890	121.394	-0.370269	0.188422	-1.96511	0.0494012	0.836078	AT4G13890	AT4G13890	SHM5
AT1G56330	2524.45	0.148132	0.0754733	1.96271	0.0496802	0.836158	AT1G56330	AT1G56330	SAR1B
AT1G73220	40.6507	0.88372	0.449982	1.9639	0.0495416	0.836158	AT1G73220	AT1G73220	2001-10-01
AT3G20340	91.1247	0.541436	0.275741	1.96356	0.0495807	0.836158	AT3G20340	AT3G20340
AT5G06270	191.793	-0.439462	0.223852	-1.96318	0.0496252	0.836158	AT5G06270	AT5G06270
AT5G06460	1017.94	0.137628	0.0701149	1.96289	0.0496589	0.836158	AT5G06460	AT5G06460	UBA2
AT5G42060	194.441	0.28264	0.143899	1.96415	0.0495123	0.836158	AT5G42060	AT5G42060
AT1G70690	366.289	-0.231844	0.118164	-1.96205	0.0497566	0.836776	AT1G70690	AT1G70690	CRRSP2
AT1G44970	371.172	0.257659	0.131461	1.95996	0.0499999	0.839941	AT1G44970	AT1G44970	PER9
AT1G59640	35.965	0.506241	0.258445	1.9588	0.0501364	0.839941	AT1G59640	AT1G59640	BPE
AT3G07040	25.6343	-0.619159	0.316053	-1.95904	0.0501085	0.839941	AT3G07040	AT3G07040	RPM1
AT3G59890	276.197	0.203786	0.104035	1.95881	0.0501351	0.839941	AT3G59890	AT3G59890	DAPB2
AT5G17310	447.193	0.188384	0.096177	1.95873	0.0501449	0.839941	AT5G17310	AT5G17310	UGP1
AT5G19870	94.2596	0.356944	0.182264	1.95839	0.0501838	0.839941	AT5G19870	AT5G19870
AT1G02710	8.97002	-1.18149	0.60361	-1.95737	0.0503038	0.841275	AT1G02710	AT1G02710
AT3G15610	699.502	0.135381	0.0692006	1.95636	0.0504231	0.841275	AT3G15610	AT3G15610
AT3G45300	721.692	-0.287933	0.147169	-1.95648	0.0504086	0.841275	AT3G45300	AT3G45300	IVD
AT4G13510	155.61	-0.438823	0.22426	-1.95676	0.0503755	0.841275	AT4G13510	AT4G13510	AMT1-1
AT2G32530	16.016	-0.852255	0.435763	-1.95578	0.0504916	0.841752	AT2G32530	AT2G32530	CSLB3
AT5G57120	1028.38	0.162474	0.0831014	1.95512	0.0505684	0.842368	AT5G57120	AT5G57120
AT4G22680	12.6596	0.908266	0.464767	1.95424	0.0506727	0.842773	AT4G22680	AT4G22680	MYB85
AT5G26742	924.58	-0.168556	0.0862435	-1.95442	0.0506514	0.842773	AT5G26742	AT5G26742	RH3
AT4G02980	246.755	0.243329	0.124559	1.95351	0.0507589	0.843541	AT4G02980	AT4G02980	ERABP1
AT5G53380	4.81403	-1.76843	0.905443	-1.95312	0.0508059	0.843657	AT5G53380	AT5G53380
AT4G19120	915.365	-0.169234	0.0866794	-1.95241	0.0508892	0.844376	AT4G19120	AT4G19120	ERD3
AT1G07620	43.9142	-0.572372	0.293571	-1.94969	0.0512132	0.84734	AT1G07620	AT1G07620	ATOBGM
AT1G08315	168.262	-0.329416	0.16904	-1.94874	0.0513266	0.84734	AT1G08315	AT1G08315
AT1G42970	98.7938	-0.431881	0.221584	-1.94906	0.0512883	0.84734	AT1G42970	AT1G42970	GAPB
AT1G75270	1511.04	0.165819	0.0850396	1.9499	0.0511875	0.84734	AT1G75270	AT1G75270	DHAR2
AT2G30395	118.517	0.331578	0.170208	1.94807	0.0514063	0.84734	AT2G30395	AT2G30395	OFP17
AT3G47040	56.2275	-0.513314	0.263524	-1.94788	0.0514294	0.84734	AT3G47040	AT3G47040
AT5G46260	9.81485	-1.04826	0.538024	-1.94835	0.0513729	0.84734	AT5G46260	AT5G46260
AT5G55130	438.121	0.156641	0.0804142	1.94793	0.0514233	0.84734	AT5G55130	AT5G55130	MOCS3
AT5G60670	1232.79	0.159052	0.0816268	1.94853	0.0513519	0.84734	AT5G60670	AT5G60670	RPL12C
AT1G01100	2752.81	-0.224247	0.115378	-1.94359	0.0519454	0.847938	AT1G01100	AT1G01100	RPP1A
AT1G15310	254.118	0.231019	0.118842	1.94391	0.0519057	0.847938	AT1G15310	AT1G15310	SRP-54A
AT1G55900	521.216	0.165637	0.0851765	1.94463	0.0518196	0.847938	AT1G55900	AT1G55900	TIM50
AT1G73810	17.7096	0.955313	0.49178	1.94256	0.0520688	0.847938	AT1G73810	AT1G73810
AT1G77860	3.6669	-1.92417	0.989668	-1.94426	0.0518638	0.847938	AT1G77860	AT1G77860	KOM
AT2G04550	247.576	-0.211621	0.108698	-1.94686	0.0515511	0.847938	AT2G04550	AT2G04550	IBR5
AT2G33000	17.6944	0.866229	0.445898	1.94266	0.0520572	0.847938	AT2G33000	AT2G33000
AT3G05155	118.025	-0.399217	0.205129	-1.94618	0.0516337	0.847938	AT3G05155	AT3G05155
AT3G13120	322.505	-0.219032	0.112723	-1.9431	0.0520042	0.847938	AT3G13120	AT3G13120	RPS10
AT4G02930	3854.03	0.122031	0.062778	1.94386	0.0519127	0.847938	AT4G02930	AT4G02930	TUFA
AT4G36450	6.21635	-1.43307	0.737407	-1.94339	0.0519691	0.847938	AT4G36450	AT4G36450	MPK14
AT5G05500	903.286	0.277899	0.142948	1.94405	0.0518889	0.847938	AT5G05500	AT5G05500
AT5G17160	885.797	0.130786	0.0672023	1.94615	0.0516369	0.847938	AT5G17160	AT5G17160
AT5G44417	111.398	-0.745283	0.382879	-1.94653	0.0515915	0.847938	AT5G44417	NA	NA
AT5G50800	7.71301	1.43103	0.73562	1.94535	0.0517334	0.847938	AT5G50800	AT5G50800	SWEET13
AT1G01730	287.224	-0.209763	0.108058	-1.94122	0.0522321	0.848293	AT1G01730	AT1G01730
AT1G17020	118.698	0.34009	0.175257	1.94052	0.0523168	0.848293	AT1G17020	AT1G17020	SRG1
AT1G30550	215.186	-0.252631	0.130196	-1.94039	0.052332	0.848293	AT1G30550	AT1G30550
AT3G01280	5878.19	0.0966291	0.0497888	1.94078	0.0522849	0.848293	AT3G01280	AT3G01280	VDAC1
AT5G22650	3949.36	0.1178	0.0607042	1.94056	0.0523112	0.848293	AT5G22650	AT5G22650	HDT2
AT5G62670	779.584	0.146894	0.0756564	1.9416	0.052186	0.848293	AT5G62670	AT5G62670	AHA11
AT1G29240	30.6545	-0.630599	0.325216	-1.93901	0.0524997	0.849054	AT1G29240	AT1G29240
AT2G43700	49.3319	0.526288	0.271418	1.93903	0.0524972	0.849054	AT2G43700	AT2G43700	LECRK54
AT4G17800	693.64	-0.204887	0.105662	-1.93907	0.0524923	0.849054	AT4G17800	AT4G17800	AHL23
AT1G80650	61.6569	-0.417512	0.215363	-1.93865	0.0525444	0.849125	AT1G80650	AT1G80650	RTL1
AT1G72830	148.226	-0.2917	0.15061	-1.93678	0.0527718	0.849456	AT1G72830	AT1G72830	HAP2C
AT2G25130	22.8429	-0.711987	0.367743	-1.9361	0.0528552	0.849456	AT2G25130	AT2G25130
AT3G05030	104.434	-0.318725	0.164631	-1.93599	0.0528684	0.849456	AT3G05030	AT3G05030	NHX2
AT3G13470	1841.51	0.243931	0.126004	1.9359	0.0528805	0.849456	AT3G13470	AT3G13470	CPN60B2
AT3G53180	1696.02	-0.124717	0.064425	-1.93584	0.0528871	0.849456	AT3G53180	AT3G53180
AT3G63490	328.381	-0.224354	0.115791	-1.93758	0.0526744	0.849456	AT3G63490	AT3G63490	RPL1
AT4G16250	252.981	-0.200194	0.103406	-1.936	0.0528672	0.849456	AT4G16250	AT4G16250	PHYD
AT5G50760	510.879	0.316076	0.163099	1.93795	0.0526297	0.849456	AT5G50760	AT5G50760
AT2G21610	75.7143	-0.377709	0.195339	-1.9336	0.0531618	0.851274	AT2G21610	AT2G21610	PE11
AT3G14150	139.975	-0.265133	0.137117	-1.93363	0.0531592	0.851274	AT3G14150	AT3G14150	GLO3
AT3G16480	1047.72	0.129245	0.0668225	1.93416	0.0530938	0.851274	AT3G16480	AT3G16480	MPPA2
AT5G64670	741.738	0.167821	0.0867851	1.93375	0.0531436	0.851274	AT5G64670	AT5G64670
AT5G10480	1065.86	-0.128654	0.0665644	-1.93278	0.0532633	0.852253	AT5G10480	AT5G10480	PAS2
AT2G19720	146.723	0.268531	0.138972	1.93227	0.0533257	0.852605	AT2G19720	AT2G19720	RPS15AB
AT4G01080	4.19119	-1.74191	0.901725	-1.93175	0.0533907	0.852997	AT4G01080	AT4G01080	TBL26
AT4G24190	9376.27	0.150482	0.0779417	1.9307	0.0535204	0.854097	AT4G24190	AT4G24190	HSP90-7
AT4G36870	26.3957	0.63628	0.329587	1.93054	0.0535406	0.854097	AT4G36870	AT4G36870	BLH2
AT1G44350	104.701	-0.317951	0.164735	-1.93007	0.0535977	0.854363	AT1G44350	AT1G44350	ILL6
AT1G35115	616.149	0.1683	0.0873645	1.92642	0.0540524	0.856495	AT1G35115	NA	NA
AT2G14510	35.0441	-0.6525	0.338671	-1.92665	0.0540235	0.856495	AT2G14510	AT2G14510
AT2G42850	197.868	-0.452299	0.234831	-1.92606	0.054097	0.856495	AT2G42850	AT2G42850	CYP718
AT4G12750	265.334	0.216042	0.112092	1.92737	0.0539336	0.856495	AT4G12750	AT4G12750
AT4G25640	1154.15	0.232483	0.120662	1.92673	0.054013	0.856495	AT4G25640	AT4G25640	ATDTX35
AT5G07830	447.711	-0.174784	0.0907164	-1.92671	0.0540155	0.856495	AT5G07830	AT5G07830	AtGUS2
AT5G09500	15.1807	0.805646	0.417972	1.92751	0.0539155	0.856495	AT5G09500	AT5G09500	RPS15C
AT5G40850	1027.94	-0.434739	0.225502	-1.92788	0.0538705	0.856495	AT5G40850	AT5G40850	UPM1
AT5G62610	316.602	-0.2223	0.115417	-1.92607	0.054096	0.856495	AT5G62610	AT5G62610	BHLH79
AT2G11240	3481.27	-0.112445	0.0583995	-1.92544	0.0541742	0.857073	AT2G11240	NA	NA
AT1G80600	829.885	0.131756	0.0684808	1.92399	0.0543558	0.857375	AT1G80600	AT1G80600	WIN1
AT2G33845	411.519	-0.177328	0.0921413	-1.92452	0.0542894	0.857375	AT2G33845	AT2G33845
AT4G30320	136.605	0.395083	0.20534	1.92404	0.0543493	0.857375	AT4G30320	AT4G30320
AT5G62280	181.671	-0.309436	0.160803	-1.92432	0.0543144	0.857375	AT5G62280	AT5G62280
AT1G68150	456.748	-0.304925	0.158942	-1.91847	0.0550518	0.859827	AT1G68150	AT1G68150	WRKY9
AT1G70000	209.332	0.232875	0.121325	1.91944	0.0549292	0.859827	AT1G70000	AT1G70000
AT1G72440	887.845	0.155247	0.080865	1.91983	0.0548793	0.859827	AT1G72440	AT1G72440	EDA25
AT1G76050	119.59	0.295148	0.153563	1.92199	0.0546067	0.859827	AT1G76050	AT1G76050
AT2G07711	29.3176	-0.618226	0.321588	-1.92242	0.054553	0.859827	AT2G07711	NA	NA
AT2G32920	1662.86	0.169135	0.0880727	1.9204	0.0548074	0.859827	AT2G32920	AT2G32920	PDIL2-3
AT3G04440	9.75593	1.15771	0.602729	1.92078	0.0547595	0.859827	AT3G04440	AT3G04440
AT3G04860	30.3069	-0.557924	0.29046	-1.92083	0.0547532	0.859827	AT3G04860	AT3G04860
AT3G41979	8.45879	-1.27079	0.662482	-1.91823	0.0550821	0.859827	AT3G41979	AT3G41979
AT4G01970	7.26397	-1.30257	0.678931	-1.91857	0.0550393	0.859827	AT4G01970	AT4G01970	AtSTS
AT4G02100	607.585	0.177909	0.0926309	1.92062	0.0547792	0.859827	AT4G02100	AT4G02100
AT4G22610	66.8244	-0.505838	0.2637	-1.91823	0.0550814	0.859827	AT4G22610	AT4G22610
AT4G34580	685.844	0.334363	0.174034	1.92125	0.0547001	0.859827	AT4G34580	AT4G34580	SFH1
AT5G11850	934.605	0.130502	0.0679997	1.91916	0.0549638	0.859827	AT5G11850	AT5G11850
AT1G52100	5.91004	-1.529	0.797611	-1.91698	0.0552408	0.86003	AT1G52100	AT1G52100
AT1G62780	25.5286	-0.63422	0.330765	-1.91743	0.0551833	0.86003	AT1G62780	AT1G62780
AT2G36570	139.47	-0.332798	0.173564	-1.91743	0.0551831	0.86003	AT2G36570	AT2G36570	PXC1
AT4G27710	239.338	-0.270003	0.140858	-1.91684	0.0552582	0.86003	AT4G27710	AT4G27710	CYP709B3
AT1G04980	832.444	0.180756	0.0943698	1.91541	0.0554407	0.860488	AT1G04980	AT1G04980	PDIL2-2
AT1G05310	130.244	-0.322976	0.168663	-1.91492	0.0555023	0.860488	AT1G05310	AT1G05310	PME8
AT1G27200	252.201	0.313648	0.163831	1.91446	0.0555609	0.860488	AT1G27200	AT1G27200
AT1G62750	465.554	-0.214484	0.112014	-1.9148	0.0555178	0.860488	AT1G62750	AT1G62750	CPEFG
AT3G14550	59.6801	-0.469193	0.245095	-1.91433	0.0555784	0.860488	AT3G14550	AT3G14550	GGPS3
AT3G18750	153.591	0.278215	0.145354	1.91405	0.0556141	0.860488	AT3G18750	AT3G18750	WNK6
AT5G06640	3212.33	0.476063	0.248503	1.91573	0.0553999	0.860488	AT5G06640	AT5G06640
AT5G44565	2.11945	-2.93478	1.53327	-1.91406	0.0556126	0.860488	AT5G44565	AT5G44565
AT1G80180	612.236	-0.293176	0.153196	-1.91372	0.0556555	0.860497	AT1G80180	AT1G80180
AT1G03220	11307.1	-0.20951	0.109642	-1.91086	0.0560222	0.861422	AT1G03220	AT1G03220
AT1G47630	15.0741	-0.934171	0.489046	-1.91019	0.0561088	0.861422	AT1G47630	NA	NA
AT1G75710	278.884	-0.224867	0.117571	-1.91261	0.055798	0.861422	AT1G75710	AT1G75710
AT3G47710	60.9608	-0.505977	0.264936	-1.90981	0.0561581	0.861422	AT3G47710	AT3G47710	PRE4
AT3G54830	5.30565	-1.65792	0.86813	-1.90976	0.0561646	0.861422	AT3G54830	AT3G54830
AT3G59550	102.557	0.311717	0.163108	1.91111	0.0559898	0.861422	AT3G59550	AT3G59550	SYN3
AT4G10530	2.34879	-3.04826	1.59406	-1.91226	0.0558433	0.861422	AT4G10530	AT4G10530
AT5G07610	64.7865	-0.384307	0.200981	-1.91215	0.0558567	0.861422	AT5G07610	AT5G07610
AT5G25790	30.8262	-0.555631	0.290931	-1.90984	0.056154	0.861422	AT5G25790	AT5G25790
AT5G38550	274.874	-0.223474	0.116968	-1.91055	0.0560624	0.861422	AT5G38550	AT5G38550	JAL44
AT5G47990	5604.26	0.372396	0.194771	1.91197	0.0558799	0.861422	AT5G47990	AT5G47990	CYP705A5
AT1G04190	636.837	0.141929	0.0746297	1.90178	0.0572003	0.861909	AT1G04190	AT1G04190	TPR3
AT1G13390	293.095	-0.197352	0.104368	-1.89093	0.0586341	0.861909	AT1G13390	AT1G13390
AT1G13609	2.33747	-2.89828	1.52717	-1.89781	0.0577208	0.861909	AT1G13609	AT1G13609
AT1G22030	118.344	-0.298031	0.1574	-1.89346	0.0582965	0.861909	AT1G22030	AT1G22030
AT1G22800	355.049	-0.174003	0.0923787	-1.88358	0.0596216	0.861909	AT1G22800	AT1G22800
AT1G27730	87.9649	-0.515438	0.27238	-1.89235	0.0584442	0.861909	AT1G27730	AT1G27730	ZAT10
AT1G29990	554.83	0.151719	0.0804018	1.88701	0.0591592	0.861909	AT1G29990	AT1G29990	PFD6
AT1G35420	8.66616	-1.03604	0.549801	-1.88439	0.0595116	0.861909	AT1G35420	AT1G35420
AT1G49310	218.476	-0.39003	0.206124	-1.89221	0.0584627	0.861909	AT1G49310	AT1G49310
AT1G51270	94.2349	-0.570776	0.30005	-1.90227	0.0571358	0.861909	AT1G51270	AT1G51270
AT1G54920	846.97	-0.145206	0.0763554	-1.90171	0.0572088	0.861909	AT1G54920	AT1G54920
AT1G58100	412.52	-0.192294	0.10115	-1.90108	0.0572911	0.861909	AT1G58100	AT1G58100	TCP8
AT1G64060	1165.96	-0.14881	0.0785194	-1.8952	0.0580659	0.861909	AT1G64060	AT1G64060	RBOHF
AT1G65590	927.855	0.171364	0.0903993	1.89563	0.0580089	0.861909	AT1G65590	AT1G65590	HEXO3
AT1G68820	614.765	0.150555	0.0796645	1.88987	0.0587759	0.861909	AT1G68820	AT1G68820
AT1G69850	1051.79	0.179334	0.0945008	1.8977	0.0577358	0.861909	AT1G69850	AT1G69850	NPF4.6
AT1G76580	315.657	-0.199762	0.10514	-1.89997	0.0574368	0.861909	AT1G76580	AT1G76580
AT2G01100	1040	0.151583	0.0794412	1.90811	0.0563765	0.861909	AT2G01100	AT2G01100
AT2G13540	629.813	0.193363	0.102665	1.88343	0.0596415	0.861909	AT2G13540	AT2G13540	ABH1
AT2G22830	134.048	0.29279	0.153446	1.9081	0.0563789	0.861909	AT2G22830	AT2G22830	SQE2
AT2G25000	181.842	-0.339261	0.179499	-1.89005	0.0587518	0.861909	AT2G25000	AT2G25000	WRKY60
AT2G26530	160.866	-0.447441	0.236089	-1.89522	0.058063	0.861909	AT2G26530	AT2G26530	AR781
AT2G34750	1002.35	0.134093	0.0702921	1.90766	0.0564356	0.861909	AT2G34750	AT2G34750
AT2G35612	10.4141	1.02457	0.542739	1.88778	0.0590557	0.861909	AT2G35612	AT2G35612	CEP4
AT2G38255	5.40066	-1.34879	0.710414	-1.89859	0.0576178	0.861909	AT2G38255	AT2G38255
AT2G39110	682.156	0.179062	0.0948276	1.88829	0.0589868	0.861909	AT2G39110	AT2G39110
AT2G39480	476.052	0.165791	0.0873588	1.89781	0.0577209	0.861909	AT2G39480	AT2G39480	ABCB6
AT2G41560	713.991	-0.177305	0.0940534	-1.88515	0.0594091	0.861909	AT2G41560	AT2G41560	ACA4
AT2G41700	487.718	-0.195853	0.103702	-1.88862	0.0589433	0.861909	AT2G41700	AT2G41700	ABCA1
AT2G41960	927.299	0.154825	0.0813685	1.90277	0.057071	0.861909	AT2G41960	AT2G41960
AT2G44650	266.012	-0.253328	0.133112	-1.90312	0.0570251	0.861909	AT2G44650	AT2G44650	CPN10-2
AT2G45890	309.631	0.271806	0.143464	1.89459	0.0581464	0.861909	AT2G45890	AT2G45890	ROPGEF4
AT2G47180	101.892	0.484242	0.256978	1.88437	0.0595149	0.861909	AT2G47180	AT2G47180	GOLS1
AT2G47485	236.415	-0.309539	0.162929	-1.89984	0.0574538	0.861909	AT2G47485	AT2G47485
AT3G06020	16.9077	0.708501	0.375768	1.88547	0.059366	0.861909	AT3G06020	AT3G06020	FAF4
AT3G09790	12.0962	-0.928602	0.492924	-1.88386	0.0595836	0.861909	AT3G09790	AT3G09790	UBQ8
AT3G13860	999.771	0.180376	0.094548	1.90777	0.0564213	0.861909	AT3G13860	AT3G13860	HSP60-3A
AT3G14680	605.841	-0.342813	0.180782	-1.89628	0.057923	0.861909	AT3G14680	AT3G14680	CYP72A14
AT3G15590	598.098	0.185468	0.0973637	1.9049	0.0567927	0.861909	AT3G15590	AT3G15590
AT3G18390	316.19	-0.18282	0.0962124	-1.90017	0.057411	0.861909	AT3G18390	AT3G18390	EMB1865
AT3G22740	94.7888	-0.457274	0.240004	-1.90527	0.0567446	0.861909	AT3G22740	AT3G22740	HMT3
AT3G23590	551.964	-0.149912	0.0795115	-1.88542	0.0593735	0.861909	AT3G23590	AT3G23590	MED33A
AT3G26950	366.815	-0.180375	0.0954483	-1.88977	0.0587891	0.861909	AT3G26950	AT3G26950
AT3G28100	56.8378	-0.451923	0.23794	-1.89932	0.0575229	0.861909	AT3G28100	AT3G28100
AT3G48500	209.157	-0.22784	0.120402	-1.89233	0.0584475	0.861909	AT3G48500	AT3G48500	PDE312
AT3G51350	212.314	-0.307565	0.161675	-1.90237	0.0571233	0.861909	AT3G51350	AT3G51350
AT3G52535	14.292	-0.959294	0.503251	-1.90619	0.0566251	0.861909	AT3G52535	AT3G52535
AT3G53620	508.813	-0.152663	0.080257	-1.90217	0.0571484	0.861909	AT3G53620	AT3G53620	PPA4
AT3G54870	210.081	0.313315	0.165893	1.88866	0.0589379	0.861909	AT3G54870	AT3G54870	KINUC
AT3G56110	480.747	-0.192965	0.101731	-1.89681	0.0578526	0.861909	AT3G56110	AT3G56110	PRA1B1
AT3G56770	4.87942	-1.52295	0.807789	-1.88533	0.0593848	0.861909	AT3G56770	AT3G56770	BHLH107
AT4G01890	13.5307	-0.944663	0.501268	-1.88455	0.0594911	0.861909	AT4G01890	AT4G01890
AT4G11240	849.5	0.12505	0.0661965	1.88908	0.0588814	0.861909	AT4G11240	AT4G11240	TOPP6
AT4G24530	154.853	0.257869	0.135255	1.90655	0.0565793	0.861909	AT4G24530	AT4G24530	OFUT31
AT4G24972	3.10661	2.15948	1.14084	1.8929	0.0583714	0.861909	AT4G24972	AT4G24972	TPD1
AT4G25030	2036.81	-0.112249	0.0593481	-1.89137	0.0585748	0.861909	AT4G25030	AT4G25030
AT4G25110	164.233	-0.425029	0.225478	-1.88502	0.0594278	0.861909	AT4G25110	AT4G25110	AMC2
AT4G29340	89.6438	0.354771	0.187724	1.88985	0.0587779	0.861909	AT4G29340	AT4G29340	PRO3
AT4G30270	619.494	0.696755	0.36713	1.89784	0.0577165	0.861909	AT4G30270	AT4G30270	XTH24
AT4G30490	668.684	0.159385	0.0841535	1.89398	0.0582277	0.861909	AT4G30490	AT4G30490
AT4G31120	787.427	0.156297	0.0825613	1.8931	0.0583442	0.861909	AT4G31120	AT4G31120	PMRT15
AT4G32520	902.059	0.141463	0.0749261	1.88803	0.0590223	0.861909	AT4G32520	AT4G32520	SHM3
AT4G34620	555.484	-0.185385	0.0981441	-1.88891	0.0589044	0.861909	AT4G34620	AT4G34620	RPS16-1
AT4G35790	1856.94	0.163858	0.0865735	1.8927	0.0583971	0.861909	AT4G35790	AT4G35790	PLDDELTA
AT4G36680	421.249	0.166595	0.0879753	1.89365	0.0582712	0.861909	AT4G36680	AT4G36680
AT5G06980	7.25285	1.18801	0.625866	1.89819	0.057671	0.861909	AT5G06980	AT5G06980
AT5G09980	179.314	0.269548	0.142779	1.88787	0.0590428	0.861909	AT5G09980	AT5G09980	PEP4
AT5G11330	156.016	0.494303	0.262458	1.88336	0.0596519	0.861909	AT5G11330	AT5G11330
AT5G14710	96.1535	-0.307398	0.163206	-1.8835	0.059632	0.861909	AT5G14710	AT5G14710
AT5G16590	1226.33	0.164878	0.0871257	1.89241	0.058436	0.861909	AT5G16590	AT5G16590	LRR1
AT5G17390	144.41	0.337297	0.177675	1.8984	0.0576438	0.861909	AT5G17390	AT5G17390
AT5G23360	60.7065	0.520737	0.273905	1.90116	0.057281	0.861909	AT5G23360	AT5G23360
AT5G25140	69.4176	0.474684	0.251248	1.88931	0.0588507	0.861909	AT5G25140	AT5G25140	CYP71B13
AT5G27120	2055.85	0.122113	0.0643028	1.89903	0.0575604	0.861909	AT5G27120	AT5G27120	NOP5-1
AT5G39820	25.7512	-0.652081	0.344218	-1.89439	0.0581738	0.861909	AT5G39820	AT5G39820	ANAC094
AT5G42320	553.059	0.147985	0.0780749	1.89542	0.058037	0.861909	AT5G42320	AT5G42320
AT5G45220	75.7827	-0.378883	0.19956	-1.89859	0.0576187	0.861909	AT5G45220	AT5G45220
AT5G46110	123.436	-0.447052	0.236655	-1.88905	0.0588856	0.861909	AT5G46110	AT5G46110	APE2
AT5G48040	117.979	0.313384	0.165027	1.89899	0.0575655	0.861909	AT5G48040	AT5G48040
AT5G55380	35.3025	0.530759	0.281835	1.88322	0.0596703	0.861909	AT5G55380	AT5G55380	AT1
AT5G56030	6241.25	0.213408	0.113119	1.88658	0.0592169	0.861909	AT5G56030	AT5G56030	HSP81-2
AT5G62310	272.246	0.294007	0.154344	1.90488	0.0567961	0.861909	AT5G62310	AT5G62310	IRE
AT5G65020	6062.91	0.115478	0.0610466	1.89164	0.0585393	0.861909	AT5G65020	AT5G65020	ANN2
AT5G66055	264.334	-0.199906	0.105868	-1.88826	0.0589916	0.861909	AT5G66055	AT5G66055	AKRP
AT5G66480	154.943	0.248752	0.131347	1.89385	0.0582446	0.861909	AT5G66480	AT5G66480
AT3G01516	105.06	-0.318893	0.169364	-1.88289	0.0597159	0.861978	AT3G01516	AT3G01516
AT3G01970	214.25	0.342898	0.182158	1.88242	0.0597795	0.862305	AT3G01970	AT3G01970	WRKY45
AT1G10470	1083.7	-0.271594	0.144397	-1.88088	0.0599883	0.863921	AT1G10470	AT1G10470	ARR4
AT1G79920	2504.01	0.16399	0.0871803	1.88104	0.0599663	0.863921	AT1G79920	AT1G79920
AT2G04780	1709.97	-0.14142	0.0752023	-1.88053	0.0600363	0.863921	AT2G04780	AT2G04780	FLA7
AT2G14890	5816.27	-0.160611	0.0854137	-1.88039	0.0600554	0.863921	AT2G14890	AT2G14890	AGP9
AT1G72870	118.402	0.384341	0.20446	1.87979	0.0601371	0.864507	AT1G72870	AT1G72870
AT4G15393	230.755	-0.363954	0.193741	-1.87856	0.0603051	0.866331	AT4G15393	AT4G15393	CYP702A5
AT1G05210	189.483	0.237063	0.126442	1.87488	0.0608097	0.86684	AT1G05210	AT1G05210
AT1G07260	208.398	-0.319127	0.170214	-1.87486	0.0608122	0.86684	AT1G07260	AT1G07260	UGT71C3
AT1G12790	44.9422	-0.483957	0.258152	-1.8747	0.0608337	0.86684	AT1G12790	AT1G12790	PTD
AT1G67920	50.0522	-0.447745	0.23846	-1.87765	0.0604286	0.86684	AT1G67920	AT1G67920
AT2G02040	841.21	-0.15476	0.0825171	-1.87549	0.0607247	0.86684	AT2G02040	AT2G02040	NPF8.3
AT2G14045	234.129	-0.214067	0.114079	-1.87648	0.0605891	0.86684	AT2G14045	AT2G14045
AT2G25150	26.9878	0.905117	0.482436	1.87614	0.0606362	0.86684	AT2G25150	AT2G25150	SCT
AT4G08590	219.453	0.229299	0.122302	1.87485	0.0608135	0.86684	AT4G08590	AT4G08590	ORTHL
AT4G37630	127.633	-0.287401	0.153242	-1.87547	0.0607282	0.86684	AT4G37630	AT4G37630	CYCD5-1
AT5G06210	128.91	-0.279388	0.148817	-1.87739	0.0604644	0.86684	AT5G06210	AT5G06210	S-RBP11
AT5G23350	74.7199	0.377994	0.201283	1.87793	0.0603911	0.86684	AT5G23350	AT5G23350
AT5G42510	208.928	0.453814	0.241905	1.876	0.0606548	0.86684	AT5G42510	AT5G42510	DIR1
AT5G13790	19.7873	-0.642277	0.342815	-1.87354	0.0609938	0.868534	AT5G13790	AT5G13790	AGL15
AT3G33530	1172.28	-0.131531	0.0702174	-1.87319	0.0610418	0.86863	AT3G33530	AT3G33530
AT1G61080	55.5996	0.597155	0.318946	1.87228	0.0611686	0.869599	AT1G61080	AT1G61080
AT2G02680	535.075	0.300549	0.160541	1.8721	0.0611924	0.869599	AT2G02680	AT2G02680
AT1G06130	262.868	0.221076	0.118157	1.87104	0.0613401	0.870526	AT1G06130	AT1G06130	GLX2-4
AT1G17030	31.0798	-0.616301	0.329354	-1.87124	0.0613115	0.870526	AT1G17030	AT1G17030
AT3G04320	406.715	-0.249378	0.133328	-1.87041	0.0614275	0.870644	AT3G04320	AT3G04320
AT4G26080	780.552	-0.190484	0.101842	-1.87038	0.061431	0.870644	AT4G26080	AT4G26080	ABI1
AT1G54270	2261.84	0.0982879	0.0525719	1.86959	0.061541	0.871617	AT1G54270	AT1G54270	TIF4A-2
AT2G32620	208.445	-0.317121	0.169651	-1.86925	0.0615875	0.87169	AT2G32620	AT2G32620	CSLB2
AT5G62720	302.556	-0.34389	0.18405	-1.86846	0.0616981	0.872669	AT5G62720	AT5G62720
AT4G33170	39.9415	0.470614	0.252039	1.86722	0.0618702	0.874518	AT4G33170	AT4G33170	PCMP-H53
AT2G34220	25.1661	0.610657	0.327169	1.86649	0.0619727	0.874794	AT2G34220	AT2G34220	MEE20
AT3G24100	1264.56	0.249101	0.133458	1.86652	0.0619687	0.874794	AT3G24100	AT3G24100
AT4G09650	204.714	-0.292329	0.1567	-1.86553	0.0621068	0.876101	AT4G09650	AT4G09650	ATPD
AT3G03140	185.353	-0.217289	0.116527	-1.86471	0.0622219	0.877138	AT3G03140	AT3G03140
AT2G47840	166.177	-0.341264	0.183086	-1.86395	0.0623289	0.877865	AT2G47840	AT2G47840	TIC20-II
AT3G16190	224.688	-0.23058	0.123757	-1.86316	0.06244	0.877865	AT3G16190	AT3G16190
AT3G45130	87.2064	-0.361922	0.194197	-1.86369	0.0623658	0.877865	AT3G45130	AT3G45130	LAS1
AT3G53830	51.6389	0.584	0.31342	1.86332	0.0624178	0.877865	AT3G53830	AT3G53830
AT1G48380	170.651	0.237115	0.127378	1.86151	0.0626719	0.878614	AT1G48380	AT1G48380	RHL1
AT2G02100	2318.51	-0.254731	0.136856	-1.8613	0.0627016	0.878614	AT2G02100	AT2G02100	PDF2.2
AT2G36050	33.2639	0.55283	0.296885	1.8621	0.0625886	0.878614	AT2G36050	AT2G36050	OFP15
AT3G11150	43.3639	-0.460791	0.24749	-1.86186	0.0626228	0.878614	AT3G11150	AT3G11150
AT5G46600	38.1872	-0.520704	0.27962	-1.86218	0.0625774	0.878614	AT5G46600	AT5G46600	ALMT13
AT2G26540	93.5329	-0.342256	0.183987	-1.86022	0.0628543	0.87891	AT2G26540	AT2G26540	UROS
AT3G55030	213.389	-0.234647	0.126199	-1.85935	0.0629781	0.87891	AT3G55030	AT3G55030	PGPS2
AT4G35050	464.144	0.178191	0.0958357	1.85933	0.0629798	0.87891	AT4G35050	AT4G35050	MSI3
AT5G13280	782.189	0.133367	0.071738	1.85909	0.0630145	0.87891	AT5G13280	AT5G13280	AK1
AT5G13290	93.2439	0.374914	0.201602	1.85967	0.0629316	0.87891	AT5G13290	AT5G13290	CRN
AT5G35190	2565.11	0.488172	0.262404	1.86038	0.0628317	0.87891	AT5G35190	AT5G35190
AT5G38210	194.451	-0.224784	0.120842	-1.86015	0.062864	0.87891	AT5G38210	AT5G38210
AT1G17590	117.755	-0.28227	0.152005	-1.85698	0.0633134	0.881192	AT1G17590	AT1G17590	NFYA8
AT1G35625	11.2477	-1.04637	0.563519	-1.85685	0.0633319	0.881192	AT1G35625	AT1G35625	RMR6
AT5G23220	697.338	0.204171	0.109961	1.85676	0.0633452	0.881192	AT5G23220	AT5G23220	NIC3
AT5G60520	428.704	0.242903	0.130792	1.85717	0.0632873	0.881192	AT5G60520	AT5G60520
AT1G48260	106.099	0.366182	0.197278	1.85618	0.0634284	0.881274	AT1G48260	AT1G48260	CIPK17
AT3G21720	206.73	0.570516	0.307397	1.85596	0.0634597	0.881274	AT3G21720	AT3G21720	ICL
AT5G03640	119.203	0.41837	0.225434	1.85584	0.0634765	0.881274	AT5G03640	AT5G03640
AT1G10360	28.5879	0.552389	0.29788	1.8544	0.0636821	0.881577	AT1G10360	AT1G10360	GSTU18
AT1G78100	449.955	-0.232514	0.125387	-1.85437	0.0636865	0.881577	AT1G78100	AT1G78100
AT2G47270	165.538	-0.303472	0.163668	-1.85419	0.0637114	0.881577	AT2G47270	AT2G47270	UPB1
AT3G48520	54.9608	0.544559	0.293732	1.85393	0.0637493	0.881577	AT3G48520	AT3G48520	CYP94B3
AT4G01720	215.188	-0.258786	0.139676	-1.85276	0.0639163	0.881577	AT4G01720	AT4G01720	WRKY47
AT5G19790	288.332	0.416858	0.224903	1.85351	0.0638099	0.881577	AT5G19790	AT5G19790	RAP2-11
AT5G20970	160.607	-0.252798	0.136434	-1.8529	0.0638973	0.881577	AT5G20970	AT5G20970
AT5G24310	186.672	0.276937	0.149468	1.85281	0.0639089	0.881577	AT5G24310	AT5G24310	ABIL3
AT5G55170	75.5021	-0.373158	0.201257	-1.85413	0.0637201	0.881577	AT5G55170	AT5G55170	SUMO3
AT5G63570	642.222	-0.152748	0.0823941	-1.85387	0.063758	0.881577	AT5G63570	AT5G63570	GSA1
AT2G35743	29.3964	0.548252	0.295961	1.85245	0.0639617	0.881626	AT2G35743	NA	NA
AT5G03545	1278.2	0.250379	0.135215	1.85171	0.0640678	0.882011	AT5G03545	AT5G03545	AT4
AT5G35560	508.457	0.162828	0.0879358	1.85167	0.0640732	0.882011	AT5G35560	AT5G35560
AT3G18280	1149.13	-0.254286	0.13741	-1.85056	0.0642334	0.882494	AT3G18280	AT3G18280
AT4G22810	474.925	-0.18156	0.0981114	-1.85055	0.0642339	0.882494	AT4G22810	AT4G22810	AHL24
AT5G46530	74.328	-0.379341	0.204932	-1.85106	0.0641613	0.882494	AT5G46530	AT5G46530
AT2G47680	145.794	0.280445	0.151597	1.84994	0.0643222	0.883133	AT2G47680	AT2G47680
AT4G29750	184.591	-0.250626	0.135556	-1.84888	0.0644755	0.884661	AT4G29750	AT4G29750
AT5G03240	12695	-0.180801	0.0979082	-1.84664	0.064799	0.888521	AT5G03240	AT5G03240	UBQ3
AT3G23470	1292.44	0.182644	0.0989439	1.84593	0.0649021	0.889017	AT3G23470	AT3G23470
AT5G63440	132.799	-0.305359	0.165434	-1.84581	0.0649194	0.889017	AT5G63440	AT5G63440
AT1G02970	90.3435	0.328759	0.178386	1.84296	0.0653348	0.889779	AT1G02970	AT1G02970	WEE1
AT1G03700	124.673	-0.390992	0.212036	-1.84399	0.0651846	0.889779	AT1G03700	AT1G03700
AT1G05575	74.5864	-0.333037	0.180662	-1.84343	0.0652666	0.889779	AT1G05575	AT1G05575
AT1G10220	16.2424	0.843518	0.457324	1.84447	0.0651152	0.889779	AT1G10220	AT1G10220
AT1G23730	10.8527	0.925502	0.501787	1.84441	0.065123	0.889779	AT1G23730	AT1G23730	BCA3
AT1G52280	435.572	-0.199864	0.108479	-1.84243	0.0654123	0.889779	AT1G52280	AT1G52280	RABG3D
AT3G14225	33.3108	-0.622212	0.337246	-1.84498	0.0650407	0.889779	AT3G14225	AT3G14225	GLIP4
AT3G19960	399.704	-0.168483	0.0914238	-1.84288	0.0653462	0.889779	AT3G19960	AT3G19960	ATM1
AT4G25790	136.951	0.507252	0.275344	1.84225	0.0654392	0.889779	AT4G25790	AT4G25790
AT5G14470	30.7634	-0.608391	0.330148	-1.84279	0.0653603	0.889779	AT5G14470	AT5G14470	GLCAK2
AT5G26290	850.674	-0.203511	0.110458	-1.84243	0.0654128	0.889779	AT5G26290	AT5G26290
AT2G43940	329.217	-0.199114	0.108108	-1.84181	0.0655036	0.890081	AT2G43940	AT2G43940	HOL3
AT5G15160	17.0046	-0.751982	0.408633	-1.84024	0.0657332	0.892333	AT5G15160	AT5G15160	PRE2
AT5G43910	225.559	-0.264198	0.143591	-1.83993	0.065779	0.892333	AT5G43910	AT5G43910
AT5G63620	658.846	-0.168136	0.091388	-1.83981	0.0657963	0.892333	AT5G63620	AT5G63620
AT5G64960	751.995	0.135343	0.0735945	1.83903	0.0659104	0.893306	AT5G64960	AT5G64960	CDKC-2
AT3G25770	62.1715	0.412053	0.224284	1.83719	0.066182	0.893908	AT3G25770	AT3G25770	AOC2
AT4G21870	19.1377	-0.714859	0.389144	-1.83701	0.0662091	0.893908	AT4G21870	AT4G21870	HSP15.4
AT4G33730	224.834	0.554931	0.301978	1.83765	0.0661135	0.893908	AT4G33730	AT4G33730
AT5G10600	98.2045	-0.299909	0.163155	-1.83818	0.0660356	0.893908	AT5G10600	AT5G10600	CYP81K2
AT5G42250	909.167	-0.202111	0.109968	-1.83792	0.0660745	0.893908	AT5G42250	AT5G42250
AT5G63310	245.555	-0.230422	0.125404	-1.83743	0.0661465	0.893908	AT5G63310	AT5G63310	NDPK2
AT1G14610	2561.77	0.0877659	0.0478066	1.83585	0.0663795	0.893909	AT1G14610	AT1G14610	TWN2
AT1G48830	1983.01	0.112456	0.0612646	1.83557	0.0664211	0.893909	AT1G48830	AT1G48830	RPS7A
AT1G60160	63.7289	-0.383921	0.209083	-1.83621	0.0663268	0.893909	AT1G60160	AT1G60160	POT12
AT2G20060	920.934	0.119854	0.0652687	1.83632	0.0663106	0.893909	AT2G20060	AT2G20060
AT4G19100	30.2765	-0.530818	0.289095	-1.83614	0.0663375	0.893909	AT4G19100	AT4G19100	PAM68
AT3G28720	782.128	0.15725	0.0856978	1.83494	0.0665145	0.894024	AT3G28720	AT3G28720
AT3G63140	19.1085	-0.714967	0.389608	-1.83509	0.0664921	0.894024	AT3G63140	AT3G63140	CSP41A
AT3G49940	1058.98	-0.132691	0.0723286	-1.83456	0.0665711	0.894215	AT3G49940	AT3G49940	LBD38
AT1G11160	283.836	0.232163	0.126596	1.83389	0.06667	0.894974	AT1G11160	AT1G11160
AT5G67610	280.037	0.230766	0.125957	1.8321	0.0669369	0.897985	AT5G67610	AT5G67610
AT1G01040	465.429	0.148966	0.0818491	1.82	0.0687585	0.898428	AT1G01040	AT1G01040	DCL1
AT1G01520	2.54774	2.01108	1.10574	1.81876	0.068948	0.898428	AT1G01520	AT1G01520
AT1G04200	684.066	-0.156053	0.0852009	-1.83158	0.0670135	0.898428	AT1G04200	AT1G04200
AT1G07110	419.298	-0.212988	0.117307	-1.81564	0.0694256	0.898428	AT1G07110	AT1G07110	FKFBP
AT1G10340	29.8122	-0.649896	0.360053	-1.805	0.0710743	0.898428	AT1G10340	AT1G10340
AT1G11460	17.1914	-0.73136	0.40135	-1.82225	0.0684175	0.898428	AT1G11460	AT1G11460
AT1G18400	3.70539	-1.82586	1.00987	-1.80801	0.0706049	0.898428	AT1G18400	AT1G18400	BEE1
AT1G19960	36.7707	0.821916	0.451225	1.82152	0.0685276	0.898428	AT1G19960	AT1G19960
AT1G30110	362.113	-0.234295	0.129703	-1.8064	0.0708559	0.898428	AT1G30110	AT1G30110	NUDT25
AT1G30810	189.646	-0.233645	0.128679	-1.81572	0.0694137	0.898428	AT1G30810	AT1G30810	JMJ18
AT1G34355	228.898	0.248227	0.136115	1.82365	0.068205	0.898428	AT1G34355	AT1G34355	PS1
AT1G46554	65.0999	-0.405375	0.22414	-1.80858	0.0705158	0.898428	AT1G46554	AT1G46554
AT1G48030	2118.03	0.0912341	0.0501073	1.82077	0.0686414	0.898428	AT1G48030	AT1G48030	LPD1
AT1G50630	633.793	0.203898	0.111697	1.82546	0.0679318	0.898428	AT1G50630	AT1G50630
AT1G52050	2114.44	-0.195375	0.106996	-1.82601	0.0678491	0.898428	AT1G52050	AT1G52050	JAL8
AT1G52430	13.9684	0.78597	0.429967	1.82798	0.0675527	0.898428	AT1G52430	AT1G52430
AT1G53645	772.525	0.136305	0.0750427	1.81637	0.0693143	0.898428	AT1G53645	AT1G53645
AT1G63780	513.432	0.159212	0.0871937	1.82596	0.0678562	0.898428	AT1G63780	AT1G63780	IMP4
AT1G68180	4.60932	-1.42815	0.790555	-1.80652	0.070837	0.898428	AT1G68180	AT1G68180
AT1G69935	50.8616	-0.385404	0.212244	-1.81585	0.0693933	0.898428	AT1G69935	AT1G69935	SHW1
AT1G73140	15.2883	-0.785033	0.434824	-1.8054	0.0710118	0.898428	AT1G73140	AT1G73140	TBL31
AT1G77730	9.29266	1.0024	0.554405	1.80806	0.070597	0.898428	AT1G77730	AT1G77730
AT1G79870	511.361	-0.226354	0.125153	-1.80863	0.0705091	0.898428	AT1G79870	AT1G79870	HPR2
AT1G80280	523.916	-0.191322	0.104991	-1.82227	0.068414	0.898428	AT1G80280	AT1G80280
AT2G05632	133.421	0.269944	0.148081	1.82295	0.0683114	0.898428	AT2G05632	AT2G05632
AT2G13550	105.008	-0.320535	0.17694	-1.81155	0.0700552	0.898428	AT2G13550	AT2G13550
AT2G14820	335.801	-0.250146	0.137924	-1.81364	0.0697327	0.898428	AT2G14820	AT2G14820	NPY2
AT2G17230	175.378	0.247783	0.135664	1.82645	0.0677826	0.898428	AT2G17230	AT2G17230	EXL5
AT2G20515	325.83	-0.188001	0.10396	-1.80839	0.0705461	0.898428	AT2G20515	AT2G20515
AT2G26280	1017.85	-0.119456	0.0659194	-1.81216	0.069962	0.898428	AT2G26280	AT2G26280	CID7
AT2G26410	77.0538	0.451934	0.249846	1.80885	0.0704747	0.898428	AT2G26410	AT2G26410	Iqd4
AT2G33830	2226.62	-0.649605	0.358061	-1.81423	0.0696421	0.898428	AT2G33830	AT2G33830	DRMH1
AT2G36340	140.835	0.259904	0.143177	1.81525	0.0694847	0.898428	AT2G36340	AT2G36340	GPL3
AT2G36830	12178.6	-0.223162	0.123301	-1.80989	0.0703123	0.898428	AT2G36830	AT2G36830	TIP1-1
AT2G38250	16.9309	-0.719562	0.39504	-1.82149	0.0685326	0.898428	AT2G38250	AT2G38250	GT-3B
AT2G39870	330.98	-0.185939	0.102544	-1.81326	0.0697919	0.898428	AT2G39870	AT2G39870
AT2G43540	133.343	-0.290174	0.159287	-1.82171	0.068499	0.898428	AT2G43540	AT2G43540
AT2G43910	2784.39	-0.187276	0.10266	-1.82424	0.0681158	0.898428	AT2G43910	AT2G43910	ATHOL1
AT2G44370	324.055	-0.475327	0.262769	-1.80892	0.0704637	0.898428	AT2G44370	AT2G44370
AT2G45810	848.057	-0.148059	0.0810992	-1.82565	0.0679023	0.898428	AT2G45810	AT2G45810	RH6
AT2G47450	89.2912	-0.411506	0.226916	-1.81347	0.069759	0.898428	AT2G47450	AT2G47450	CAO
AT3G05360	229.388	0.249793	0.137439	1.81748	0.0691439	0.898428	AT3G05360	AT3G05360	RLP30
AT3G07070	241.011	0.417616	0.231424	1.80455	0.0711449	0.898428	AT3G07070	AT3G07070	PBL26
AT3G09920	398.479	-0.156213	0.0865306	-1.80529	0.0710296	0.898428	AT3G09920	AT3G09920	PIP5K9
AT3G10500	1020.73	-0.186631	0.103412	-1.80473	0.0711166	0.898428	AT3G10500	AT3G10500	NAC053
AT3G11840	78.006	-0.471596	0.260743	-1.80866	0.0705034	0.898428	AT3G11840	AT3G11840	PUB24
AT3G12490	1429.29	-0.135336	0.0745404	-1.81561	0.0694304	0.898428	AT3G12490	AT3G12490	CYS6
AT3G13222	410.105	0.159335	0.0882695	1.8051	0.0710587	0.898428	AT3G13222	AT3G13222	GIP1
AT3G14060	62.7989	-0.459303	0.253111	-1.81463	0.0695806	0.898428	AT3G14060	AT3G14060
AT3G15650	52.0367	-0.43127	0.238386	-1.80913	0.0704312	0.898428	AT3G15650	AT3G15650
AT3G16310	663.373	0.166348	0.091084	1.82632	0.0678027	0.898428	AT3G16310	AT3G16310	NUP35
AT3G21055	20.0244	-0.663535	0.364369	-1.82105	0.068599	0.898428	AT3G21055	AT3G21055	PSBTN
AT3G23080	160.546	-0.283658	0.155001	-1.83004	0.0672447	0.898428	AT3G23080	AT3G23080
AT3G27250	2.20076	-2.07633	1.14452	-1.81415	0.0696547	0.898428	AT3G27250	AT3G27250
AT3G27690	2.36196	2.85246	1.57142	1.81522	0.0694907	0.898428	AT3G27690	AT3G27690	LHCB2.4
AT3G49570	40.1204	0.674024	0.37251	1.80941	0.0703871	0.898428	AT3G49570	AT3G49570	LSU3
AT3G57430	29.5694	0.494214	0.27271	1.81223	0.0699502	0.898428	AT3G57430	AT3G57430	PCMP-H81
AT3G60740	505.67	0.154683	0.0851599	1.81638	0.0693116	0.898428	AT3G60740	AT3G60740	TFCD
AT3G62290	6637.09	-0.105162	0.0579763	-1.81387	0.0696977	0.898428	AT3G62290	AT3G62290	ARFA1E
AT3G63180	373.164	0.187263	0.102573	1.82566	0.0679013	0.898428	AT3G63180	AT3G63180	ATTKL
AT4G03298	3.89677	1.78553	0.985193	1.81236	0.0699299	0.898428	AT4G03298	AT4G03298
AT4G04320	277.51	-0.194049	0.107125	-1.81143	0.0700741	0.898428	AT4G04320	AT4G04320
AT4G08980	556.573	-0.143048	0.078502	-1.82222	0.0684221	0.898428	AT4G08980	AT4G08980	FBW2
AT4G12730	3092.09	0.138188	0.075682	1.8259	0.0678653	0.898428	AT4G12730	AT4G12730	FLA2
AT4G21800	360.919	0.197649	0.108021	1.82972	0.0672911	0.898428	AT4G21800	AT4G21800	QQT2
AT4G26570	794.542	-0.135556	0.0748151	-1.81187	0.0700059	0.898428	AT4G26570	AT4G26570	ATCBL3
AT4G26910	1603.85	0.109328	0.0604071	1.80986	0.070318	0.898428	AT4G26910	AT4G26910
AT4G27850	33.5501	0.578737	0.31646	1.82878	0.067432	0.898428	AT4G27850	AT4G27850
AT4G30780	363.024	0.17762	0.0973956	1.8237	0.0681981	0.898428	AT4G30780	AT4G30780
AT4G31470	259.647	-0.274841	0.150334	-1.82821	0.0675179	0.898428	AT4G31470	AT4G31470
AT4G31810	790.17	0.124955	0.069154	1.80691	0.0707765	0.898428	AT4G31810	AT4G31810
AT4G34970	22.9152	-0.617053	0.340264	-1.81345	0.0697617	0.898428	AT4G34970	AT4G34970	ADF9
AT4G35780	367.626	0.184894	0.102354	1.80642	0.0708528	0.898428	AT4G35780	AT4G35780	STY17
AT4G36980	983.879	-0.145304	0.0804465	-1.80622	0.0708835	0.898428	AT4G36980	AT4G36980
AT4G38130	1298.16	-0.102025	0.0564526	-1.80726	0.0707217	0.898428	AT4G38130	AT4G38130	HDA19
AT4G38970	27.631	-0.8659	0.478285	-1.81043	0.0702295	0.898428	AT4G38970	AT4G38970	FBA2
AT4G39400	1591.51	0.141725	0.0784209	1.80724	0.0707249	0.898428	AT4G39400	AT4G39400	BRI1
AT4G39675	154.324	-0.647247	0.357193	-1.81204	0.0699804	0.898428	AT4G39675	AT4G39675
AT4G40070	118.381	-0.303663	0.167791	-1.80977	0.0703319	0.898428	AT4G40070	AT4G40070	ATL32
AT5G04740	3052.3	0.149396	0.0819567	1.82286	0.0683244	0.898428	AT5G04740	AT5G04740	ACR12
AT5G04770	243.334	-0.293044	0.161698	-1.81229	0.0699415	0.898428	AT5G04770	AT5G04770	CAT6
AT5G04810	457.141	-0.210489	0.116613	-1.80501	0.0710725	0.898428	AT5G04810	AT5G04810	PPR4
AT5G04950	677.521	0.611763	0.33558	1.823	0.0683032	0.898428	AT5G04950	AT5G04950	NAS1
AT5G15860	265.334	0.200255	0.11029	1.81571	0.0694144	0.898428	AT5G15860	AT5G15860	ICME
AT5G24735	262.917	-0.268128	0.146805	-1.82642	0.0677863	0.898428	AT5G24735	AT5G24735
AT5G28050	1821.95	-0.15108	0.0830075	-1.82007	0.0687484	0.898428	AT5G28050	AT5G28050
AT5G36220	38.6031	-0.521414	0.284864	-1.8304	0.0671903	0.898428	AT5G36220	AT5G36220	CYP81D1
AT5G48250	254.399	-0.19316	0.106081	-1.82086	0.0686274	0.898428	AT5G48250	AT5G48250	COL10
AT5G51490	119.506	-0.301453	0.165586	-1.82053	0.0686791	0.898428	AT5G51490	AT5G51490	PME59
AT5G51890	733.751	-0.197745	0.108605	-1.82076	0.0686432	0.898428	AT5G51890	AT5G51890	PER66
AT5G56580	166.007	0.25027	0.136748	1.83015	0.0672274	0.898428	AT5G56580	AT5G56580	MKK6
AT5G57140	109.953	0.282659	0.15573	1.81506	0.0695153	0.898428	AT5G57140	AT5G57140	PAP28
AT5G57150	824.088	0.184684	0.102327	1.80484	0.0710998	0.898428	AT5G57150	AT5G57150
AT5G57625	1177.82	0.286099	0.156406	1.82921	0.0673678	0.898428	AT5G57625	AT5G57625
AT5G60440	10.1654	-0.926802	0.510385	-1.81589	0.0693873	0.898428	AT5G60440	AT5G60440	AGL62
AT5G62520	59.8897	0.493892	0.273279	1.80728	0.0707181	0.898428	AT5G62520	AT5G62520	SRO5
AT5G63850	637.009	0.281142	0.154857	1.8155	0.0694472	0.898428	AT5G63850	AT5G63850	AAP4
AT5G67330	428.384	-0.225396	0.124444	-1.81122	0.0701069	0.898428	AT5G67330	AT5G67330	NRAMP4
AT3G24560	50.8413	0.399015	0.221155	1.80423	0.0711952	0.898526	AT3G24560	AT3G24560	RSY3
AT2G01830	1126.62	-0.135762	0.0752827	-1.80336	0.0713319	0.898554	AT2G01830	AT2G01830	AHK4
AT2G16270	182.202	0.225042	0.124762	1.80377	0.0712678	0.898554	AT2G16270	AT2G16270
AT3G16470	1568.37	0.214935	0.119201	1.80313	0.071368	0.898554	AT3G16470	AT3G16470	JAL35
AT5G18410	721.669	-0.124011	0.0687669	-1.80335	0.0713328	0.898554	AT5G18410	AT5G18410	PIR
AT1G31660	688.263	0.161221	0.0895457	1.80044	0.0717917	0.898668	AT1G31660	AT1G31660
AT1G63880	16.8857	-0.698799	0.388076	-1.80067	0.0717544	0.898668	AT1G63880	AT1G63880	RLM1B
AT1G67120	1061.67	0.138949	0.0771869	1.80016	0.0718354	0.898668	AT1G67120	AT1G67120	MDN1
AT2G19460	116.849	0.33055	0.183824	1.79818	0.0721482	0.898668	AT2G19460	AT2G19460
AT2G34760	3.01505	1.81546	1.00917	1.79896	0.0720245	0.898668	AT2G34760	NA	NA
AT2G34900	360.226	0.169393	0.0940796	1.80052	0.071778	0.898668	AT2G34900	AT2G34900	GTE1
AT2G35410	138.383	-0.288023	0.160118	-1.79881	0.0720487	0.898668	AT2G35410	AT2G35410
AT2G47770	2.15819	-2.95619	1.64036	-1.80216	0.0715203	0.898668	AT2G47770	AT2G47770	TSPO
AT3G11080	61.3276	-0.403967	0.224445	-1.79985	0.0718837	0.898668	AT3G11080	AT3G11080	AtRLP35
AT3G14205	660.757	0.136197	0.0755929	1.80171	0.071591	0.898668	AT3G14205	AT3G14205	SAC2
AT3G15670	1.72338	-2.7747	1.54055	-1.80111	0.071685	0.898668	AT3G15670	AT3G15670	LEA29
AT3G18230	504.629	-0.158865	0.0882118	-1.80095	0.0717113	0.898668	AT3G18230	AT3G18230
AT3G21260	187.394	-0.360033	0.200239	-1.79802	0.0721746	0.898668	AT3G21260	AT3G21260	GLTP3
AT3G22435	59.4143	-0.377213	0.20975	-1.7984	0.072114	0.898668	AT3G22435	NA	NA
AT4G00690	41.3624	0.488859	0.271197	1.8026	0.0714512	0.898668	AT4G00690	AT4G00690	ULP1B
AT4G04200	166.19	0.250552	0.13916	1.80046	0.0717874	0.898668	AT4G04200	AT4G04200
AT4G25730	1322.14	0.128604	0.0715087	1.79844	0.072107	0.898668	AT4G25730	AT4G25730
AT4G36220	325.25	0.280682	0.156113	1.79794	0.0721866	0.898668	AT4G36220	AT4G36220	CYP84A1
AT5G36110	33.7923	0.552187	0.30688	1.79936	0.071962	0.898668	AT5G36110	AT5G36110	CYP716A1
AT1G19130	455.328	-0.15977	0.088997	-1.79523	0.072617	0.898824	AT1G19130	AT1G19130
AT1G28380	387.588	-0.200522	0.111626	-1.79638	0.072434	0.898824	AT1G28380	AT1G28380	NSL1
AT1G77440	720.926	0.13803	0.0768737	1.79555	0.0725663	0.898824	AT1G77440	AT1G77440	PBC2
AT2G30480	139.499	0.310263	0.172794	1.79557	0.0725635	0.898824	AT2G30480	AT2G30480
AT2G30840	252.043	-0.296719	0.165284	-1.79521	0.0726199	0.898824	AT2G30840	AT2G30840
AT2G31083	67.332	-0.494041	0.275246	-1.79491	0.0726679	0.898824	AT2G31083	AT2G31083	CLE5
AT3G15620	69.9238	-0.490946	0.273512	-1.79497	0.0726581	0.898824	AT3G15620	AT3G15620	UVR3
AT3G17510	435.243	-0.204076	0.11368	-1.79517	0.0726259	0.898824	AT3G17510	AT3G17510	CIPK1
AT4G14640	93.9987	0.346166	0.192782	1.79563	0.0725528	0.898824	AT4G14640	AT4G14640	CML8
AT5G24660	67.8493	0.490625	0.27315	1.79617	0.072467	0.898824	AT5G24660	AT5G24660	LSU2
AT5G59570	112.271	-0.305578	0.170094	-1.79653	0.0724109	0.898824	AT5G59570	AT5G59570	BOA
AT3G20160	146.248	-0.28574	0.159249	-1.7943	0.0727659	0.899507	AT3G20160	AT3G20160
AT1G04240	134.002	-0.291263	0.162577	-1.79153	0.073208	0.899698	AT1G04240	AT1G04240	SHY2
AT1G18720	1429.14	-0.139348	0.0777751	-1.79168	0.0731845	0.899698	AT1G18720	AT1G18720
AT2G19385	303.019	0.209797	0.117083	1.79187	0.0731535	0.899698	AT2G19385	AT2G19385
AT2G37670	122.693	0.301363	0.168128	1.79246	0.0730598	0.899698	AT2G37670	AT2G37670
AT3G06500	669.861	-0.190734	0.106324	-1.7939	0.0728292	0.899698	AT3G06500	AT3G06500	INVC
AT3G15980	1475.17	-0.116954	0.0652221	-1.79316	0.0729467	0.899698	AT3G15980	AT3G15980
AT4G30190	26156.8	0.162238	0.0905191	1.79231	0.073084	0.899698	AT4G30190	AT4G30190	HA2
AT4G34030	558.153	-0.183104	0.102105	-1.7933	0.072925	0.899698	AT4G34030	AT4G34030	MCCB
AT5G09810	7623.35	0.0907534	0.0506528	1.79167	0.0731851	0.899698	AT5G09810	AT5G09810	ACT7
AT5G65240	243.81	0.197564	0.110186	1.793	0.0729727	0.899698	AT5G65240	AT5G65240
AT1G13810	92.2233	0.324051	0.180944	1.79089	0.0733107	0.899912	AT1G13810	AT1G13810
AT5G36150	16.9808	1.00398	0.560593	1.79093	0.0733045	0.899912	AT5G36150	AT5G36150	PEN3
AT1G07400	22.8276	0.773607	0.432337	1.78936	0.0735567	0.900768	AT1G07400	AT1G07400	HSP17.8
AT1G16460	564.822	-0.141703	0.0792135	-1.78887	0.073635	0.900768	AT1G16460	AT1G16460	STR2
AT1G56290	328.301	0.179876	0.100557	1.7888	0.0736478	0.900768	AT1G56290	AT1G56290
AT2G24820	105.103	-0.298302	0.16678	-1.7886	0.0736794	0.900768	AT2G24820	AT2G24820	TIC55
AT4G14940	266.918	0.219077	0.122456	1.78903	0.0736105	0.900768	AT4G14940	AT4G14940	AO1
AT5G51580	53.9296	-0.404136	0.225917	-1.78886	0.0736366	0.900768	AT5G51580	AT5G51580
AT5G55040	813.618	0.141397	0.0790354	1.78903	0.0736094	0.900768	AT5G55040	AT5G55040
AT1G04130	203.662	0.269941	0.150976	1.78797	0.0737806	0.900794	AT1G04130	AT1G04130	TPR2
AT3G26070	98.2794	-0.348029	0.194681	-1.78769	0.0738267	0.900794	AT3G26070	AT3G26070	PAP4
AT3G62030	347.426	-0.211082	0.118086	-1.78753	0.0738523	0.900794	AT3G62030	AT3G62030	ROC4
AT5G19180	853.322	0.127055	0.0710611	1.78796	0.0737821	0.900794	AT5G19180	AT5G19180	ECR1
AT2G16485	769.007	0.138348	0.0774088	1.78724	0.0738987	0.900838	AT2G16485	AT2G16485	NERD
AT2G37070	19.7396	-0.62138	0.347957	-1.78579	0.0741328	0.902271	AT2G37070	AT2G37070
AT3G23760	14.6149	0.809998	0.454077	1.78383	0.074451	0.902271	AT3G23760	AT3G23760
AT3G24715	170.883	0.245431	0.137468	1.78537	0.074202	0.902271	AT3G24715	AT3G24715
AT3G28180	759.807	-0.165491	0.092764	-1.784	0.0744235	0.902271	AT3G28180	AT3G28180	CSLC4
AT4G13420	40.4025	1.68206	0.943066	1.78361	0.0744869	0.902271	AT4G13420	AT4G13420	POT5
AT5G02070	106.37	-0.307744	0.172433	-1.78471	0.0743077	0.902271	AT5G02070	AT5G02070	WAKL20
AT5G11500	2964.69	0.0896543	0.0502519	1.7841	0.0744078	0.902271	AT5G11500	AT5G11500
AT5G14000	400.319	0.186944	0.104786	1.78405	0.0744158	0.902271	AT5G14000	AT5G14000	anac084
AT5G44390	90.8713	0.340763	0.190815	1.78583	0.0741273	0.902271	AT5G44390	AT5G44390
AT5G63650	266.443	-0.19812	0.111076	-1.78364	0.0744816	0.902271	AT5G63650	AT5G63650	SRK2H
AT5G65205	47.6635	0.408198	0.228679	1.78503	0.0742569	0.902271	AT5G65205	AT5G65205
AT2G29130	137.395	0.300042	0.16835	1.78226	0.0747074	0.904352	AT2G29130	AT2G29130	LAC2
AT3G10320	157.525	0.240554	0.134989	1.78203	0.0747444	0.904352	AT3G10320	AT3G10320
AT3G05880	3929.18	0.159862	0.0897268	1.78165	0.0748065	0.904454	AT3G05880	AT3G05880	RCI2A
AT5G18633	3.75183	-1.51518	0.850613	-1.78128	0.0748664	0.904454	AT5G18633	NA	NA
AT5G20150	310.085	0.281969	0.158304	1.78119	0.0748815	0.904454	AT5G20150	AT5G20150	SPX1
AT3G13750	1734.11	-0.164738	0.0925047	-1.78086	0.0749348	0.904579	AT3G13750	AT3G13750	BGAL1
AT1G12070	9.96731	0.926427	0.520622	1.77946	0.0751642	0.905355	AT1G12070	AT1G12070
AT1G34320	936.442	-0.116257	0.0653387	-1.7793	0.0751908	0.905355	AT1G34320	AT1G34320
AT2G06850	1093.31	-0.154883	0.087031	-1.77963	0.0751373	0.905355	AT2G06850	AT2G06850	XTH4
AT2G42080	131.295	-0.251259	0.141175	-1.77977	0.0751139	0.905355	AT2G42080	AT2G42080
AT3G25610	667.454	0.152442	0.0856883	1.77902	0.0752359	0.905355	AT3G25610	AT3G25610	ALA10
AT4G35350	1542.89	-0.128915	0.0724691	-1.7789	0.0752567	0.905355	AT4G35350	AT4G35350	XCP1
AT1G72120	109.584	0.285812	0.160703	1.77851	0.0753194	0.905594	AT1G72120	AT1G72120	NPF5.14
AT1G34260	241.374	-0.205552	0.115824	-1.7747	0.0759482	0.906622	AT1G34260	AT1G34260	FAB1D
AT1G79700	89.2676	-0.353537	0.19925	-1.77434	0.0760068	0.906622	AT1G79700	AT1G79700
AT2G05755	124.071	-0.275269	0.154954	-1.77646	0.0756578	0.906622	AT2G05755	AT2G05755
AT2G26547	17.5951	0.731541	0.412287	1.77435	0.0760057	0.906622	AT2G26547	NA	NA
AT2G30360	66.498	0.367575	0.207019	1.77557	0.0758045	0.906622	AT2G30360	AT2G30360	CIPK11
AT2G38140	230.338	-0.222728	0.125513	-1.77455	0.0759727	0.906622	AT2G38140	AT2G38140	RPS31
AT2G44660	232.302	0.208233	0.117268	1.7757	0.0757825	0.906622	AT2G44660	AT2G44660
AT3G05905	4.57472	1.39041	0.782727	1.77636	0.0756732	0.906622	AT3G05905	AT3G05905
AT3G12540	135.983	0.396249	0.223308	1.77445	0.0759895	0.906622	AT3G12540	AT3G12540
AT4G29270	614.755	0.279977	0.157723	1.77511	0.075879	0.906622	AT4G29270	AT4G29270
AT4G32070	874.153	0.15847	0.0891517	1.77753	0.0754817	0.906622	AT4G32070	AT4G32070	Phox4
AT4G39363	26.6098	0.66512	0.374346	1.77676	0.0756085	0.906622	AT4G39363	AT4G39363
AT5G55300	1098.34	0.120891	0.0680223	1.77723	0.0755308	0.906622	AT5G55300	AT5G55300	TOP1ALPHA
AT5G66060	292.337	-0.199448	0.112404	-1.77439	0.0759989	0.906622	AT5G66060	AT5G66060	P4H10
AT1G26233	2.16562	2.33554	1.31739	1.77286	0.0762522	0.907552	AT1G26233	AT1G26233	SNOR95
AT4G00585	1059.72	-0.142962	0.080629	-1.77309	0.0762142	0.907552	AT4G00585	AT4G00585
AT4G30650	297.626	-0.31788	0.179275	-1.77315	0.0762045	0.907552	AT4G30650	AT4G30650
AT5G19880	2.18836	2.67493	1.50885	1.77283	0.0762569	0.907552	AT5G19880	AT5G19880	PER58
AT1G14410	123.448	-0.270679	0.153018	-1.76893	0.0769048	0.90814	AT1G14410	AT1G14410	WHY1
AT1G19180	524.989	-0.255797	0.144562	-1.76946	0.0768179	0.90814	AT1G19180	AT1G19180	TIFY10A
AT1G50480	2047.62	-0.137737	0.0778489	-1.76928	0.0768466	0.90814	AT1G50480	AT1G50480	THFS
AT1G67320	201.765	0.230498	0.130206	1.77025	0.0766857	0.90814	AT1G67320	AT1G67320
AT1G68920	544.302	0.137375	0.0775341	1.77181	0.0764264	0.90814	AT1G68920	AT1G68920	BHLH49
AT2G38380	4767.5	-0.207999	0.117542	-1.76958	0.0767973	0.90814	AT2G38380	AT2G38380	PER22
AT2G47530	100.768	0.396542	0.223834	1.77159	0.0764627	0.90814	AT2G47530	AT2G47530
AT3G12860	307.24	0.18822	0.106421	1.76865	0.076953	0.90814	AT3G12860	AT3G12860
AT3G15770	107.16	0.351928	0.198824	1.77005	0.0767187	0.90814	AT3G15770	AT3G15770
AT3G18990	734.32	0.121775	0.0687333	1.7717	0.0764439	0.90814	AT3G18990	AT3G18990	VRN1
AT3G19900	218.531	0.272125	0.153918	1.76798	0.0770637	0.90814	AT3G19900	AT3G19900
AT4G03460	71.6254	-0.543641	0.307209	-1.76961	0.0767919	0.90814	AT4G03460	AT4G03460
AT4G10845	5.48524	-1.2092	0.68361	-1.76885	0.0769189	0.90814	AT4G10845	NA	NA
AT4G29220	1094.22	0.11437	0.0646933	1.76788	0.0770815	0.90814	AT4G29220	AT4G29220	PFK1
AT5G08350	184.465	0.258915	0.146279	1.77001	0.0767261	0.90814	AT5G08350	AT5G08350
AT5G48430	656.155	-0.779297	0.440795	-1.76793	0.0770719	0.90814	AT5G48430	AT5G48430
AT5G62210	507.201	-0.270966	0.153224	-1.76844	0.0769879	0.90814	AT5G62210	AT5G62210
AT5G66816	6.12075	1.18795	0.671465	1.76919	0.0768623	0.90814	AT5G66816	AT5G66816	CEP6
AT4G24240	429.148	-0.204887	0.115928	-1.76737	0.0771665	0.908634	AT4G24240	AT4G24240	WRKY7
AT2G27140	140.999	-0.292825	0.165736	-1.76682	0.0772584	0.909209	AT2G27140	AT2G27140
AT1G62260	59.6015	0.361897	0.204887	1.76633	0.0773407	0.909599	AT1G62260	AT1G62260	PCMP-E10
AT3G08800	125.891	-0.267686	0.151599	-1.76576	0.0774366	0.909599	AT3G08800	AT3G08800	SIEL
AT3G23170	53.9962	0.417945	0.236751	1.76534	0.0775072	0.909599	AT3G23170	AT3G23170
AT3G27830	222.509	-0.237488	0.134493	-1.7658	0.0774291	0.909599	AT3G27830	AT3G27830	RPL12A
AT5G56720	37.795	-0.46799	0.265085	-1.76543	0.0774914	0.909599	AT5G56720	AT5G56720
AT1G55370	2.93977	1.98513	1.12609	1.76285	0.0779261	0.911977	AT1G55370	AT1G55370	NDF5
AT1G71790	259.461	0.181421	0.102873	1.76355	0.0778074	0.911977	AT1G71790	AT1G71790
AT1G80450	45.924	-0.701633	0.397955	-1.7631	0.0778842	0.911977	AT1G80450	AT1G80450	VQ11
AT4G14700	40.1382	-0.455078	0.258112	-1.7631	0.077883	0.911977	AT4G14700	AT4G14700	ORC1A
AT5G22550	69.5896	0.360629	0.20448	1.76364	0.0777932	0.911977	AT5G22550	AT5G22550
AT1G76280	262.758	0.177947	0.100989	1.76205	0.0780614	0.912548	AT1G76280	AT1G76280
AT5G10930	315.53	0.172377	0.0978267	1.76206	0.0780588	0.912548	AT5G10930	AT5G10930	CIPK5
AT1G14205	15.5931	-0.764769	0.4342	-1.76133	0.078183	0.913178	AT1G14205	AT1G14205
AT4G11990	26.2953	0.56663	0.321752	1.76108	0.0782255	0.913178	AT4G11990	AT4G11990
AT5G04310	85.5418	-0.316468	0.179713	-1.76096	0.0782452	0.913178	AT5G04310	AT5G04310
AT1G04210	939.971	0.12537	0.0712169	1.76039	0.0783416	0.913798	AT1G04210	AT1G04210
AT1G52540	324.074	0.181105	0.102971	1.75881	0.0786105	0.916118	AT1G52540	AT1G52540
AT4G24990	548.575	-0.133093	0.0756768	-1.75871	0.0786274	0.916118	AT4G24990	AT4G24990	MUB3
AT1G03760	165.059	0.261954	0.14939	1.75349	0.0795178	0.916957	AT1G03760	AT1G03760
AT1G04330	19.4282	0.709542	0.404322	1.75489	0.0792778	0.916957	AT1G04330	AT1G04330
AT1G05780	103.727	0.275982	0.157661	1.75048	0.0800355	0.916957	AT1G05780	AT1G05780
AT1G06080	175.023	-0.229948	0.131642	-1.74677	0.0806779	0.916957	AT1G06080	AT1G06080	ADS1
AT1G13560	878.068	0.113547	0.0651176	1.74372	0.0812073	0.916957	AT1G13560	AT1G13560	AAPT1
AT1G14182	6.7243	-1.21904	0.698659	-1.74483	0.0810148	0.916957	AT1G14182	NA	NA
AT1G18600	223.279	-0.19954	0.114454	-1.74341	0.0812616	0.916957	AT1G18600	AT1G18600	RBL12
AT1G19350	272.565	-0.188396	0.108023	-1.74404	0.0811529	0.916957	AT1G19350	AT1G19350	BES1
AT1G20693	2188.01	-0.195853	0.111949	-1.74947	0.0802093	0.916957	AT1G20693	AT1G20693	HMGB2
AT1G34490	7.94769	-1.1574	0.663948	-1.74321	0.081297	0.916957	AT1G34490	AT1G34490
AT1G35670	783.356	-0.150107	0.0861041	-1.74332	0.0812769	0.916957	AT1G35670	AT1G35670	CPK11
AT1G42980	2.83352	1.70883	0.97828	1.74677	0.0806769	0.916957	AT1G42980	AT1G42980	FH12
AT1G49580	820.662	-0.139984	0.0796564	-1.75735	0.0788588	0.916957	AT1G49580	AT1G49580	CRK8
AT1G49720	492.35	-0.187504	0.107102	-1.7507	0.0799978	0.916957	AT1G49720	AT1G49720	ABF1
AT1G53640	39.8608	-0.61043	0.34734	-1.75744	0.0788422	0.916957	AT1G53640	AT1G53640
AT1G61270	4.10763	2.19432	1.25785	1.7445	0.0810716	0.916957	AT1G61270	AT1G61270
AT1G62510	367.317	0.219492	0.125517	1.7487	0.0803429	0.916957	AT1G62510	AT1G62510
AT1G64500	30.3167	0.522765	0.299418	1.74594	0.0808218	0.916957	AT1G64500	AT1G64500
AT1G70750	274.602	0.208519	0.118843	1.75458	0.0793307	0.916957	AT1G70750	AT1G70750	MYOB2
AT1G71015	83.3904	-0.300192	0.171485	-1.75054	0.0800256	0.916957	AT1G71015	AT1G71015
AT1G73060	166.808	-0.229455	0.130674	-1.75594	0.0790993	0.916957	AT1G73060	AT1G73060	LPA3
AT1G75590	35.9858	-0.444899	0.254181	-1.75033	0.0800621	0.916957	AT1G75590	AT1G75590
AT1G76210	21.028	0.870419	0.49728	1.75036	0.0800563	0.916957	AT1G76210	AT1G76210
AT2G01810	6.28494	1.27169	0.729131	1.74412	0.0811379	0.916957	AT2G01810	AT2G01810
AT2G01820	1070.75	0.141675	0.08074	1.7547	0.07931	0.916957	AT2G01820	AT2G01820	TMK3
AT2G04880	338.051	-0.182038	0.103918	-1.75174	0.079818	0.916957	AT2G04880	AT2G04880	WRKY1
AT2G15880	224.707	0.522897	0.299786	1.74423	0.0811185	0.916957	AT2G15880	AT2G15880	PEX3
AT2G16050	40.9759	-0.473558	0.271321	-1.74538	0.0809195	0.916957	AT2G16050	AT2G16050
AT2G31060	1273.01	0.134646	0.0771983	1.74416	0.0811319	0.916957	AT2G31060	AT2G31060
AT2G35742	15.6518	0.747748	0.428917	1.74334	0.0812742	0.916957	AT2G35742	AT2G35742
AT2G36270	18.6749	-0.604362	0.346708	-1.74315	0.0813083	0.916957	AT2G36270	AT2G36270	ABI5
AT2G40745	2.48534	-1.8353	1.04776	-1.75164	0.0798354	0.916957	AT2G40745	AT2G40745
AT3G12220	26.4907	-0.551164	0.31385	-1.75614	0.0790648	0.916957	AT3G12220	AT3G12220	SCPL16
AT3G20570	237.803	-0.214384	0.122173	-1.75476	0.0793011	0.916957	AT3G20570	AT3G20570	ENODL9
AT3G22320	815.92	0.16136	0.0919575	1.75472	0.0793074	0.916957	AT3G22320	AT3G22320	NRPB5A
AT3G23530	1143.45	-0.238096	0.136252	-1.74747	0.0805559	0.916957	AT3G23530	AT3G23530
AT3G46330	31.5209	-0.818393	0.467145	-1.7519	0.0797904	0.916957	AT3G46330	AT3G46330	MEE39
AT3G48730	241.385	-0.216171	0.12364	-1.74839	0.0803962	0.916957	AT3G48730	AT3G48730	GSA2
AT3G55760	224.778	0.199874	0.114515	1.74539	0.0809174	0.916957	AT3G55760	AT3G55760
AT4G11280	147.094	-0.259377	0.148593	-1.74555	0.0808889	0.916957	AT4G11280	AT4G11280	ACS6
AT4G14020	160.48	0.335666	0.191722	1.75079	0.0799818	0.916957	AT4G14020	AT4G14020
AT4G19050	3.90312	-1.53134	0.877857	-1.74441	0.0810883	0.916957	AT4G19050	AT4G19050
AT4G26700	130.496	-0.247889	0.142034	-1.74528	0.0809364	0.916957	AT4G26700	AT4G26700	FIM1
AT4G27654	2.35602	2.69012	1.5319	1.75607	0.0790765	0.916957	AT4G27654	AT4G27654
AT4G31250	57.5519	0.471056	0.268237	1.75612	0.0790678	0.916957	AT4G31250	AT4G31250
AT5G03050	33.8968	-0.479663	0.273805	-1.75184	0.079801	0.916957	AT5G03050	AT5G03050
AT5G03380	1484.06	0.190254	0.109096	1.74391	0.0811741	0.916957	AT5G03380	AT5G03380	HIPP06
AT5G17150	3.71674	-1.81862	1.04327	-1.74319	0.0813	0.916957	AT5G17150	AT5G17150
AT5G17850	42.7196	0.445942	0.253912	1.75628	0.0790398	0.916957	AT5G17850	AT5G17850	CCX2
AT5G20160	1218.91	0.134806	0.0768767	1.75353	0.0795105	0.916957	AT5G20160	AT5G20160
AT5G20670	6.38592	-1.1947	0.680739	-1.755	0.0792597	0.916957	AT5G20670	AT5G20670
AT5G35630	2148.28	-0.12374	0.0707547	-1.74886	0.0803146	0.916957	AT5G35630	AT5G35630	GLN2
AT5G37770	223.861	0.298408	0.170939	1.7457	0.0808629	0.916957	AT5G37770	AT5G37770	CML24
AT5G47455	168.502	0.232447	0.132966	1.74817	0.0804346	0.916957	AT5G47455	AT5G47455
AT5G48010	3356.5	0.334961	0.191417	1.7499	0.0801356	0.916957	AT5G48010	AT5G48010	THAS1
AT5G51920	22.3655	-0.656602	0.376516	-1.74389	0.0811786	0.916957	AT5G51920	AT5G51920
AT5G52540	496.087	-0.178256	0.101686	-1.753	0.0796019	0.916957	AT5G52540	AT5G52540
AT5G57370	209.642	-0.253151	0.144192	-1.75565	0.0791486	0.916957	AT5G57370	AT5G57370
AT5G59800	133.137	0.266807	0.152959	1.74431	0.0811057	0.916957	AT5G59800	AT5G59800	MBD7
AT5G60260	2.26054	-2.64292	1.51455	-1.74502	0.0809816	0.916957	AT5G60260	AT5G60260
AT3G57880	244.671	0.233354	0.133981	1.7417	0.0815615	0.917479	AT3G57880	AT3G57880
AT4G01150	209.75	-0.246927	0.141763	-1.74182	0.0815391	0.917479	AT4G01150	AT4G01150	CURT1A
AT4G17940	541.635	-0.176151	0.101156	-1.74139	0.0816156	0.917479	AT4G17940	AT4G17940
AT4G38470	2504.72	-0.262359	0.150594	-1.74216	0.0814799	0.917479	AT4G38470	AT4G38470	STY46
AT5G28540	5976.14	0.157192	0.0902607	1.74153	0.08159	0.917479	AT5G28540	AT5G28540	MED37A
AT5G58110	1189.4	0.13162	0.075565	1.74181	0.0815414	0.917479	AT5G58110	AT5G58110
AT2G04690	317.796	-0.209063	0.120107	-1.74064	0.0817471	0.918468	AT2G04690	AT2G04690
AT1G74310	214.954	0.412962	0.237365	1.73978	0.0818978	0.919671	AT1G74310	AT1G74310	CLPB1
AT1G28210	100.917	0.288949	0.166174	1.73883	0.0820643	0.920528	AT1G28210	AT1G28210	ATJ1
AT1G53920	318.735	0.224089	0.12889	1.7386	0.082105	0.920528	AT1G53920	AT1G53920	GLIP5
AT1G73640	135.124	0.261801	0.150543	1.73904	0.0820272	0.920528	AT1G73640	AT1G73640	RABA6A
AT1G10830	106.479	-0.287422	0.165403	-1.73771	0.0822626	0.92125	AT1G10830	AT1G10830	Z-ISO
AT1G28440	928.196	-0.158537	0.0912449	-1.73749	0.0823005	0.92125	AT1G28440	AT1G28440	HSL1
AT4G19880	4801.95	-0.181513	0.104443	-1.73792	0.0822249	0.92125	AT4G19880	AT4G19880
AT5G67420	1165.76	-0.158301	0.0911508	-1.73669	0.0824412	0.922336	AT5G67420	AT5G67420	LBD37
AT1G01720	503.176	-0.183699	0.105831	-1.73579	0.0826013	0.922736	AT1G01720	AT1G01720	NAC002
AT1G15200	804.016	-0.132084	0.0760963	-1.73575	0.0826083	0.922736	AT1G15200	AT1G15200
AT2G22470	3243.4	0.208369	0.120033	1.73593	0.0825769	0.922736	AT2G22470	AT2G22470	AGP2
AT2G04390	1198.6	-0.128042	0.0737784	-1.73549	0.0826533	0.92275	AT2G04390	AT2G04390	RPS17A
AT1G08260	417.701	0.159673	0.0921543	1.73267	0.0831552	0.923105	AT1G08260	AT1G08260	POL2A
AT1G09415	42.3561	-0.441848	0.255651	-1.72833	0.0839297	0.923105	AT1G09415	AT1G09415	NIMIN-3
AT1G22810	23.1287	0.892488	0.516551	1.72778	0.084027	0.923105	AT1G22810	AT1G22810	ERF019
AT1G48620	1065.57	-0.135175	0.0782134	-1.72828	0.0839381	0.923105	AT1G48620	AT1G48620	HON5
AT1G73680	337.87	0.23729	0.136885	1.7335	0.0830065	0.923105	AT1G73680	AT1G73680	ALPHA DOX2
AT2G05710	10243.8	0.0804405	0.0464421	1.73206	0.0832632	0.923105	AT2G05710	AT2G05710	ACO3
AT2G36320	1389.53	-0.245745	0.142199	-1.72817	0.0839576	0.923105	AT2G36320	AT2G36320	SAP4
AT2G36660	22.2416	0.634804	0.367207	1.72873	0.0838566	0.923105	AT2G36660	AT2G36660	PAB7
AT2G48140	987.209	-0.299693	0.173092	-1.73141	0.0833783	0.923105	AT2G48140	AT2G48140	EDA4
AT3G02230	6340.21	-0.0964419	0.0557813	-1.72893	0.0838217	0.923105	AT3G02230	AT3G02230	RGP1
AT3G13677	52.9803	-0.401734	0.232285	-1.72948	0.0837224	0.923105	AT3G13677	AT3G13677
AT3G22310	1369.68	0.134985	0.0781068	1.72821	0.0839512	0.923105	AT3G22310	AT3G22310	RH9
AT3G52940	468.314	0.167292	0.0966364	1.73115	0.0834249	0.923105	AT3G52940	AT3G52940	FK
AT3G58630	139.782	-0.28235	0.163389	-1.72809	0.0839722	0.923105	AT3G58630	AT3G58630
AT3G66658	667.801	0.132021	0.0761171	1.73445	0.0828382	0.923105	AT3G66658	AT3G66658	ALDH22A1
AT4G00750	36.9412	0.469573	0.271224	1.73131	0.083396	0.923105	AT4G00750	AT4G00750
AT4G01560	719.198	0.12633	0.072889	1.73318	0.0830637	0.923105	AT4G01560	AT4G01560	MEE49
AT4G25780	6.04783	1.47472	0.853195	1.72847	0.0839038	0.923105	AT4G25780	AT4G25780
AT4G29520	785.97	0.203172	0.117237	1.733	0.0830955	0.923105	AT4G29520	AT4G29520
AT4G30960	2855.23	0.137054	0.0791186	1.73226	0.0832267	0.923105	AT4G30960	AT4G30960	CIPK6
AT4G32930	402.07	0.16811	0.0969246	1.73445	0.0828389	0.923105	AT4G32930	AT4G32930
AT4G38680	2201.3	-0.210574	0.121631	-1.73126	0.0834062	0.923105	AT4G38680	AT4G38680	CSP2
AT5G01480	11.879	0.798824	0.46236	1.72771	0.0840399	0.923105	AT5G01480	AT5G01480
AT5G02290	257.582	-0.182075	0.105386	-1.7277	0.084042	0.923105	AT5G02290	AT5G02290	PBL11
AT5G03140	169.658	-0.236011	0.136479	-1.72929	0.0837571	0.923105	AT5G03140	AT5G03140	LECRK82
AT5G11310	100.488	0.284932	0.164661	1.73042	0.0835551	0.923105	AT5G11310	AT5G11310
AT5G22060	1764.58	0.1552	0.0898122	1.72805	0.0839792	0.923105	AT5G22060	AT5G22060	ATJ2
AT5G38780	6.21654	-1.11762	0.644665	-1.73365	0.08298	0.923105	AT5G38780	AT5G38780
AT5G46090	142.101	0.316032	0.18284	1.72847	0.0839045	0.923105	AT5G46090	AT5G46090	DMP6
AT5G47780	1483	0.0916863	0.0529848	1.73043	0.0835542	0.923105	AT5G47780	AT5G47780	GAUT4
AT5G59830	191.637	0.213731	0.123572	1.7296	0.0837014	0.923105	AT5G59830	AT5G59830
AT3G06530	1304.69	0.111023	0.0642826	1.72711	0.0841474	0.923781	AT3G06530	AT3G06530
AT1G54780	72.0559	-0.363634	0.210619	-1.72651	0.0842564	0.924357	AT1G54780	AT1G54780	TLP18.3
AT5G25310	5.85296	1.21472	0.703641	1.72633	0.0842875	0.924357	AT5G25310	AT5G25310
AT1G15020	403.196	-0.168656	0.0977565	-1.72527	0.0844794	0.925981	AT1G15020	AT1G15020	QSOX1
AT5G49100	287.206	0.217616	0.126153	1.72501	0.0845256	0.926006	AT5G49100	AT5G49100
AT4G26190	839.073	0.138508	0.0803148	1.72457	0.0846052	0.926396	AT4G26190	AT4G26190
AT1G07240	353.818	-0.177821	0.103221	-1.72272	0.084939	0.926608	AT1G07240	AT1G07240	UGT71C5
AT1G51610	259.091	0.1896	0.110042	1.72298	0.0848924	0.926608	AT1G51610	AT1G51610	MTPC4
AT1G63630	2.11097	2.01962	1.17247	1.72254	0.0849724	0.926608	AT1G63630	AT1G63630
AT1G64550	1272.75	0.11116	0.0645255	1.72273	0.0849365	0.926608	AT1G64550	AT1G64550	ABCF3
AT4G00893	11.5503	0.835331	0.484712	1.72336	0.0848243	0.926608	AT4G00893	AT4G00893
AT4G16660	2791.75	0.11564	0.0670688	1.72419	0.0846727	0.926608	AT4G16660	AT4G16660
AT5G02180	52.3271	0.39701	0.230483	1.72252	0.084976	0.926608	AT5G02180	AT5G02180	AVT1D
AT5G08080	861.897	0.139304	0.0808676	1.72261	0.0849585	0.926608	AT5G08080	AT5G08080	SYP132
AT1G27060	41.082	0.423087	0.246074	1.71935	0.0855505	0.926878	AT1G27060	AT1G27060
AT1G55880	308.475	0.172545	0.100236	1.72139	0.0851801	0.926878	AT1G55880	AT1G55880
AT1G69280	40.8808	0.415247	0.241536	1.71919	0.0855794	0.926878	AT1G69280	AT1G69280
AT3G51300	37.107	-0.477973	0.277816	-1.72047	0.0853474	0.926878	AT3G51300	AT3G51300	ARAC11
AT3G53110	1366.38	0.109145	0.0633837	1.72198	0.0850733	0.926878	AT3G53110	AT3G53110	RH38
AT3G54580	21782.6	0.324738	0.188848	1.71957	0.0855097	0.926878	AT3G54580	AT3G54580
AT4G18040	826.273	0.130874	0.0761345	1.71899	0.0856161	0.926878	AT4G18040	AT4G18040	EIF4E1
AT5G02060	50.255	0.388404	0.225734	1.72063	0.085318	0.926878	AT5G02060	AT5G02060
AT5G07810	158.934	-0.227621	0.132271	-1.72087	0.0852742	0.926878	AT5G07810	AT5G07810
AT5G08570	1552.51	0.127325	0.0739865	1.72093	0.0852637	0.926878	AT5G08570	AT5G08570
AT5G13580	991.217	-0.286143	0.166326	-1.72038	0.0853637	0.926878	AT5G13580	AT5G13580	ABCG6
AT5G47800	26.1518	-0.574835	0.334384	-1.71909	0.0855987	0.926878	AT5G47800	AT5G47800
AT5G51110	62.6461	-0.454179	0.263792	-1.72173	0.0851181	0.926878	AT5G51110	AT5G51110	ATP1
AT5G56010	4937.64	0.221601	0.128898	1.71919	0.0855792	0.926878	AT5G56010	AT5G56010	HSP90-3
AT1G21070	147.758	0.24633	0.143493	1.71666	0.0860408	0.928565	AT1G21070	AT1G21070	URGT2
AT1G75280	985.628	0.149966	0.0873219	1.71739	0.0859071	0.928565	AT1G75280	AT1G75280
AT1G75950	2733.07	-0.122896	0.0716075	-1.71625	0.086116	0.928565	AT1G75950	AT1G75950	SKP1A
AT1G78206	13.0695	0.777856	0.453241	1.71621	0.0861242	0.928565	AT1G78206	AT1G78206	MIR775A
AT3G11370	86.0043	0.34568	0.201396	1.71642	0.0860848	0.928565	AT3G11370	AT3G11370
AT4G27130	1480.18	-0.112241	0.0653879	-1.71655	0.086062	0.928565	AT4G27130	AT4G27130
AT5G17770	2994.32	0.106797	0.0622132	1.71663	0.0860477	0.928565	AT5G17770	AT5G17770	CBR1
AT5G58710	1784.1	0.112184	0.0653572	1.71648	0.0860746	0.928565	AT5G58710	AT5G58710	CYP20-1
AT1G14340	222.569	0.235059	0.137159	1.71377	0.0865706	0.928657	AT1G14340	AT1G14340
AT1G21370	504.047	-0.150607	0.0878455	-1.71445	0.0864463	0.928657	AT1G21370	AT1G21370
AT2G22600	52.5059	0.421305	0.245837	1.71376	0.086573	0.928657	AT2G22600	AT2G22600
AT2G35040	874.201	0.140975	0.0821984	1.71506	0.0863349	0.928657	AT2G35040	AT2G35040
AT3G20390	2727.79	-0.11625	0.0678273	-1.71392	0.0865439	0.928657	AT3G20390	AT3G20390
AT3G53650	136.024	-0.269698	0.157198	-1.71566	0.086225	0.928657	AT3G53650	AT3G53650
AT5G05440	566.538	-0.280361	0.163422	-1.71556	0.0862426	0.928657	AT5G05440	AT5G05440	PYL5
AT5G12130	204.157	-0.202733	0.118287	-1.71391	0.086545	0.928657	AT5G12130	AT5G12130	TERC
AT5G38890	194.326	0.22738	0.132676	1.71379	0.086567	0.928657	AT5G38890	AT5G38890
AT5G45140	600.18	0.166732	0.0972359	1.71471	0.0863977	0.928657	AT5G45140	AT5G45140	NRPC2
AT1G10385	17.132	0.820511	0.478998	1.71297	0.0867178	0.928803	AT1G10385	AT1G10385	EXO84A
AT1G30720	867.868	-0.288335	0.16855	-1.71068	0.0871397	0.928803	AT1G30720	AT1G30720
AT2G21290	297.256	-0.210183	0.122811	-1.71144	0.0870008	0.928803	AT2G21290	AT2G21290
AT2G39518	169.084	-0.31696	0.185152	-1.71189	0.0869176	0.928803	AT2G39518	AT2G39518
AT3G54050	13.3174	-0.784404	0.458524	-1.71071	0.0871338	0.928803	AT3G54050	AT3G54050	CFBP1
AT3G55560	197.858	-0.2067	0.120767	-1.71156	0.0869773	0.928803	AT3G55560	AT3G55560	AHL15
AT3G57940	466.911	0.178116	0.104193	1.70947	0.0873637	0.928803	AT3G57940	AT3G57940
AT3G59850	187.5	-0.300741	0.175828	-1.71043	0.0871868	0.928803	AT3G59850	AT3G59850
AT3G63110	100.58	-0.37783	0.22072	-1.71181	0.0869316	0.928803	AT3G63110	AT3G63110	IPT3
AT4G02590	580.635	-0.149433	0.0873749	-1.71025	0.0872196	0.928803	AT4G02590	AT4G02590	UNE12
AT4G11211	94.5522	0.305216	0.178553	1.70939	0.0873791	0.928803	AT4G11211	AT4G11211
AT4G28910	849.353	-0.113459	0.0663739	-1.70939	0.0873795	0.928803	AT4G28910	AT4G28910	AFPH2
AT4G37950	65.1109	-0.436343	0.25524	-1.70954	0.087351	0.928803	AT4G37950	AT4G37950
AT5G12140	2090.63	0.122544	0.0715961	1.7116	0.0869701	0.928803	AT5G12140	AT5G12140	CYS1
AT5G38040	28.3868	0.502149	0.293265	1.71227	0.0868467	0.928803	AT5G38040	AT5G38040	UGT76E7
AT5G42350	116.703	-0.254147	0.148516	-1.71124	0.0870368	0.928803	AT5G42350	AT5G42350
AT5G59940	126.933	0.286822	0.167709	1.71024	0.0872217	0.928803	AT5G59940	AT5G59940
AT5G67520	72.8232	-0.363931	0.212688	-1.7111	0.0870619	0.928803	AT5G67520	AT5G67520	APK4
AT1G71930	29.7596	-0.494206	0.289178	-1.709	0.0874505	0.92909	AT1G71930	AT1G71930	NAC030
AT4G23190	262.655	0.244183	0.142904	1.70872	0.0875022	0.929172	AT4G23190	AT4G23190	CRK11
AT1G08310	122.949	0.316863	0.185829	1.70513	0.0881707	0.929477	AT1G08310	AT1G08310
AT1G65390	4.01097	-1.8854	1.1064	-1.70408	0.0883664	0.929477	AT1G65390	AT1G65390	PP2A5
AT1G67560	569.649	0.181323	0.106182	1.70766	0.0876995	0.929477	AT1G67560	AT1G67560	LOX6
AT2G24760	12.4096	0.821705	0.481824	1.7054	0.0881189	0.929477	AT2G24760	NA	NA
AT2G35510	644.346	-0.11872	0.0696354	-1.70488	0.0882171	0.929477	AT2G35510	AT2G35510	SRO1
AT2G40430	1033.25	0.120497	0.0705971	1.70683	0.0878546	0.929477	AT2G40430	AT2G40430
AT2G46080	278.247	0.169931	0.0996355	1.70553	0.088096	0.929477	AT2G46080	AT2G46080
AT3G10740	2380.62	-0.244487	0.143142	-1.708	0.0876367	0.929477	AT3G10740	AT3G10740	ASD1
AT3G19180	271.421	0.170155	0.0997203	1.70632	0.0879486	0.929477	AT3G19180	AT3G19180	CDP1
AT3G20960	324.543	-0.160245	0.094013	-1.70449	0.0882887	0.929477	AT3G20960	AT3G20960	CYP705A33
AT3G24840	442.086	0.200337	0.117564	1.70407	0.0883684	0.929477	AT3G24840	AT3G24840
AT3G25545	271.812	0.180437	0.105792	1.70558	0.0880867	0.929477	AT3G25545	AT3G25545
AT3G46100	174.575	-0.230787	0.135418	-1.70426	0.0883332	0.929477	AT3G46100	AT3G46100	ATHRS1
[truncated: 20,397 more rows]

## Sheet: fnrl-2isx_vs_fnrl-2Mock
	baseMean	log2FoldChange	lfcSE	stat	pvalue	padj	ensembl	entrez	external_gene_name
AT1G01010	217.836	0.0282535	0.136635	0.206781	0.836181	0.992969	AT1G01010	AT1G01010	NAC001
AT1G01020	204.985	0.0892105	0.124434	0.716931	0.473417	0.973269	AT1G01020	AT1G01020	ARV1
AT1G01030	7.54855	0.821457	0.576871	1.42399	0.15445	NA	AT1G01030	AT1G01030	NGA3
AT1G01040	465.429	0.0960081	0.0835215	1.1495	0.250349	0.913715	AT1G01040	AT1G01040	DCL1
AT1G01046	2.55607	-0.697431	1.10891	-0.628937	0.529391	NA	AT1G01046	AT1G01046	MIR838A
AT1G01050	1048.08	-0.0835345	0.0685374	-1.21882	0.222914	0.896167	AT1G01050	AT1G01050	PPA1
AT1G01060	12.0742	-0.595025	0.482275	-1.23379	0.217283	NA	AT1G01060	AT1G01060	LHY
AT1G01070	224.688	0.0222271	0.166526	0.133475	0.893818	0.994371	AT1G01070	AT1G01070
AT1G01080	77.4041	-0.00945613	0.197116	-0.0479725	0.961738	0.998215	AT1G01080	AT1G01080
AT1G01090	2757.68	-0.0723133	0.0598688	-1.20786	0.2271	0.896954	AT1G01090	AT1G01090	PDH-E1 ALPHA
AT1G01100	2752.81	-0.399336	0.115201	-3.46644	0.000527399	0.0803085	AT1G01100	AT1G01100	RPP1A
AT1G01110	141.617	0.0445988	0.169025	0.263859	0.791888	0.990643	AT1G01110	AT1G01110	IQD18
AT1G01120	668.502	-0.253103	0.132762	-1.90644	0.0565929	0.664856	AT1G01120	AT1G01120	KCS1
AT1G01130	21.8747	0.211148	0.348682	0.605561	0.544806	NA	AT1G01130	AT1G01130
AT1G01140	83.2551	0.0136088	0.222294	0.0612198	0.951184	0.998215	AT1G01140	AT1G01140	CIPK9
AT1G01160	327.787	-0.0377485	0.102068	-0.369837	0.711504	0.990643	AT1G01160	AT1G01160	GIF2
AT1G01170	60.7317	0.244858	0.207091	1.18237	0.23706	0.902579	AT1G01170	AT1G01170
AT1G01180	161.034	-0.156295	0.180054	-0.868044	0.38537	0.951624	AT1G01180	AT1G01180
AT1G01190	39.9605	0.0619169	0.372065	0.166414	0.867831	0.994371	AT1G01190	AT1G01190	CYP78A8
AT1G01200	64.1803	-0.0349737	0.204077	-0.171375	0.863929	0.994371	AT1G01200	AT1G01200	RABA3
AT1G01210	118.128	0.0934302	0.174446	0.535581	0.592248	0.980109	AT1G01210	AT1G01210
AT1G01220	389.482	0.0411366	0.0920159	0.44706	0.654832	0.986636	AT1G01220	AT1G01220	FKGP
AT1G01225	64.9561	0.0345916	0.20851	0.165899	0.868236	0.994371	AT1G01225	AT1G01225
AT1G01230	404.627	-0.187367	0.0992859	-1.88715	0.0591408	0.676183	AT1G01230	AT1G01230
AT1G01240	138.619	0.0480339	0.160645	0.299007	0.764934	0.990643	AT1G01240	AT1G01240
AT1G01260	302.415	0.0438999	0.098418	0.446056	0.655557	0.987122	AT1G01260	AT1G01260	BHLH13
AT1G01290	172.768	0.239703	0.151229	1.58504	0.112958	0.782789	AT1G01290	AT1G01290	CNX3
AT1G01300	967.527	0.0443841	0.0857025	0.517885	0.604538	0.98206	AT1G01300	AT1G01300	APF2
AT1G01310	1.54379	0.54823	1.3526	0.405316	0.685246	NA	AT1G01310	AT1G01310
AT1G01320	371.175	0.0839069	0.111311	0.753805	0.450966	0.967577	AT1G01320	AT1G01320
AT1G01340	171.24	0.0273437	0.16752	0.163227	0.87034	0.994371	AT1G01340	AT1G01340	CNGC10
AT1G01350	282.049	-0.00959756	0.102629	-0.0935169	0.925493	0.994761	AT1G01350	AT1G01350
AT1G01360	177.606	-0.0486767	0.149194	-0.326264	0.744225	0.990643	AT1G01360	AT1G01360	PYL9
AT1G01370	89.9686	0.0145834	0.177791	0.0820252	0.934627	0.995992	AT1G01370	AT1G01370	HTR12
AT1G01380	16.8457	-0.64854	0.446866	-1.45131	0.146695	NA	AT1G01380	AT1G01380	ETC1
AT1G01420	39.5473	0.076646	0.265216	0.288995	0.772585	0.990643	AT1G01420	AT1G01420	UGT72B3
AT1G01430	481.267	0.182305	0.0960803	1.89743	0.0577718	0.671532	AT1G01430	AT1G01430	TBL25
AT1G01440	278.422	0.151704	0.110278	1.37565	0.168929	0.859181	AT1G01440	AT1G01440
AT1G01448	90.2535	0.444025	0.181967	2.44014	0.0146815	0.419265	AT1G01448	AT1G01448
AT1G01453	40.406	0.470183	0.311854	1.5077	0.131631	0.810085	AT1G01453	AT1G01453
AT1G01470	1153.34	0.0504564	0.118779	0.424792	0.670989	0.989671	AT1G01470	AT1G01470	LEA14
AT1G01480	51.0595	0.0217679	0.224814	0.0968259	0.922865	0.994761	AT1G01480	AT1G01480	ACS2
AT1G01490	582.181	-0.148678	0.0820031	-1.81307	0.0698203	0.712401	AT1G01490	AT1G01490
AT1G01500	113.364	-0.110152	0.160771	-0.685149	0.49325	0.974617	AT1G01500	AT1G01500
AT1G01510	552.869	-0.194218	0.0827583	-2.34681	0.0189347	0.459441	AT1G01510	AT1G01510	AN
AT1G01520	2.54774	-0.467388	0.997349	-0.468631	0.639334	NA	AT1G01520	AT1G01520
AT1G01540	667.74	-0.0408011	0.0704926	-0.5788	0.562724	0.978265	AT1G01540	AT1G01540
AT1G01550	1821.54	0.0221522	0.0628019	0.352732	0.724289	0.990643	AT1G01550	AT1G01550	BPS1
AT1G01560	4.27776	-0.705344	0.895937	-0.78727	0.431124	NA	AT1G01560	AT1G01560	MPK11
AT1G01570	48.3236	-0.43196	0.234556	-1.8416	0.065533	0.694987	AT1G01570	AT1G01570
AT1G01580	205.016	0.304033	0.358438	0.848214	0.396319	0.954685	AT1G01580	AT1G01580	FRO2
AT1G01600	71.211	-0.447162	0.199155	-2.2453	0.0247491	0.504103	AT1G01600	AT1G01600	CYP86A4
AT1G01610	791.44	-0.385362	0.12648	-3.04683	0.00231269	0.18463	AT1G01610	AT1G01610	GPAT4
AT1G01620	5195.24	0.0710554	0.11193	0.634821	0.525545	0.977446	AT1G01620	AT1G01620	PIP1-3
AT1G01630	817.523	0.119552	0.0737329	1.62142	0.104928	0.772025	AT1G01630	AT1G01630
AT1G01640	226.389	0.0738649	0.148858	0.496209	0.619747	0.98442	AT1G01640	AT1G01640
AT1G01650	599.404	-0.0190794	0.0773805	-0.246566	0.805244	0.990643	AT1G01650	AT1G01650	SPPL4
AT1G01660	52.2202	0.190781	0.269861	0.706959	0.479592	0.973269	AT1G01660	AT1G01660
AT1G01670	12.1746	-0.814792	0.537648	-1.51547	0.129652	NA	AT1G01670	AT1G01670	PUB56
AT1G01680	0.857148	1.3011	2.27105	0.572907	0.566707	NA	AT1G01680	AT1G01680	PUB54
AT1G01690	102.005	0.00929673	0.156901	0.0592524	0.952751	0.998215	AT1G01690	AT1G01690	ATPRD3
AT1G01695	2.33212	0.848343	1.17629	0.721201	0.470786	NA	AT1G01695	AT1G01695
AT1G01700	9.94741	0.600025	0.518117	1.15809	0.246828	NA	AT1G01700	AT1G01700	ATROPGEF2
AT1G01710	372.221	0.113656	0.0905478	1.25521	0.209403	0.88344	AT1G01710	AT1G01710
AT1G01720	503.176	-0.0528993	0.105602	-0.500932	0.616419	0.98386	AT1G01720	AT1G01720	NAC002
AT1G01725	49.0941	-0.0467683	0.247566	-0.188913	0.850161	0.994158	AT1G01725	AT1G01725
AT1G01730	287.224	-0.0189773	0.1074	-0.176697	0.859747	0.994301	AT1G01730	AT1G01730
AT1G01740	73.8253	0.0624491	0.195789	0.31896	0.749756	0.990643	AT1G01740	AT1G01740	BSK4
AT1G01750	491.042	0.0621491	0.142595	0.435845	0.662949	0.98946	AT1G01750	AT1G01750	ADF11
AT1G01760	52.7114	0.103664	0.23534	0.440488	0.659584	0.988461	AT1G01760	AT1G01760
AT1G01770	195.288	0.242537	0.144481	1.67868	0.0932144	0.753648	AT1G01770	AT1G01770
AT1G01780	314.538	0.106281	0.145806	0.728922	0.46605	0.970455	AT1G01780	AT1G01780	PLIM2B
AT1G01790	230.344	-0.0563793	0.122934	-0.458615	0.646511	0.986402	AT1G01790	AT1G01790	KEA1
AT1G01800	784.883	-0.0752756	0.0745643	-1.00954	0.312716	0.936056	AT1G01800	AT1G01800
AT1G01810	9.70286	0.346209	0.517332	0.669221	0.503354	NA	AT1G01810	AT1G01810
AT1G01820	684.524	0.000407447	0.0852974	0.00477678	0.996189	0.999335	AT1G01820	AT1G01820	PEX11C
AT1G01830	260.391	0.0228801	0.125813	0.181858	0.855694	0.994158	AT1G01830	AT1G01830
AT1G01840	8.71386	0.625766	0.572833	1.09241	0.274655	NA	AT1G01840	AT1G01840
AT1G01860	51.0215	0.284067	0.229455	1.23801	0.215714	0.889753	AT1G01860	AT1G01860	PFC1
AT1G01880	19.4878	-0.338075	0.369156	-0.915805	0.359769	NA	AT1G01880	AT1G01880	GEN1
AT1G01900	53.5935	-0.597428	0.285023	-2.09607	0.0360758	0.569052	AT1G01900	AT1G01900	SBTI1.1
AT1G01910	729.167	-0.0873611	0.0732315	-1.19294	0.232891	0.898238	AT1G01910	AT1G01910
AT1G01920	408.571	0.153828	0.0999235	1.53946	0.123693	0.798709	AT1G01920	AT1G01920
AT1G01930	205.11	0.0276137	0.116469	0.237091	0.812586	0.991077	AT1G01930	AT1G01930
AT1G01940	235.438	0.0775923	0.140302	0.553039	0.580237	0.980028	AT1G01940	AT1G01940	CYP18-1
AT1G01950	358.115	-0.109593	0.107039	-1.02386	0.305901	0.931247	AT1G01950	AT1G01950	ARK2
AT1G01960	1971.35	0.0042347	0.0587593	0.0720686	0.942547	0.997015	AT1G01960	AT1G01960	BIG3
AT1G01970	60.7511	0.0578914	0.225917	0.256251	0.797757	0.990643	AT1G01970	AT1G01970
AT1G01990	152.464	0.0984355	0.131396	0.74915	0.453767	0.969747	AT1G01990	AT1G01990
AT1G02000	217.33	-0.139238	0.119791	-1.16234	0.245097	0.909071	AT1G02000	AT1G02000	GAE2
AT1G02010	107.289	-0.204086	0.159586	-1.27885	0.200951	0.876859	AT1G02010	AT1G02010	SEC1A
AT1G02020	91.9701	0.107211	0.179513	0.597231	0.550353	0.978265	AT1G02020	AT1G02020
AT1G02030	15.7784	-0.213622	0.45263	-0.471958	0.636957	NA	AT1G02030	AT1G02030	ZAT1
AT1G02040	1.2047	1.03777	1.69962	0.610585	0.541474	NA	AT1G02040	AT1G02040
AT1G02050	118.741	0.139973	0.156899	0.892122	0.372328	0.949689	AT1G02050	AT1G02050	PKSA
AT1G02060	119.075	0.328085	0.14913	2.19999	0.0278073	0.518657	AT1G02060	AT1G02060
AT1G02070	2.27386	-0.575919	1.05419	-0.546313	0.584851	NA	AT1G02070	AT1G02070
AT1G02080	2125.24	-0.0139485	0.0695369	-0.200591	0.841019	0.992969	AT1G02080	AT1G02080
AT1G02090	652.668	-0.113554	0.0789108	-1.43901	0.150147	0.836796	AT1G02090	AT1G02090	CSN7
AT1G02100	583.716	0.0912687	0.0838826	1.08805	0.276572	0.925224	AT1G02100	AT1G02100	LCMT1
AT1G02110	247.076	-0.10643	0.133972	-0.794417	0.426952	0.961473	AT1G02110	AT1G02110
AT1G02120	804.304	0.0369805	0.0789336	0.468502	0.639426	0.985832	AT1G02120	AT1G02120	VAD1
AT1G02130	625.5	0.0180959	0.0880436	0.205533	0.837156	0.992969	AT1G02130	AT1G02130	RABD2A
AT1G02140	1228.64	0.0508483	0.0710143	0.716029	0.473974	0.973269	AT1G02140	AT1G02140	MEE63
AT1G02145	364.384	0.1233	0.0962334	1.28126	0.200101	0.876859	AT1G02145	AT1G02145	ALG12
AT1G02150	317.89	0.00635383	0.105662	0.0601336	0.952049	0.998215	AT1G02150	AT1G02150
AT1G02160	152.371	-0.0700188	0.147713	-0.47402	0.635486	0.985832	AT1G02160	AT1G02160
AT1G02170	428.622	-0.0740812	0.122272	-0.605874	0.544598	0.977502	AT1G02170	AT1G02170	AMC1
AT1G02180	26.0192	0.248081	0.310974	0.797755	0.425013	NA	AT1G02180	AT1G02180
AT1G02205	79.278	-0.22538	0.202384	-1.11362	0.265441	0.920141	AT1G02205	AT1G02205	CER1
AT1G02220	479.056	0.159921	0.17947	0.891071	0.372891	0.949689	AT1G02220	AT1G02220	NAC003
AT1G02230	51.6264	0.180822	0.27384	0.660322	0.509047	0.977169	AT1G02230	AT1G02230	NAC004
AT1G02250	0.629069	-1.82227	2.09161	-0.871229	0.383629	NA	AT1G02250	AT1G02250	NAC005
AT1G02260	337.691	-0.0759366	0.0925687	-0.820327	0.41203	0.955801	AT1G02260	AT1G02260
AT1G02270	233.191	-0.00778791	0.110623	-0.0704002	0.943875	0.997093	AT1G02270	AT1G02270
AT1G02280	273.889	0.0779684	0.111026	0.702253	0.482521	0.973663	AT1G02280	AT1G02280	TOC33
AT1G02290	119.934	0.0851481	0.165594	0.514198	0.607114	0.982194	AT1G02290	AT1G02290
AT1G02300	48.7352	0.218802	0.246287	0.8884	0.374326	0.949689	AT1G02300	AT1G02300	CATHB1
AT1G02305	1476.74	-0.193084	0.109254	-1.7673	0.0771778	0.7282	AT1G02305	AT1G02305	CATHB2
AT1G02310	39.8944	-0.0940225	0.270312	-0.347829	0.727969	0.990643	AT1G02310	AT1G02310	MAN1
AT1G02330	417.129	-0.0377567	0.0909967	-0.414923	0.678198	0.990058	AT1G02330	AT1G02330	CSU2
AT1G02335	442.641	0.186598	0.105443	1.76966	0.0767834	0.728172	AT1G02335	AT1G02335	GL22
AT1G02340	92.9123	-0.0285752	0.222927	-0.128182	0.898005	0.994682	AT1G02340	AT1G02340	HFR1
AT1G02350	11.1454	-0.335174	0.462609	-0.724531	0.46874	NA	AT1G02350	AT1G02350
AT1G02360	1407.06	-0.0839352	0.113388	-0.74025	0.459148	0.969892	AT1G02360	AT1G02360
AT1G02370	187.148	-0.010415	0.130401	-0.0798688	0.936342	0.996257	AT1G02370	AT1G02370
AT1G02380	26.9018	0.107886	0.307351	0.351017	0.725575	NA	AT1G02380	AT1G02380
AT1G02390	22.9172	-0.334853	0.318633	-1.0509	0.293303	NA	AT1G02390	AT1G02390	GPAT2
AT1G02400	143.681	-0.326893	0.197717	-1.65334	0.0982611	0.759517	AT1G02400	AT1G02400	GA2OX6
AT1G02405	0.924835	-0.751184	1.59296	-0.471564	0.637238	NA	AT1G02405	AT1G02405
AT1G02410	328.904	0.0378054	0.100825	0.374959	0.707691	0.990643	AT1G02410	AT1G02410	COX11
AT1G02420	49.6709	0.306288	0.260959	1.1737	0.240514	0.906902	AT1G02420	AT1G02420
AT1G02430	69.5974	0.313722	0.244748	1.28182	0.199906	0.876859	AT1G02430	AT1G02430	ATARFD1B
AT1G02440	11.425	0.128932	0.553071	0.233121	0.815668	NA	AT1G02440	AT1G02440	ATARFD1A
AT1G02450	1.82439	-1.2737	1.19778	-1.06339	0.287605	NA	AT1G02450	AT1G02450	NIMIN-1
AT1G02460	73.9669	-0.324469	0.205544	-1.57859	0.114431	0.785219	AT1G02460	AT1G02460
AT1G02470	5.58791	0.54088	0.698942	0.773855	0.439017	NA	AT1G02470	AT1G02470
AT1G02475	71.0376	0.344125	0.186377	1.84639	0.0648356	0.694772	AT1G02475	AT1G02475
AT1G02490	1.15006	0.84984	1.58567	0.535951	0.591992	NA	AT1G02490	AT1G02490
AT1G02500	9566.13	-0.0355831	0.0668361	-0.532393	0.594454	0.980319	AT1G02500	AT1G02500	SAM1
AT1G02520	1095.11	-0.140962	0.12527	-1.12526	0.260477	0.918718	AT1G02520	AT1G02520	ABCB11
AT1G02530	14.6078	-0.0766561	0.408389	-0.187703	0.851109	NA	AT1G02530	AT1G02530	ABCB12
AT1G02560	806.123	-0.0342218	0.0759143	-0.450795	0.652137	0.986596	AT1G02560	AT1G02560	CLPP5
AT1G02570	71.6738	0.0953624	0.293244	0.325199	0.745031	0.990643	AT1G02570	AT1G02570
AT1G02580	21.1833	0.520748	0.338873	1.5367	0.124366	NA	AT1G02580	AT1G02580	MEA
AT1G02610	50.4656	0.248681	0.287546	0.86484	0.387127	0.952044	AT1G02610	AT1G02610
AT1G02630	0.521295	-2.81583	2.90921	-0.967902	0.333093	NA	AT1G02630	AT1G02630	ETN8
AT1G02640	412.583	0.433618	0.25576	1.69541	0.0899975	0.748118	AT1G02640	AT1G02640	BXL2
AT1G02650	9.35712	0.0923465	0.511739	0.180456	0.856795	NA	AT1G02650	AT1G02650
AT1G02660	69.8956	-0.203437	0.217757	-0.93424	0.35018	0.946883	AT1G02660	AT1G02660	PLIP2
AT1G02670	39.4095	0.365947	0.300407	1.21817	0.223159	0.896167	AT1G02670	AT1G02670
AT1G02680	117.355	-0.0217014	0.151897	-0.142869	0.886394	0.994371	AT1G02680	AT1G02680	TAF13
AT1G02690	631.222	0.0507136	0.0919468	0.551554	0.581254	0.980028	AT1G02690	AT1G02690	IMPA-6
AT1G02700	3.73998	-1.39994	0.976869	-1.43309	0.151833	NA	AT1G02700	AT1G02700
AT1G02710	8.97002	0.492234	0.573281	0.858626	0.390547	NA	AT1G02710	AT1G02710
AT1G02720	280.63	-0.0467156	0.112131	-0.416615	0.67696	0.989671	AT1G02720	AT1G02720	GATL5
AT1G02730	716.556	0.0112441	0.116164	0.0967953	0.922889	0.994761	AT1G02730	AT1G02730	CSLD5
AT1G02740	100.717	0.384412	0.174251	2.20609	0.027378	0.517586	AT1G02740	AT1G02740	MRG2
AT1G02750	122.964	-0.0628902	0.182593	-0.344428	0.730524	0.990643	AT1G02750	AT1G02750	DI19-2
AT1G02770	0.889897	-0.732975	1.50794	-0.486077	0.626912	NA	AT1G02770	AT1G02770
AT1G02780	11271.1	-0.0731218	0.0635153	-1.15125	0.249631	0.913434	AT1G02780	AT1G02780	RPL19A
AT1G02800	1.09977	-0.259144	1.71769	-0.150868	0.88008	NA	AT1G02800	AT1G02800	CEL2
AT1G02810	673.591	-0.141216	0.140281	-1.00667	0.314096	0.936309	AT1G02810	AT1G02810	PME7
AT1G02813	3.15214	1.42822	0.921957	1.54912	0.121353	NA	AT1G02813	AT1G02813
AT1G02816	413.806	-0.207029	0.0979712	-2.11317	0.0345866	0.563546	AT1G02816	AT1G02816
AT1G02820	1.89978	-0.470044	1.14539	-0.41038	0.681527	NA	AT1G02820	AT1G02820	LEA2
AT1G02840	1307.84	-0.053004	0.0761773	-0.695797	0.486556	0.974617	AT1G02840	AT1G02840	SR34
AT1G02850	594.219	-0.146527	0.108063	-1.35593	0.175121	0.861814	AT1G02850	AT1G02850	BGLU11
AT1G02860	327.534	0.0851687	0.135252	0.629703	0.528889	0.977502	AT1G02860	AT1G02860	BAH1
AT1G02870	340.423	0.0244008	0.0894613	0.272752	0.785044	0.990643	AT1G02870	AT1G02870
AT1G02880	513.28	-0.186423	0.100291	-1.85881	0.0630534	0.691275	AT1G02880	AT1G02880	TPK1
AT1G02890	1490.52	0.0641079	0.0669539	0.957492	0.338319	0.944673	AT1G02890	AT1G02890
AT1G02900	1033.88	-0.056165	0.0959443	-0.585392	0.558284	0.978265	AT1G02900	AT1G02900	RALF1
AT1G02910	161.579	0.0353892	0.138908	0.254767	0.798903	0.990643	AT1G02910	AT1G02910	LPA1
AT1G02920	1625.61	0.508865	0.320732	1.58657	0.112609	0.782234	AT1G02920	AT1G02920	GSTF7
AT1G02930	920.452	0.157277	0.242622	0.648239	0.51683	0.977212	AT1G02930	AT1G02930	GSTF6
AT1G02950	92.6841	0.241876	0.169536	1.42669	0.153668	0.841145	AT1G02950	AT1G02950	ATGSTF4
AT1G02960	282.706	0.145667	0.109545	1.32975	0.183602	0.865806	AT1G02960	AT1G02960
AT1G02965	0.72834	-0.443795	2.01901	-0.219809	0.82602	NA	AT1G02965	AT1G02965
AT1G02970	90.3435	-0.288615	0.182209	-1.58398	0.113199	0.782789	AT1G02970	AT1G02970	WEE1
AT1G02980	4.61961	0.165074	0.820927	0.201083	0.840634	NA	AT1G02980	AT1G02980	CUL2
AT1G02990	327.357	0.0348839	0.0974653	0.357911	0.72041	0.990643	AT1G02990	AT1G02990
AT1G03000	298.974	0.0185599	0.0956661	0.194007	0.84617	0.993587	AT1G03000	AT1G03000	PEX6
AT1G03010	41.8692	0.131039	0.263212	0.497847	0.618592	0.98426	AT1G03010	AT1G03010
AT1G03030	274.294	0.0388136	0.106924	0.363002	0.716604	0.990643	AT1G03030	AT1G03030
AT1G03040	435.83	0.0291593	0.10793	0.270169	0.78703	0.990643	AT1G03040	AT1G03040
AT1G03055	1.06481	-0.519149	1.61332	-0.32179	0.747612	NA	AT1G03055	AT1G03055	D27
AT1G03060	1338.74	-0.0408615	0.0705566	-0.57913	0.562501	0.978265	AT1G03060	AT1G03060	SPI
AT1G03070	65.5787	-0.477859	0.224624	-2.12737	0.033389	0.555078	AT1G03070	AT1G03070	LFG4
AT1G03080	2062.19	0.126042	0.0682557	1.84661	0.0648036	0.694772	AT1G03080	AT1G03080	NET1D
AT1G03090	636.376	0.320493	0.161882	1.97979	0.0477266	0.619786	AT1G03090	AT1G03090	MCCA
AT1G03100	68.305	-0.088956	0.194548	-0.457244	0.647496	0.986408	AT1G03100	AT1G03100
AT1G03106	1.38547	-1.66014	1.68646	-0.984396	0.324921	NA	AT1G03106	AT1G03106
AT1G03110	331.797	-0.109351	0.108521	-1.00765	0.313623	0.936056	AT1G03110	AT1G03110	TRM82
AT1G03120	2.67656	0.157854	0.937034	0.168461	0.866221	NA	AT1G03120	AT1G03120	ATRAB28
AT1G03130	16.6269	0.257502	0.398314	0.64648	0.517969	NA	AT1G03130	AT1G03130	PSAD2
AT1G03140	592.267	-0.103126	0.0844749	-1.22078	0.222168	0.89488	AT1G03140	AT1G03140
AT1G03150	254.661	-0.026014	0.123219	-0.21112	0.832793	0.992917	AT1G03150	AT1G03150	NAA20
AT1G03160	162.124	-0.107143	0.142547	-0.751637	0.452269	0.968227	AT1G03160	AT1G03160	FZL
AT1G03170	1.55494	-1.50646	1.45688	-1.03403	0.301121	NA	AT1G03170	AT1G03170	FAF2
AT1G03180	92.8108	-0.0239011	0.177653	-0.134538	0.892977	0.994371	AT1G03180	AT1G03180
AT1G03190	200.804	0.012778	0.124254	0.102838	0.918092	0.994761	AT1G03190	AT1G03190	XPD
AT1G03200	4.14966	0.516077	0.771474	0.66895	0.503527	NA	AT1G03200	AT1G03200
AT1G03210	520.192	0.0336547	0.0771487	0.436232	0.662668	0.989366	AT1G03210	AT1G03210
AT1G03220	11307.1	-0.170054	0.109711	-1.55002	0.121137	0.795263	AT1G03220	AT1G03220
AT1G03230	1336.28	-0.247764	0.120714	-2.05248	0.0401228	0.59369	AT1G03230	AT1G03230
AT1G03240	1.0888	-2.65798	1.65066	-1.61025	0.107343	NA	AT1G03240	AT1G03240
AT1G03250	235.617	-0.0695873	0.122193	-0.569486	0.569026	0.978651	AT1G03250	AT1G03250
AT1G03260	144.571	-0.0133172	0.140891	-0.0945216	0.924695	0.994761	AT1G03260	AT1G03260
AT1G03270	52.275	-0.0817232	0.250925	-0.325688	0.744661	0.990643	AT1G03270	AT1G03270	CBSDUF4
AT1G03280	552.724	0.0848536	0.0722947	1.17372	0.240508	0.906902	AT1G03280	AT1G03280
AT1G03290	410.285	0.0682526	0.111981	0.609501	0.542192	0.977502	AT1G03290	AT1G03290
AT1G03300	43.5389	0.0766387	0.262235	0.292252	0.770094	0.990643	AT1G03300	AT1G03300	DUF1
AT1G03310	116.738	0.0420977	0.156875	0.268352	0.788429	0.990643	AT1G03310	AT1G03310	ISA2
AT1G03330	424.74	0.0253476	0.093213	0.271932	0.785674	0.990643	AT1G03330	AT1G03330	LSM2
AT1G03340	16.2054	-0.179897	0.450973	-0.398908	0.689961	NA	AT1G03340	AT1G03340
AT1G03350	717.639	-0.0914886	0.0858533	-1.06564	0.286587	0.929235	AT1G03350	AT1G03350
AT1G03360	281.424	-0.0718667	0.104589	-0.687136	0.491997	0.974617	AT1G03360	AT1G03360	RRP4
AT1G03370	889.971	-0.0116602	0.0719966	-0.161955	0.871341	0.994371	AT1G03370	AT1G03370
AT1G03380	793.974	0.0876559	0.0927052	0.945534	0.344386	0.945976	AT1G03380	AT1G03380	ATG18G
AT1G03390	0.662379	1.46682	2.3494	0.62434	0.532405	NA	AT1G03390	AT1G03390
AT1G03400	7.09101	0.748628	0.779131	0.96085	0.336627	NA	AT1G03400	AT1G03400
AT1G03410	54.5645	0.416453	0.253478	1.64295	0.100392	0.764393	AT1G03410	AT1G03410	2A6
AT1G03420	1.45974	0.27504	1.39282	0.197471	0.843459	NA	AT1G03420	NA	NA
AT1G03430	181.965	0.306049	0.138454	2.21047	0.0270724	0.515298	AT1G03430	AT1G03430	AHP5
AT1G03440	63.5426	0.150498	0.241654	0.622782	0.533428	0.977502	AT1G03440	AT1G03440
AT1G03445	10.6677	-0.0541802	0.516383	-0.104923	0.916437	NA	AT1G03445	AT1G03445	BSU1
AT1G03457	242.566	0.157655	0.148714	1.06012	0.289088	0.929604	AT1G03457	AT1G03457
AT1G03470	88.3803	0.0269924	0.198861	0.135735	0.892031	0.994371	AT1G03470	AT1G03470	NET3A
AT1G03475	452.286	0.0212008	0.089173	0.237748	0.812076	0.991077	AT1G03475	AT1G03475	CPX1
AT1G03495	82.5764	0.406255	0.223876	1.81464	0.0695787	0.71218	AT1G03495	AT1G03495
AT1G03506	1.8641	1.36761	1.30502	1.04796	0.294656	NA	AT1G03506	AT1G03506
AT1G03510	21.4582	-0.323881	0.373822	-0.866405	0.386268	NA	AT1G03510	AT1G03510	PCMP-E3
AT1G03520	167.628	0.118558	0.133655	0.887047	0.375054	0.949689	AT1G03520	AT1G03520
AT1G03530	343.524	-0.0437676	0.110637	-0.395598	0.692402	0.990643	AT1G03530	AT1G03530	ATNAF1
AT1G03540	25.024	0.345276	0.310694	1.11131	0.266436	NA	AT1G03540	AT1G03540	PCMP-E4
AT1G03550	312.908	0.0246117	0.126053	0.195248	0.845199	0.993587	AT1G03550	AT1G03550	SCAMP2
AT1G03560	124.46	-0.0989508	0.1548	-0.639218	0.522681	0.977322	AT1G03560	AT1G03560
AT1G03580	1.60343	0.737945	1.19927	0.615331	0.538336	NA	AT1G03580	NA	NA
AT1G03590	436.569	-0.182966	0.0987224	-1.85334	0.0638339	0.693167	AT1G03590	AT1G03590	PPC6-6
AT1G03600	24.2465	-0.428027	0.338979	-1.2627	0.206699	NA	AT1G03600	AT1G03600	PSB27-1
AT1G03610	222.244	0.171886	0.152181	1.12949	0.258692	0.917599	AT1G03610	AT1G03610
AT1G03620	8.86997	0.40304	0.590802	0.682191	0.495118	NA	AT1G03620	AT1G03620
AT1G03630	17.213	0.212861	0.411137	0.517737	0.604642	NA	AT1G03630	AT1G03630	PORC
AT1G03650	39.5072	-0.359019	0.265647	-1.35149	0.176539	0.861814	AT1G03650	AT1G03650
AT1G03660	54.6274	-0.24978	0.31299	-0.798045	0.424845	0.960992	AT1G03660	AT1G03660
AT1G03680	120.455	-0.027868	0.145079	-0.192088	0.847673	0.993914	AT1G03680	AT1G03680	ATHM1
AT1G03687	174.19	0.0238481	0.131489	0.18137	0.856077	0.994158	AT1G03687	AT1G03687
AT1G03700	124.673	-0.324731	0.21558	-1.50631	0.131987	0.810085	AT1G03700	AT1G03700
AT1G03710	2.27791	-0.941836	1.25523	-0.75033	0.453056	NA	AT1G03710	AT1G03710
AT1G03730	220.033	-0.0442133	0.118383	-0.373478	0.708793	0.990643	AT1G03730	AT1G03730
AT1G03740	1054.94	0.117201	0.108978	1.07546	0.282171	0.92736	AT1G03740	AT1G03740
AT1G03750	124.101	0.07989	0.167237	0.477704	0.632861	0.985122	AT1G03750	AT1G03750	SWI2
AT1G03760	165.059	0.0785503	0.149189	0.526516	0.59853	0.980332	AT1G03760	AT1G03760
AT1G03770	217.891	0.245449	0.130671	1.87838	0.0603294	0.681161	AT1G03770	AT1G03770	RING1B
AT1G03780	266.386	-0.0630384	0.111666	-0.564526	0.572396	0.97886	AT1G03780	AT1G03780	TPX2
AT1G03790	1.28762	0.482731	1.31661	0.366648	0.713882	NA	AT1G03790	AT1G03790	SOM
AT1G03800	4.92028	0.20699	0.729095	0.2839	0.776487	NA	AT1G03800	AT1G03800	ERF10
AT1G03820	106.164	-0.0717512	0.257055	-0.279128	0.780147	0.990643	AT1G03820	AT1G03820
AT1G03830	261.551	0.101701	0.141513	0.71867	0.472344	0.973269	AT1G03830	AT1G03830
AT1G03840	222.964	0.0178268	0.116996	0.152371	0.878895	0.994371	AT1G03840	AT1G03840	MGP
AT1G03850	832.464	0.285088	0.248796	1.14587	0.251849	0.915019	AT1G03850	AT1G03850
AT1G03860	1661.04	0.0115393	0.064648	0.178495	0.858334	0.994301	AT1G03860	AT1G03860	PHB2
AT1G03870	4064.26	-0.105892	0.0884403	-1.19733	0.231177	0.898071	AT1G03870	AT1G03870	FLA9
AT1G03880	0.672104	-1.06749	2.08807	-0.51123	0.60919	NA	AT1G03880	AT1G03880	CRB
AT1G03900	1485.43	-0.0349692	0.0601746	-0.581128	0.561154	0.978265	AT1G03900	AT1G03900	ATNAP4
AT1G03905	131.586	-0.158503	0.172898	-0.916745	0.359276	0.946883	AT1G03905	AT1G03905	ABCI19
AT1G03910	772.963	0.000623421	0.0728914	0.00855275	0.993176	0.999226	AT1G03910	AT1G03910	CTN
AT1G03920	186.03	0.0930833	0.14911	0.624259	0.532457	0.977502	AT1G03920	AT1G03920
AT1G03930	307.432	-0.0875403	0.10851	-0.806748	0.419812	0.958902	AT1G03930	AT1G03930	CKL9
AT1G03935	5.77156	-0.428701	0.74278	-0.577157	0.563833	NA	AT1G03935	AT1G03935
AT1G03940	75.9005	0.175407	0.225274	0.778637	0.436194	0.963522	AT1G03940	AT1G03940	3AT1
AT1G03950	188.302	0.0260035	0.124121	0.209502	0.834056	0.992917	AT1G03950	AT1G03950	VPS2.3
AT1G03960	195.566	0.195511	0.121074	1.61481	0.106351	0.773775	AT1G03960	AT1G03960	B''EPSILON
AT1G03970	47.331	-0.379575	0.261058	-1.45398	0.14595	0.831816	AT1G03970	AT1G03970	GBF4
AT1G03980	59.2083	0.386833	0.249788	1.54865	0.121467	0.795341	AT1G03980	AT1G03980	ATPCS2
AT1G03990	58.3294	0.222342	0.234326	0.948858	0.342693	0.945608	AT1G03990	AT1G03990	FAO1
AT1G04000	99.1133	-0.0505124	0.163973	-0.308052	0.758042	0.990643	AT1G04000	AT1G04000
AT1G04010	227.956	-0.0784139	0.1265	-0.619875	0.53534	0.977502	AT1G04010	AT1G04010	PSAT
AT1G04020	252.748	0.140154	0.114589	1.22311	0.22129	0.894637	AT1G04020	AT1G04020	ATBARD1
AT1G04030	253.93	-0.0427164	0.103628	-0.412208	0.680187	0.990362	AT1G04030	AT1G04030
AT1G04040	3506.81	-0.103596	0.081528	-1.27069	0.20384	0.879036	AT1G04040	AT1G04040
AT1G04050	86.3704	0.175093	0.173762	1.00766	0.313618	0.936056	AT1G04050	AT1G04050	SUVR1
AT1G04070	110.293	-0.332814	0.168867	-1.97086	0.0487395	0.625105	AT1G04070	AT1G04070	TOM9-1
AT1G04080	1239.16	0.0017909	0.0761892	0.0235059	0.981247	0.99892	AT1G04080	AT1G04080	PRP39
AT1G04090	15.7523	-0.35352	0.438334	-0.806508	0.41995	NA	AT1G04090	AT1G04090
AT1G04100	54.653	-0.152816	0.248459	-0.615055	0.538519	0.977502	AT1G04100	AT1G04100	IAA10
AT1G04120	2351.75	-0.075722	0.0589545	-1.28441	0.198997	0.875871	AT1G04120	AT1G04120	ABCC5
AT1G04130	203.662	-0.00385741	0.150577	-0.0256175	0.979562	0.99892	AT1G04130	AT1G04130	TPR2
AT1G04140	1498.7	-0.0102993	0.0577448	-0.178359	0.858441	0.994301	AT1G04140	AT1G04140
AT1G04150	11.0199	-0.468882	0.490596	-0.95574	0.339204	NA	AT1G04150	AT1G04150
AT1G04160	303.485	-0.0489038	0.116872	-0.41844	0.675626	0.989671	AT1G04160	AT1G04160	XI-B
AT1G04170	1958.68	0.0235748	0.055287	0.426408	0.669811	0.989671	AT1G04170	AT1G04170	EIF2 GAMMA
AT1G04180	72.6058	0.251283	0.305626	0.822191	0.410968	0.955801	AT1G04180	AT1G04180	YUC9
AT1G04190	636.837	-0.0513391	0.0748893	-0.685533	0.493008	0.974617	AT1G04190	AT1G04190	TPR3
AT1G04200	684.066	-0.0295796	0.0852428	-0.347004	0.728588	0.990643	AT1G04200	AT1G04200
AT1G04210	939.971	0.0518413	0.0711666	0.728449	0.466339	0.970455	AT1G04210	AT1G04210
AT1G04220	697.427	-0.221766	0.140788	-1.57517	0.115216	0.785807	AT1G04220	AT1G04220	KCS2
AT1G04230	138.349	0.134341	0.141824	0.947239	0.343517	0.945976	AT1G04230	AT1G04230
AT1G04240	134.002	0.102436	0.163526	0.626421	0.531039	0.977502	AT1G04240	AT1G04240	SHY2
AT1G04250	1320.01	-0.124395	0.115837	-1.07388	0.282876	0.927399	AT1G04250	AT1G04250	IAA17
AT1G04260	177.279	-0.188472	0.134454	-1.40175	0.16099	0.853288	AT1G04260	AT1G04260	PRA1D
AT1G04270	5011.59	-0.0812979	0.0586756	-1.38555	0.165885	0.85784	AT1G04270	AT1G04270	RPS15A
AT1G04280	623.569	0.0469822	0.0890178	0.527784	0.597649	0.980332	AT1G04280	AT1G04280
AT1G04290	50.5253	-0.240178	0.246311	-0.975101	0.32951	0.941386	AT1G04290	AT1G04290
AT1G04300	986.225	0.0320407	0.0711332	0.450433	0.652398	0.986596	AT1G04300	AT1G04300	TRAF1B
AT1G04310	86.387	-0.333367	0.203312	-1.63968	0.101072	0.764393	AT1G04310	AT1G04310	ERS2
AT1G04330	19.4282	0.127271	0.418773	0.303914	0.761194	NA	AT1G04330	AT1G04330
AT1G04340	464.488	-0.00455272	0.0945795	-0.0481364	0.961608	0.998215	AT1G04340	AT1G04340
AT1G04350	22.8402	-0.529386	0.370718	-1.428	0.153292	NA	AT1G04350	AT1G04350
AT1G04360	174.445	-0.0442717	0.181091	-0.244472	0.806865	0.990643	AT1G04360	AT1G04360	ATL1
AT1G04370	1.16526	2.05194	1.77967	1.15299	0.248916	NA	AT1G04370	AT1G04370	ERF14
AT1G04380	1.56385	0.190373	1.3456	0.141478	0.887493	NA	AT1G04380	AT1G04380
AT1G04390	140.854	0.0884145	0.142744	0.619392	0.535658	0.977502	AT1G04390	AT1G04390
AT1G04400	1423.65	0.0681514	0.081389	0.837354	0.402394	0.954685	AT1G04400	AT1G04400	CRY2
AT1G04410	15664.8	-0.107623	0.0589942	-1.82429	0.0681079	0.707476	AT1G04410	AT1G04410	MDH1
AT1G04420	74.201	-0.283782	0.186749	-1.51959	0.128614	0.809271	AT1G04420	AT1G04420
AT1G04425	32.9659	-0.123236	0.333251	-0.369799	0.711532	NA	AT1G04425	AT1G04425
AT1G04430	2316.82	0.00857997	0.0590879	0.145207	0.884548	0.994371	AT1G04430	AT1G04430
AT1G04440	1738.97	0.0368958	0.0729513	0.50576	0.613025	0.98386	AT1G04440	AT1G04440	CKL13
AT1G04445	4.77165	-0.69113	0.882451	-0.783194	0.433513	NA	AT1G04445	AT1G04445
AT1G04480	1799.04	-0.0257803	0.084551	-0.304908	0.760436	0.990643	AT1G04480	AT1G04480	RPL23A
AT1G04490	20.1073	-0.79389	0.398319	-1.9931	0.0462502	NA	AT1G04490	AT1G04490
AT1G04510	897.369	-0.0182605	0.0673707	-0.271045	0.786357	0.990643	AT1G04510	AT1G04510	PRP19A
AT1G04520	342.391	-0.0924995	0.115713	-0.799389	0.424065	0.960135	AT1G04520	AT1G04520	CRRSP3
AT1G04530	381.854	0.066984	0.10348	0.647314	0.517429	0.977212	AT1G04530	AT1G04530	TPR4
AT1G04540	74.5286	-0.258419	0.187384	-1.37909	0.167866	0.85784	AT1G04540	AT1G04540
AT1G04550	147.522	-0.0554966	0.14856	-0.373563	0.708729	0.990643	AT1G04550	AT1G04550	IAA12
AT1G04555	85.1502	0.0919695	0.177249	0.518871	0.603851	0.981632	AT1G04555	AT1G04555
AT1G04570	7.8711	-0.326609	0.562035	-0.581119	0.56116	NA	AT1G04570	AT1G04570
AT1G04580	2.03783	-0.310977	1.33116	-0.233613	0.815286	NA	AT1G04580	AT1G04580	AAO4
AT1G04590	393.755	0.0811124	0.104333	0.777438	0.436901	0.963975	AT1G04590	AT1G04590
AT1G04600	34.7933	0.0567121	0.282954	0.200429	0.841145	NA	AT1G04600	AT1G04600	XI-A
AT1G04610	152.107	-0.431642	0.162428	-2.65745	0.00787352	0.318766	AT1G04610	AT1G04610	YUC3
AT1G04620	71.5573	0.176186	0.199983	0.881006	0.378315	0.949689	AT1G04620	AT1G04620	HCAR
AT1G04630	461.511	-0.214823	0.108007	-1.98898	0.0467036	0.619417	AT1G04630	AT1G04630	MEE4
AT1G04635	58.13	-0.187728	0.238504	-0.787108	0.431219	0.963052	AT1G04635	AT1G04635	EMB1687
AT1G04640	72.6933	0.240701	0.205179	1.17313	0.240745	0.906902	AT1G04640	AT1G04640	LIP2
AT1G04650	75.806	-0.0491158	0.192949	-0.254553	0.799068	0.990643	AT1G04650	AT1G04650
AT1G04660	2.82358	-1.14146	1.0664	-1.07039	0.284445	NA	AT1G04660	AT1G04660
AT1G04670	0.837941	-2.06001	2.06551	-0.997337	0.318601	NA	AT1G04670	AT1G04670
AT1G04680	995.451	-0.17696	0.0787153	-2.2481	0.0245696	0.504103	AT1G04680	AT1G04680
AT1G04690	1512.41	-0.112712	0.0611408	-1.84348	0.0652583	0.694987	AT1G04690	AT1G04690	KAB1
AT1G04700	180.371	0.188221	0.153682	1.22474	0.220674	0.894637	AT1G04700	AT1G04700
AT1G04710	200.77	0.194226	0.134588	1.44311	0.148988	0.836796	AT1G04710	AT1G04710	KAT1
AT1G04730	155.167	-0.177926	0.128877	-1.38059	0.167406	0.85784	AT1G04730	AT1G04730	CTF18
AT1G04750	1304.44	-0.142551	0.0594595	-2.39744	0.01651	0.434132	AT1G04750	AT1G04750	VAMP721
AT1G04760	35.0078	0.0527828	0.269343	0.195969	0.844634	NA	AT1G04760	AT1G04760	VAMP726
AT1G04770	255.818	-0.147798	0.166387	-0.888279	0.374391	0.949689	AT1G04770	AT1G04770
AT1G04778	13.1813	-0.755218	0.448176	-1.68509	0.0919708	NA	AT1G04778	AT1G04778
AT1G04780	780.15	-0.0245666	0.0752008	-0.32668	0.74391	0.990643	AT1G04780	AT1G04780
AT1G04790	294.94	0.0710829	0.10446	0.680482	0.496199	0.974708	AT1G04790	AT1G04790
AT1G04800	0.796073	1.08348	1.71632	0.631284	0.527855	NA	AT1G04800	AT1G04800
AT1G04810	1153.19	-0.0885369	0.0677644	-1.30654	0.191369	0.871307	AT1G04810	AT1G04810	RPN2B
AT1G04820	8548.2	-0.0779789	0.0530236	-1.47065	0.141387	0.824845	AT1G04820	AT1G04820	TUBA4
AT1G04830	307.454	-0.0416597	0.0983335	-0.423658	0.671815	0.989671	AT1G04830	AT1G04830
AT1G04840	28.6497	0.244455	0.295033	0.828569	0.407348	NA	AT1G04840	AT1G04840	PCMP-H64
AT1G04850	2104.58	-0.0646996	0.058466	-1.10662	0.268459	0.920611	AT1G04850	AT1G04850
AT1G04860	575.794	-0.0445549	0.0866406	-0.51425	0.607077	0.982194	AT1G04860	AT1G04860	UBP2
AT1G04870	641.914	-0.0957969	0.0750664	-1.27616	0.201898	0.877477	AT1G04870	AT1G04870	PRMT10
AT1G04880	9.49188	0.0832756	0.512696	0.162427	0.87097	NA	AT1G04880	AT1G04880	HMGB15
AT1G04900	347.664	0.0738108	0.0968173	0.762372	0.445838	0.967141	AT1G04900	AT1G04900
AT1G04910	602.847	0.0201909	0.0768117	0.262862	0.792657	0.990643	AT1G04910	AT1G04910	OFUT1
AT1G04920	3.07604	-0.439855	0.954234	-0.460951	0.644834	NA	AT1G04920	AT1G04920	SPS3
AT1G04930	76.2845	0.00120489	0.201053	0.00599288	0.995218	0.999242	AT1G04930	AT1G04930
AT1G04940	221.552	0.0820378	0.115413	0.710821	0.477195	0.973269	AT1G04940	AT1G04940	TIC20-I
AT1G04945	146.145	-0.0477072	0.15362	-0.310554	0.756139	0.990643	AT1G04945	AT1G04945
AT1G04950	299.88	-0.000263488	0.0997487	-0.00264152	0.997892	0.99964	AT1G04950	AT1G04950	TAF6
AT1G04960	425.23	-0.00657303	0.0919217	-0.0715068	0.942994	0.997048	AT1G04960	AT1G04960
AT1G04970	769.343	0.131233	0.0744188	1.76344	0.0778264	0.728415	AT1G04970	AT1G04970
AT1G04980	832.444	0.00528206	0.0949357	0.0556383	0.95563	0.998215	AT1G04980	AT1G04980	PDIL2-2
AT1G04985	290.115	-0.0570743	0.106565	-0.535582	0.592247	0.980109	AT1G04985	AT1G04985
AT1G04990	644.948	-0.14736	0.0816598	-1.80456	0.0711433	0.716193	AT1G04990	AT1G04990
AT1G05000	539.002	-0.179589	0.138523	-1.29645	0.194819	0.872751	AT1G05000	AT1G05000
AT1G05010	493.466	0.138117	0.131563	1.04982	0.293801	0.930161	AT1G05010	AT1G05010	ACO4
AT1G05020	21.3377	0.376605	0.372145	1.01198	0.311545	NA	AT1G05020	AT1G05020	AP180
AT1G05030	126.274	0.155871	0.143503	1.08619	0.277395	0.925224	AT1G05030	AT1G05030
AT1G05055	192.122	0.203518	0.129956	1.56605	0.117337	0.785807	AT1G05055	AT1G05055	GTF2H2
AT1G05060	166.319	0.214201	0.142498	1.50318	0.132792	0.810661	AT1G05060	AT1G05060
AT1G05061	8.65923	0.656551	0.563253	1.16564	0.243759	NA	AT1G05061	NA	NA
AT1G05065	5.02152	-0.0789644	0.657963	-0.120013	0.904473	NA	AT1G05065	AT1G05065	CLE20
AT1G05070	184.576	-0.221077	0.144493	-1.53001	0.126013	0.804392	AT1G05070	AT1G05070
AT1G05090	20.95	0.0290789	0.360303	0.0807066	0.935675	NA	AT1G05090	AT1G05090
AT1G05100	16.7475	-0.641962	0.419911	-1.5288	0.126313	NA	AT1G05100	AT1G05100	MAPKKK18
AT1G05120	503.268	0.114227	0.0886825	1.28805	0.19773	0.875276	AT1G05120	AT1G05120
AT1G05135	12.5123	1.11129	0.641021	1.73363	0.0829835	NA	AT1G05135	NA	NA
AT1G05140	97.2239	-0.144112	0.195977	-0.735349	0.462127	0.969892	AT1G05140	AT1G05140	ARASP2
AT1G05150	683.692	-0.0422052	0.0789392	-0.534655	0.592888	0.980109	AT1G05150	AT1G05150
AT1G05160	108.489	0.286646	0.173777	1.64951	0.0990442	0.762404	AT1G05160	AT1G05160	KAO1
AT1G05170	285.947	-0.290264	0.108249	-2.68146	0.00733015	0.313358	AT1G05170	AT1G05170	B3GALT2
AT1G05180	674.591	-0.109858	0.0699798	-1.56986	0.116448	0.785807	AT1G05180	AT1G05180	AXR1
AT1G05190	185.883	0.0700054	0.159557	0.438747	0.660845	0.988582	AT1G05190	AT1G05190	RPL6
AT1G05200	215.647	0.183735	0.142917	1.28561	0.198581	0.87575	AT1G05200	AT1G05200	GLR3.4
AT1G05205	474.995	-0.0287831	0.112021	-0.256943	0.797223	0.990643	AT1G05205	AT1G05205
AT1G05210	189.483	0.0800355	0.123733	0.646839	0.517736	0.977212	AT1G05210	AT1G05210
AT1G05220	54.1327	-0.105441	0.245907	-0.428784	0.668081	0.989671	AT1G05220	AT1G05220
AT1G05230	35.1793	0.126743	0.264386	0.479385	0.631664	NA	AT1G05230	AT1G05230	HDG2
AT1G05240	2.80146	-0.101506	1.01614	-0.0998932	0.920429	NA	AT1G05240	AT1G05240	PER2
AT1G05250	34.2167	0.467425	1.33959	0.348932	NA	NA	AT1G05250	AT1G05250	PER2
AT1G05260	4013.73	-0.210626	0.0728683	-2.8905	0.00384629	0.235797	AT1G05260	AT1G05260	PER3
AT1G05270	507.713	-0.0125243	0.0821045	-0.152541	0.87876	0.994371	AT1G05270	AT1G05270
AT1G05280	183.016	-0.406055	0.162404	-2.50028	0.0124097	0.390205	AT1G05280	AT1G05280
AT1G05300	311.414	-0.0542661	0.145809	-0.372173	0.709764	0.990643	AT1G05300	AT1G05300	ZIP5
AT1G05310	130.244	0.155933	0.165398	0.942777	0.345795	0.946571	AT1G05310	AT1G05310	PME8
AT1G05320	749.015	0.118038	0.101792	1.1596	0.246211	0.909582	AT1G05320	AT1G05320
AT1G05330	0.731726	1.11211	1.83843	0.604923	0.54523	NA	AT1G05330	AT1G05330
AT1G05340	334.119	0.166385	0.133655	1.24489	0.213174	0.887342	AT1G05340	AT1G05340
AT1G05350	623.696	-0.0632833	0.0810827	-0.780478	0.435109	0.963522	AT1G05350	AT1G05350
AT1G05360	395.276	-0.0329109	0.0952565	-0.345497	0.729721	0.990643	AT1G05360	AT1G05360	KMS2
AT1G05370	11.1561	0.34653	0.513032	0.675456	0.499386	NA	AT1G05370	AT1G05370
AT1G05380	690.099	0.0622079	0.0718124	0.866257	0.386349	0.95167	AT1G05380	AT1G05380
AT1G05385	46.4892	0.392675	0.279405	1.4054	0.159902	0.851355	AT1G05385	AT1G05385	PSB27-2
AT1G05400	18.7279	0.0248176	0.422768	0.0587028	0.953189	NA	AT1G05400	AT1G05400
AT1G05410	225.729	-0.188324	0.114066	-1.65101	0.098736	0.760686	AT1G05410	AT1G05410
AT1G05420	16.4714	-0.294369	0.437551	-0.672765	0.501097	NA	AT1G05420	AT1G05420	ATOFP12
AT1G05430	243.217	0.00323159	0.109836	0.029422	0.976528	0.99892	AT1G05430	AT1G05430
AT1G05440	40.184	0.104286	0.265986	0.392074	0.695004	0.990643	AT1G05440	AT1G05440
AT1G05450	28.4168	-0.308529	0.34483	-0.894726	0.370934	NA	AT1G05450	AT1G05450
AT1G05460	164.089	0.119912	0.140609	0.852807	0.393766	0.954685	AT1G05460	AT1G05460	SDE3
AT1G05470	257.845	0.0955709	0.135173	0.707028	0.479549	0.973269	AT1G05470	AT1G05470	IP5P6
AT1G05490	33.9145	0.171288	0.272434	0.628731	0.529525	NA	AT1G05490	AT1G05490	CLSY3
AT1G05500	993.06	-0.0471809	0.0627562	-0.751812	0.452164	0.968227	AT1G05500	AT1G05500	SYT5
AT1G05510	2.68152	-0.49936	1.2606	-0.396128	0.692011	NA	AT1G05510	AT1G05510	OBAP1A
AT1G05520	1212.54	-0.0117218	0.0675409	-0.173551	0.862219	0.994371	AT1G05520	AT1G05520
AT1G05530	65.8267	-0.562234	0.279203	-2.01371	0.0440402	0.611868	AT1G05530	AT1G05530	UGT75B2
AT1G05540	6.27818	-0.55937	0.637864	-0.876942	0.380518	NA	AT1G05540	AT1G05540
AT1G05560	279.944	-0.378189	0.311638	-1.21355	0.224918	0.896728	AT1G05560	AT1G05560	UGT1
AT1G05570	2392.56	-0.0133578	0.103562	-0.128984	0.897371	0.994682	AT1G05570	AT1G05570	CALS1
AT1G05575	74.5864	0.239933	0.189356	1.2671	0.20512	0.879036	AT1G05575	AT1G05575
AT1G05577	14.9605	0.458179	0.388236	1.18016	0.237938	NA	AT1G05577	AT1G05577
AT1G05590	251.653	0.0954003	0.114899	0.830299	0.40637	0.954685	AT1G05590	AT1G05590	HEXO2
AT1G05600	64.9923	-0.0364932	0.193185	-0.188903	0.850169	0.994158	AT1G05600	AT1G05600
AT1G05610	14.0893	-0.410581	0.443622	-0.925521	0.354695	NA	AT1G05610	AT1G05610	APS2
AT1G05620	976.908	-0.00957095	0.0770713	-0.124183	0.90117	0.994682	AT1G05620	AT1G05620	URH2
AT1G05630	234.347	0.147129	0.117665	1.25041	0.21115	0.88558	AT1G05630	AT1G05630	AT5PTASE13
AT1G05640	81.6089	0.129159	0.212916	0.606618	0.544105	0.977502	AT1G05640	AT1G05640
AT1G05650	286.617	-0.742091	0.185587	-3.99862	6.37131e-05	0.0231999	AT1G05650	AT1G05650
AT1G05660	592.115	-0.558675	0.134602	-4.15055	3.31671e-05	0.0170041	AT1G05660	AT1G05660
AT1G05670	132.117	-0.00620964	0.146723	-0.0423222	0.966242	0.998215	AT1G05670	AT1G05670
AT1G05680	795.444	-0.269296	0.22088	-1.2192	0.22277	0.896108	AT1G05680	AT1G05680	UGT74E2
AT1G05690	8.9239	0.752067	0.504313	1.49127	0.135891	NA	AT1G05690	AT1G05690	BT3
AT1G05700	257.308	0.283122	0.303234	0.933673	0.350473	0.946883	AT1G05700	AT1G05700
AT1G05710	222.735	0.13448	0.129419	1.0391	0.298757	0.931031	AT1G05710	AT1G05710
AT1G05720	356.485	0.0390002	0.0976607	0.399343	0.68964	0.990643	AT1G05720	AT1G05720
AT1G05730	54.36	0.164557	0.215081	0.765095	0.444215	0.967141	AT1G05730	AT1G05730
AT1G05740	1.00818	0.583364	1.40902	0.414022	0.678858	NA	AT1G05740	AT1G05740
AT1G05750	56.5495	0.0972846	0.202989	0.47926	0.631754	0.985122	AT1G05750	AT1G05750	PDE247
AT1G05770	17.4593	-0.349659	0.397986	-0.878569	0.379635	NA	AT1G05770	AT1G05770	JAL2
AT1G05780	103.727	0.0173259	0.157693	0.109871	0.912511	0.994761	AT1G05780	AT1G05780
AT1G05785	141.512	-0.0671255	0.142601	-0.470721	0.63784	0.985832	AT1G05785	AT1G05785
AT1G05790	270.793	0.125747	0.112698	1.11578	0.264515	0.920141	AT1G05790	AT1G05790
AT1G05805	307.673	-0.0621494	0.0974582	-0.637704	0.523667	0.977322	AT1G05805	AT1G05805	BHLH128
AT1G05810	258.244	0.0275688	0.120581	0.228633	0.819154	0.991886	AT1G05810	AT1G05810	ARA
AT1G05820	45.5495	0.346596	0.259185	1.33725	0.181141	0.864857	AT1G05820	AT1G05820	SPPL5
AT1G05830	539.724	0.139636	0.0871764	1.60176	0.109208	0.778641	AT1G05830	AT1G05830	ATX2
AT1G05835	24.2433	0.305894	0.328131	0.932232	0.351216	NA	AT1G05835	AT1G05835
AT1G05840	326.147	0.0669859	0.12619	0.530835	0.595533	0.980319	AT1G05840	AT1G05840
AT1G05850	5765.58	-0.0438441	0.053567	-0.81849	0.413077	0.955801	AT1G05850	AT1G05850	CTL1
AT1G05860	127.96	-0.020071	0.148762	-0.13492	0.892675	0.994371	AT1G05860	AT1G05860
AT1G05870	356.022	-0.0611995	0.119581	-0.511781	0.608804	0.983016	AT1G05870	AT1G05870
AT1G05880	3.47118	1.23406	0.969213	1.27326	0.202925	NA	AT1G05880	AT1G05880	ARI12
AT1G05890	837.512	0.0810706	0.0908681	0.892179	0.372297	0.949689	AT1G05890	AT1G05890	ARI5
AT1G05894	9.09124	-0.345433	0.521984	-0.661769	0.508119	NA	AT1G05894	AT1G05894
AT1G05900	107.493	0.0743837	0.169962	0.437648	0.661642	0.988979	AT1G05900	AT1G05900	NTH2
AT1G05910	581.259	-0.0534233	0.0793369	-0.673372	0.50071	0.975915	AT1G05910	AT1G05910
AT1G05940	505.29	-0.112327	0.0884756	-1.26958	0.204234	0.879036	AT1G05940	AT1G05940	CAT9
AT1G05950	113.232	0.116754	0.163486	0.714154	0.475132	0.973269	AT1G05950	AT1G05950
AT1G05960	1301.72	0.00912962	0.0627371	0.145522	0.884299	0.994371	AT1G05960	AT1G05960
AT1G05970	58.6034	-0.1192	0.220102	-0.541567	0.588117	0.980109	AT1G05970	AT1G05970
AT1G05990	32.9405	0.640062	0.361777	1.76922	0.0768577	NA	AT1G05990	AT1G05990	CML7
AT1G06000	1021.61	-0.4116	0.100213	-4.10723	4.00431e-05	0.0191635	AT1G06000	AT1G06000	UGT89C1
AT1G06010	164.454	-0.0846538	0.142504	-0.594046	0.552481	0.978265	AT1G06010	AT1G06010
AT1G06020	5.97359	0.568646	0.683022	0.832545	0.405101	NA	AT1G06020	AT1G06020
AT1G06030	6.347	1.06929	0.680725	1.57082	0.116225	NA	AT1G06030	AT1G06030
AT1G06040	707.567	-0.239877	0.167922	-1.4285	0.153147	0.840504	AT1G06040	AT1G06040	BBX24
AT1G06050	76.99	-0.0282522	0.196803	-0.143556	0.885851	0.994371	AT1G06050	AT1G06050
AT1G06060	230.893	0.0119683	0.126295	0.0947651	0.924501	0.994761	AT1G06060	AT1G06060
AT1G06070	293.379	-0.0219778	0.107295	-0.204834	0.837702	0.992969	AT1G06070	AT1G06070
AT1G06080	175.023	-0.15542	0.129232	-1.20264	0.229116	0.898071	AT1G06080	AT1G06080	ADS1
AT1G06090	1162.68	-0.170714	0.0891747	-1.91437	0.0555726	0.662716	AT1G06090	AT1G06090
AT1G06100	1.18531	-0.289696	1.44957	-0.199849	0.841599	NA	AT1G06100	AT1G06100
AT1G06110	622.059	0.0868969	0.0991321	0.876576	0.380717	0.949689	AT1G06110	AT1G06110	SKIP16
AT1G06120	285.438	-0.159398	0.149366	-1.06717	0.285897	0.929062	AT1G06120	AT1G06120
AT1G06130	262.868	0.165874	0.117251	1.41469	0.15716	0.845236	AT1G06130	AT1G06130	GLX2-4
AT1G06140	22.2964	0.00811227	0.341324	0.023767	0.981038	NA	AT1G06140	AT1G06140	PCMP-E61
AT1G06145	45.6914	-0.0177831	0.232613	-0.0764496	0.939061	0.996884	AT1G06145	NA	NA
AT1G06148	0.505008	-1.25792	2.3645	-0.532003	0.594724	NA	AT1G06148	AT1G06148
AT1G06160	46.0232	-0.195508	0.437143	-0.447241	0.654701	0.986596	AT1G06160	AT1G06160	ERF094
AT1G06170	4.46081	-0.625112	0.825419	-0.757327	0.448854	NA	AT1G06170	AT1G06170	BHLH89
AT1G06180	148.321	0.0991754	0.160373	0.618405	0.536309	0.977502	AT1G06180	AT1G06180	ATMYB13
AT1G06190	257.568	0.0622534	0.109015	0.571055	0.567963	0.978651	AT1G06190	AT1G06190
AT1G06200	684.352	0.0461147	0.0742027	0.621469	0.534291	0.977502	AT1G06200	AT1G06200
AT1G06210	598.872	-0.0379276	0.0792117	-0.478813	0.632072	0.985122	AT1G06210	AT1G06210	TOL2
AT1G06220	1169.94	0.00931277	0.0550962	0.169027	0.865775	0.994371	AT1G06220	AT1G06220	CLO
AT1G06225	0.640603	0.505048	2.32599	0.217132	0.828105	NA	AT1G06225	AT1G06225	CLE3
AT1G06230	789.14	0.0847108	0.0756809	1.11931	0.263006	0.920141	AT1G06230	AT1G06230	GTE4
AT1G06240	115.119	0.0721202	0.155032	0.465196	0.641791	0.986238	AT1G06240	AT1G06240
AT1G06250	18.8867	0.0339215	0.415379	0.0816639	0.934914	NA	AT1G06250	AT1G06250
AT1G06265	21.9947	0.0583048	0.344	0.169491	0.865411	NA	AT1G06265	AT1G06265
AT1G06270	80.9906	-0.0656141	0.186039	-0.352689	0.724322	0.990643	AT1G06270	AT1G06270
AT1G06290	1549.46	-0.135299	0.0688184	-1.96604	0.0492945	0.62825	AT1G06290	AT1G06290	ACX3
AT1G06310	56.0518	0.118926	0.219557	0.541663	0.588051	0.980109	AT1G06310	AT1G06310	ACX3.2
AT1G06320	17.6961	-0.110684	0.368364	-0.300475	0.763814	NA	AT1G06320	AT1G06320
AT1G06330	23.3298	-0.699338	0.37839	-1.84819	0.0645744	NA	AT1G06330	AT1G06330
AT1G06350	5.50128	1.23881	0.975864	1.26945	0.204281	NA	AT1G06350	AT1G06350
AT1G06370	35.6243	0.0870536	0.272089	0.319945	0.74901	NA	AT1G06370	NA	NA
AT1G06380	155.709	-0.037178	0.13064	-0.284584	0.775963	0.990643	AT1G06380	AT1G06380
AT1G06390	657.54	-0.0866069	0.0821528	-1.05422	0.291784	0.930161	AT1G06390	AT1G06390	ASK9
AT1G06400	723.246	0.0541003	0.0799933	0.676311	0.498843	0.975497	AT1G06400	AT1G06400	RABA1A
AT1G06410	1810.22	0.0643959	0.0670693	0.96014	0.336985	0.944673	AT1G06410	AT1G06410	TPS7
AT1G06420	18.8717	0.251688	0.426849	0.589642	0.555431	NA	AT1G06420	AT1G06420
AT1G06430	321.999	-0.221239	0.12719	-1.73945	0.0819562	0.734221	AT1G06430	AT1G06430	FTSH8
AT1G06440	47.7751	0.1423	0.254144	0.559919	0.575535	0.97886	AT1G06440	AT1G06440
AT1G06450	32.8096	-0.0269077	0.269416	-0.0998744	0.920444	NA	AT1G06450	AT1G06450	CAF1-1
AT1G06460	66.6223	0.194626	0.20415	0.953347	0.340414	0.944673	AT1G06460	AT1G06460	ACD32.1
AT1G06470	445.584	-0.0813883	0.087378	-0.93145	0.351621	0.946883	AT1G06470	AT1G06470
AT1G06475	33.9267	0.255452	0.295727	0.863809	0.387693	NA	AT1G06475	AT1G06475
AT1G06490	158.49	0.144649	0.146426	0.987858	0.323222	0.940787	AT1G06490	AT1G06490	CALS7
AT1G06500	86.0562	0.0271735	0.194773	0.139513	0.889045	0.994371	AT1G06500	AT1G06500
AT1G06510	86.2742	0.23541	0.169386	1.38978	0.164596	0.855513	AT1G06510	AT1G06510
AT1G06515	262.202	-0.106069	0.0986095	-1.07565	0.282084	0.92736	AT1G06515	AT1G06515
AT1G06520	3.95526	-0.273205	0.850058	-0.321396	0.74791	NA	AT1G06520	AT1G06520	GPAT1
AT1G06530	523.01	-0.173686	0.101325	-1.71415	0.0865012	0.741777	AT1G06530	AT1G06530	PMD2
AT1G06540	11.3178	-0.378658	0.475528	-0.79629	0.425863	NA	AT1G06540	AT1G06540
AT1G06550	1345.59	0.0108978	0.0644896	0.168985	0.865809	0.994371	AT1G06550	AT1G06550
AT1G06560	283.502	0.0362793	0.109141	0.332408	0.739581	0.990643	AT1G06560	AT1G06560
AT1G06570	159.038	-0.011595	0.165772	-0.0699459	0.944237	0.997098	AT1G06570	AT1G06570	HPD
AT1G06580	37.9223	0.0185893	0.266355	0.0697916	0.94436	0.997115	AT1G06580	AT1G06580
AT1G06590	236.374	-4.30658e-05	0.117221	-0.00036739	0.999707	0.999835	AT1G06590	AT1G06590	APC5
AT1G06620	679.152	0.120452	0.111023	1.08493	0.277954	0.925224	AT1G06620	AT1G06620
AT1G06630	279.347	0.126772	0.117499	1.07891	0.280626	0.927119	AT1G06630	AT1G06630
AT1G06640	3338.9	0.243064	0.0679266	3.57833	0.000345798	0.0619306	AT1G06640	AT1G06640
AT1G06645	2.8243	-0.875796	0.963053	-0.909395	0.363142	NA	AT1G06645	AT1G06645
AT1G06650	168.651	0.0480998	0.151816	0.31683	0.751373	0.990643	AT1G06650	AT1G06650
AT1G06660	106.671	0.156992	0.17144	0.915726	0.359811	0.946883	AT1G06660	AT1G06660	JASON
AT1G06670	1089.21	0.0899065	0.0583954	1.53962	0.123654	0.798709	AT1G06670	AT1G06670	NIH
AT1G06680	370.061	-0.124886	0.126382	-0.98816	0.323074	0.940761	AT1G06680	AT1G06680	PSBP1
AT1G06690	94.3613	-0.328828	0.203594	-1.61512	0.106285	0.773775	AT1G06690	AT1G06690
AT1G06700	1205.69	0.0953511	0.0606813	1.57134	0.116103	0.785807	AT1G06700	AT1G06700	PTI11
AT1G06710	92.9382	0.0887383	0.163686	0.542126	0.587732	0.980109	AT1G06710	AT1G06710
AT1G06720	841.378	-0.0775119	0.0761511	-1.01787	0.308739	0.932621	AT1G06720	AT1G06720
AT1G06730	200.577	-0.0663172	0.129041	-0.513925	0.607305	0.982194	AT1G06730	AT1G06730
AT1G06740	43.4489	-0.142472	0.242953	-0.586419	0.557594	0.978265	AT1G06740	AT1G06740
AT1G06750	1.4067	1.46204	1.61257	0.906657	0.364588	NA	AT1G06750	AT1G06750
AT1G06760	2242.57	-0.152518	0.100613	-1.51589	0.129548	0.809291	AT1G06760	AT1G06760
AT1G06770	117.116	0.0711743	0.153683	0.463124	0.643276	0.986302	AT1G06770	AT1G06770	DRIP1
AT1G06780	626.633	0.0241563	0.0860714	0.280654	0.778976	0.990643	AT1G06780	AT1G06780	GAUT6
AT1G06790	177.484	0.0917034	0.143172	0.640512	0.52184	0.977322	AT1G06790	AT1G06790
AT1G06800	150.934	-0.338161	0.156457	-2.16137	0.0306671	0.539006	AT1G06800	AT1G06800	PLA-I{gamma}1
AT1G06810	0.777231	-0.262875	2.24207	-0.117247	0.906665	NA	AT1G06810	AT1G06810
AT1G06820	285.063	0.133239	0.101043	1.31864	0.187291	0.868032	AT1G06820	AT1G06820	CRTISO
AT1G06830	8.03563	0.508537	0.626349	0.811906	0.416846	NA	AT1G06830	AT1G06830	GRXS11
AT1G06840	689.189	0.0459358	0.0804953	0.570664	0.568227	0.978651	AT1G06840	AT1G06840
AT1G06850	298.419	0.0356126	0.105281	0.338261	0.735166	0.990643	AT1G06850	AT1G06850	AtbZIP52
AT1G06870	616.611	-0.0450624	0.0811488	-0.555306	0.578685	0.980028	AT1G06870	AT1G06870	TPP2
AT1G06890	1184.73	-0.0678949	0.0549859	-1.23477	0.216916	0.890964	AT1G06890	AT1G06890	UXT3
AT1G06900	1072.02	0.0163517	0.0665669	0.245643	0.805959	0.990643	AT1G06900	AT1G06900
AT1G06910	70.9285	0.270306	0.201835	1.33924	0.180492	0.864857	AT1G06910	AT1G06910	TRFL7
AT1G06920	0.651551	-1.56438	2.17951	-0.717767	0.472901	NA	AT1G06920	AT1G06920	OFP4
[truncated: 21,837 more rows]

## Sheet: fnrl-1Mock_vs_Col-0Mock
	baseMean	log2FoldChange	lfcSE	stat	pvalue	padj	ensembl	entrez	external_gene_name
[truncated: 22,396 more rows]

[truncated: 2 more sheets: fnrl-2Mock_vs_Col-0Mock, Legend]
